# Supplementary material for: CD4+ T-cell DNA methylation changes during pregnancy significantly correlate with disease-associated methylation changes in autoimmune diseases
Source: Epigenetics. 2021 Oct 4;17(9):1040–55. doi: 10.1080/15592294.2021.1982510 (PMC9487751; doi:10.1080/15592294.2021.1982510)
Supplement: Supplemental Material [file KEPI_A_1982510_SM4016.zip]

Archive with 7 entries (6 files):
- supplementary/
- supplementary/Supplemental Figures_Revised.docx
- supplementary/Supplementary Table 1.xlsx
- supplementary/Supplementary Table 2.xlsx
- supplementary/Supplementary Table 3.xlsx
- supplementary/Supplementary Table 4.xlsx
- supplementary/Table S5.xlsx
