# Supplementary material for: CD4+ T-cell DNA methylation changes during pregnancy significantly correlate with disease-associated methylation changes in autoimmune diseases
Source: Epigenetics. 2021 Oct 4;17(9):1040–55. doi: 10.1080/15592294.2021.1982510 (PMC9487751; doi:10.1080/15592294.2021.1982510)
Supplement: Supplemental Material [file KEPI_A_1982510_SM4016.zip › supplementary/Supplementary Table 1.xlsx]

## Sheet: Table S1
Table S1. Differentially methylated probes comparing 2nd trimester versus 1st trimester pregnant women, FDR=0.05, threshold +/- 5% difference in logFC, t=ratio of the logFC to its standard error, B=log-odds that the probe is differentially expressed.
probeid	delta beta	Mean_2nd_trim	Mean_1st_trim	t	P.Value	adj.P.Val	B	CHR	MAPINFO	Strand	Type	gene	feature	cgi	feat.cgi	UCSC_CpG_Islands_Name	DHS	Enhancer	Phantom	Probe_SNPs	Probe_SNPs_10
cg00009053	0.0538822697246086	1.83678490087612	1.78290263115151	3.42836732528396	0.00161948926027635	0.0428918591597757	-2.48925976042487	11	61283865	R	II	SYT7	3'UTR	island	3'UTR-island	chr11:61283864-61284147	NA	TRUE	NA	NA	NA
cg00012638	0.108105091330391	0.798891341026164	0.690786249695773	3.49905741782006	0.00133500029235239	0.0393798099209373	-2.30389898401837	6	39280541	F	II	KCNK17	Body	shore	Body-shore	chr6:39281135-39282215	NA	NA	NA	NA	NA
cg00014112	-0.127397664705658	2.07723193404185	2.20462959874751	-3.93064660682333	0.000399351088282989	0.0241570410429547	-1.13704706943623	2	127413530	F	I	GYPC	TSS200	shore	TSS200-shore	chr2:127413696-127414171	TRUE	NA	NA	NA	rs72831596
cg00022308	-0.0594451274020267	0.513495162987348	0.572940290389375	-3.52801985824834	0.00123291808871518	0.0379601108852382	-2.22744474270351	2	27851831	F	II	CCDC121	1stExon	opensea	1stExon-opensea	NA	TRUE	NA	NA	NA	NA
cg00023288	-0.0521400415272391	1.0993710345061	1.15151107603334	-3.73995479906453	0.000684336879401615	0.029374009927072	-1.65954443713666	2	44223284	R	II	LRPPRC	TSS200	island	TSS200-island	chr2:44222741-44223732	NA	NA	NA	NA	NA
cg00028636	-0.0520971708879069	0.681685849588376	0.733783020476283	-4.1861653324668	0.000191905812752073	0.0193534188298935	-0.422341547248643	12	6876321	F	II	PTMS	Body	island	Body-island	chr12:6875481-6876923	NA	NA	NA	NA	NA
cg00030432	-0.0501394213612227	0.710895507399138	0.761034928760361	-4.4268576938286	9.53183040624966e-05	0.0160649841099448	0.263598910497611	7	100028974	F	II	MEPCE	1stExon	shore	1stExon-shore	chr7:100025804-100028002	NA	NA	NA	NA	NA
cg00051979	-0.0518381142421841	0.298547470204363	0.350385584446547	-3.85936896617584	0.000488858185070497	0.0258588465812696	-1.33352831198203	10	95462161	R	II	C10orf4	5'UTR	island	5'UTR-island	chr10:95462160-95462500	NA	NA	NA	NA	NA
cg00065071	-0.0533048382684091	0.114845996863889	0.168150835132298	-4.01101872836218	0.00031753863549432	0.0222390968218749	-0.913916729440542	1	113162105	F	II	ST7L	TSS200	island	TSS200-island	chr1:113161591-113162571	NA	NA	high-CpG:112963246-112963997	NA	NA
cg00067824	0.063837450712218	-0.448144426197205	-0.511981876909423	4.32037267357877	0.000130035225525224	0.0172754036019294	-0.0412232736855298	10	23492914	R	I	NA	IGR	opensea	IGR-opensea	NA	NA	TRUE	NA	NA	rs35387725
cg00069314	-0.0526572955435027	0.604249647508425	0.656906943051927	-4.07081521772411	0.000267538567249448	0.0211682069545295	-0.746879971300626	4	170542039	F	I	CLCN3	1stExon	shore	1stExon-shore	chr4:170541251-170541810	NA	NA	NA	NA	NA
cg00077566	0.0873984948043607	1.68417811603308	1.59677962122872	3.46918431935494	0.00144880479944834	0.0408581207938253	-2.38244920902433	6	146051934	F	II	EPM2A	Body	shelf	Body-shelf	chr6:146055896-146056981	NA	NA	NA	NA	NA
cg00080118	-0.0552507238047221	0.328287092265879	0.383537816070601	-4.20138905655554	0.000183642684969299	0.0191794921759528	-0.3792931775351	6	31126173	F	II	CCHCR1	TSS1500	island	TSS1500-island	chr6:31125894-31126561	NA	NA	NA	NA	NA
cg00085830	-0.0799822970166377	0.537718949421267	0.617701246437905	-3.38157608589553	0.00183894643850889	0.0456442288003435	-2.61095226386459	1	182808254	F	II	DHX9	TSS200	shore	TSS200-shore	chr1:182808312-182809122	NA	NA	NA	NA	NA
cg00087067	-0.0522597565052328	0.0680957526065184	0.120355509111751	-3.59982720188463	0.00101125683565697	0.0347057968463366	-2.03665675026	5	5265509	F	I	ADAMTS16	Body	opensea	Body-opensea	NA	NA	TRUE	NA	rs2913663	NA
cg00089528	-0.100726976342339	-1.86013401112592	-1.75940703478358	-3.66834620367482	0.000835978196183017	0.0319038727689142	-1.85302656645226	5	180609278	F	II	NA	IGR	shore	IGR-shore	chr5:180610053-180610263	TRUE	NA	NA	rs10479609	NA
cg00101895	-0.0590197740713181	0.831667124146485	0.890686898217804	-3.46753027401298	0.00145537162133534	0.0409445263029564	-2.38678920718726	6	108279135	F	II	SEC63	1stExon	island	1stExon-island	chr6:108278909-108279704	NA	NA	NA	NA	NA
cg00134210	0.0651552124978143	0.534196650339533	0.469041437841719	3.4251099266795	0.00163391398554557	0.0430449595182655	-2.49775768712116	10	14644132	R	II	FAM107B	Body	shore	Body-shore	chr10:14645752-14646705	TRUE	NA	NA	NA	NA
cg00142683	-0.0500226161564952	-2.00950487783472	-1.95948226167822	-3.64699547047533	0.000887173573236828	0.0327460910778912	-1.91040738201436	X	118708623	F	I	UBE2A	5'UTR	island	5'UTR-island	chrX:118708293-118709240	NA	NA	high-CpG:118592504-118592881	NA	NA
cg00152799	0.104342323475771	3.83668447159662	3.73234214812085	4.24750563821019	0.000160685440768274	0.0183588287634664	-0.248595856555539	18	54306261	R	II	TXNL1	TSS1500	shore	TSS1500-shore	chr18:54305419-54306087	NA	NA	NA	NA	NA
cg00155504	-0.0515816815131199	0.788412842807315	0.839994524320435	-3.97564040239705	0.000351306774299435	0.023134080068587	-1.01233484245725	1	11160113	F	II	EXOSC10	TSS200	island	TSS200-island	chr1:11159387-11160136	NA	NA	NA	NA	NA
cg00166750	-0.0553440724484552	0.642345670210978	0.697689742659433	-4.33655529390947	0.000124052114199332	0.0170935437309508	0.00496863573469675	8	102138594	R	II	NA	IGR	island	IGR-island	chr8:102138593-102139108	NA	TRUE	NA	NA	NA
cg00177237	0.0576734206993512	1.39334968655309	1.33567626585374	3.34350639345139	0.00203828558526983	0.0480354048466942	-2.70935447909774	21	43658316	R	II	ABCG1	Body	shelf	Body-shelf	chr21:43654846-43655465	NA	NA	NA	NA	NA
cg00180909	0.0528795316621542	1.29532716516165	1.24244763349949	3.39770601514761	0.00176025271841791	0.0446553627320064	-2.5690942936414	6	166824474	F	II	RPS6KA2	3'UTR	shore	3'UTR-shore	chr6:166825827-166826439	NA	NA	NA	NA	NA
cg00191458	0.054419813741145	-0.097786961598205	-0.15220677533935	4.04466553005623	0.00028837741911189	0.0215399682235433	-0.820031849817121	5	169757859	F	II	LOC257358	TSS1500	opensea	TSS1500-opensea	NA	NA	NA	NA	NA	NA
cg00208967	0.0624976265787438	1.27448140510485	1.21198377852611	3.60627693114465	0.00099334910883457	0.0343771991821373	-2.0194361623036	19	10047924	F	II	OLFM2	TSS1500	shore	TSS1500-shore	chr19:10046824-10047067	NA	NA	NA	NA	NA
cg00225006	0.067971457727007	2.48893551756565	2.42096405983865	4.19459768427839	0.000187284847188843	0.0192024079212455	-0.398503266727475	15	83477872	F	I	WHAMM	TSS200	shore	TSS200-shore	chr15:83478366-83479273	NA	NA	NA	NA	NA
cg00233420	0.0977228539270154	-2.16071316883898	-2.258436022766	3.91685398543456	0.000415322135376415	0.0243733104734828	-1.17517249050125	11	43290958	R	II	NA	IGR	opensea	IGR-opensea	NA	NA	TRUE	NA	NA	NA
cg00239915	0.0778119474597567	2.00807884015423	1.93026689269448	3.78830161836405	0.00059743320697614	0.027835801817977	-1.52804417935853	7	157809596	R	II	PTPRN2	Body	opensea	Body-opensea	NA	NA	TRUE	NA	NA	NA
cg00258081	0.100192413515477	-1.7278120108503	-1.82800442436578	3.72882086836331	0.000706024591474031	0.0297445728745444	-1.68973005865587	11	43290962	R	I	NA	IGR	opensea	IGR-opensea	NA	NA	TRUE	NA	NA	NA
cg00259046	-0.0946565898766132	-2.05902966753989	-1.96437307766328	-3.45649734207506	0.0014999125674857	0.0414416779078937	-2.41571311270651	11	50257771	F	II	LOC441601	TSS200	island	TSS200-island	chr11:50257255-50257772	NA	NA	NA	NA	rs10794225
cg00265238	-0.0640692943328459	0.947822209563938	1.01189150389678	-4.59595554786194	5.80462330620048e-05	0.0143654640553887	0.751536586009589	7	39989474	F	II	CDK13	TSS1500	island	TSS1500-island	chr7:39988922-39991612	NA	NA	high-CpG:39955812-39956963	NA	rs17537642
cg00267325	-0.0533908667861102	0.867048042448628	0.920438909234739	-3.39997357281065	0.0017494525016409	0.0445531888889487	-2.56320206251057	6	29691936	F	I	HLA-F	Body	island	Body-island	chr6:29691106-29692093	TRUE	TRUE	NA	rs28628033	NA
cg00269725	0.0603211065041221	0.738205734178678	0.677884627674556	3.52773190179048	0.00123389496586718	0.0379707398407355	-2.22820631091673	6	156983315	F	II	NA	IGR	opensea	IGR-opensea	NA	TRUE	NA	NA	NA	NA
cg00269800	0.0571661048021516	-0.821529077076245	-0.878695181878397	3.39173149239353	0.00178901634110863	0.0450400950678136	-2.58460984998065	5	140563151	R	II	PCDHB16	1stExon	shore	1stExon-shore	chr5:140563510-140564361	NA	NA	NA	NA	NA
cg00275741	0.0590734412287732	-1.65122134863112	-1.71029478985989	3.58938663986564	0.001040908415233	0.0351331429336896	-2.06450378026597	5	140261749	F	II	PCDHA7	Body	shore	Body-shore	chr5:140261884-140262153	NA	NA	NA	NA	NA
cg00277996	-0.0529896550369395	0.511242985934689	0.564232640971629	-3.36949898376835	0.00190006617264652	0.0463791835288649	-2.64222880739188	18	2570888	F	II	NDC80	TSS1500	shore	TSS1500-shore	chr18:2571286-2571580	TRUE	NA	NA	NA	NA
cg00283283	0.0598687120777917	2.19923309628226	2.13936438420447	3.99361406820928	0.000333734710496259	0.0226394587400341	-0.962373052011964	5	140891767	R	II	PCDHGB5	3'UTR	shore	3'UTR-shore	chr5:140892913-140893189	TRUE	NA	NA	NA	NA
cg00284153	0.0585566212762071	-0.00551065687704498	-0.064067278153252	4.23471939530908	0.000166751882207849	0.0186022511309976	-0.28487636424676	10	135171713	R	II	C10orf125	TSS200	island	TSS200-island	chr10:135170645-135171954	NA	NA	NA	NA	NA
cg00292513	0.0654937371028456	0.78852863665716	0.723034899554315	4.32413665459906	0.000128618742559567	0.0172061299596466	-0.0304836751007311	12	248296	F	II	IQSEC3	Body	island	Body-island	chr12:247455-248501	NA	NA	NA	NA	NA
cg00303541	0.10207731072462	-0.69112506167794	-0.793202372402559	4.08086927907431	0.000259924987097318	0.0209729808716525	-0.718711901928307	3	51741280	R	II	GRM2	5'UTR	island	5'UTR-island	chr3:51740740-51741413	NA	TRUE	NA	NA	NA
cg00306198	-0.055222608463004	0.784654742669317	0.839877351132321	-4.19531710366307	0.000186895695658728	0.0191893093798717	-0.39646877334737	8	109455451	F	I	TTC35	TSS1500	shore	TSS1500-shore	chr8:109455600-109456263	NA	NA	NA	NA	NA
cg00314018	-0.054325885519236	0.357047300019828	0.411373185539064	-5.11640030161365	1.24236803301916e-05	0.0100759149847191	2.27586847485709	20	3776260	R	I	CDC25B	TSS200	island	TSS200-island	chr20:3776198-3776419	NA	NA	NA	NA	NA
cg00334274	0.0726054998099042	1.92362861724824	1.85102311743833	4.8309541863729	2.90029945430395e-05	0.0125269506835872	1.43626470344025	22	30474915	F	II	NA	IGR	shore	IGR-shore	chr22:30476012-30476530	NA	NA	NA	NA	NA
cg00335744	0.0684983859579966	1.9945191526927	1.9260207667347	4.9748953834392	1.89237599034677e-05	0.0113805376812549	1.85874564532892	5	95298673	R	II	ELL2	TSS1500	shore	TSS1500-shore	chr5:95296368-95297438	NA	NA	NA	NA	NA
cg00347862	-0.059611003410084	0.980389340972958	1.04000034438304	-3.62855504706412	0.00093382212474097	0.0334733747075456	-1.95985003061735	15	71184758	F	II	LRRC49	TSS1500	shore	TSS1500-shore	chr15:71184276-71184689	TRUE	NA	NA	NA	NA
cg00349776	-0.0623262566382085	0.854860419600073	0.917186676238282	-3.90879658318566	0.000424938572754133	0.0245524908499082	-1.19742160586322	1	165414189	R	II	RXRG	5'UTR	opensea	5'UTR-opensea	NA	NA	TRUE	NA	NA	rs61800591
cg00368055	-0.0571928252629068	0.63220953057971	0.689402355842617	-3.50978891316843	0.0012962600226341	0.038847272358395	-2.27560426657758	4	11429689	F	II	HS3ST1	5'UTR	shore	5'UTR-shore	chr4:11430235-11431256	NA	TRUE	NA	rs11343014	NA
cg00369852	-0.0840952510233365	0.381101123254864	0.4651963742782	-4.1391714803127	0.000219781571764573	0.0200524950920179	-0.554914753706899	7	25897148	R	II	NA	IGR	shore	IGR-shore	chr7:25898237-25898771	NA	NA	NA	NA	NA
cg00374346	-0.0556376073797147	-1.27170585986727	-1.21606825248756	-3.51610652647619	0.00127396278497833	0.0385604746326062	-2.25892845693969	X	71349037	R	II	NHSL2	Body	shore	Body-shore	chrX:71350941-71352137	NA	NA	NA	NA	NA
cg00384205	0.0841305900727924	-1.10517298911711	-1.1893035791899	4.20241073773497	0.00018310081465355	0.0191791698136288	-0.376402413368683	3	128713392	F	II	KIAA1257	TSS1500	shore	TSS1500-shore	chr3:128712404-128713058	NA	TRUE	NA	NA	NA
cg00416400	-0.0627401997823525	0.620679235775473	0.683419435557826	-4.4265019931711	9.54174739391001e-05	0.0160649841099448	0.262577368668562	13	112611355	R	II	NA	IGR	island	IGR-island	chr13:112610658-112611433	NA	NA	NA	NA	NA
cg00417835	-0.0515475188906699	-0.152387503005732	-0.100839984115062	-4.30238491187752	0.0001370192032632	0.0175086875297421	-0.0925100353969359	6	33422816	R	II	ZBTB9	5'UTR	shore	5'UTR-shore	chr6:33422046-33422530	NA	NA	NA	NA	NA
cg00421693	0.130169994501467	2.39396745609762	2.26379746159615	4.47646492943938	8.2438300541655e-05	0.0155925627924094	0.406273850551365	5	118689293	F	II	TNFAIP8	Body	shelf	Body-shelf	chr5:118691401-118691759	NA	NA	NA	NA	NA
cg00422578	-0.0853551773690564	0.105114926543257	0.190470103912313	-4.96236934849977	1.9641073106464e-05	0.0114360375245998	1.82190191457703	11	119968331	F	II	NA	IGR	opensea	IGR-opensea	NA	NA	TRUE	NA	rs1670197	NA
cg00436969	-0.109758518470281	-0.663327899310201	-0.553569380839921	-4.31253783104478	0.000133033076496132	0.0173149153392774	-0.0635695322042418	2	220197716	F	II	RESP18	Body	shore	Body-shore	chr2:220196431-220196768	NA	NA	NA	rs2385400	NA
cg00442109	0.0707815611032778	0.366757111747022	0.295975550643744	4.53303506298675	6.98365421226019e-05	0.0149855116758347	0.569459493471623	10	23492798	F	II	NA	IGR	opensea	IGR-opensea	NA	NA	TRUE	NA	NA	NA
cg00453374	-0.0986436462974305	-1.56343254087554	-1.46478889457811	-4.92710514528254	2.1808901720058e-05	0.0118592590285634	1.71825363573507	7	27701825	R	II	HIBADH	Body	shore	Body-shore	chr7:27702220-27702851	NA	NA	NA	NA	NA
cg00454305	0.0635075130819575	-0.388146194300996	-0.451653707382953	3.94534113089745	0.000382994923947745	0.0238787608976309	-1.09637426151049	16	1429905	R	II	UNKL	TSS1500	island	TSS1500-island	chr16:1429050-1430104	NA	NA	NA	NA	NA
cg00483446	-0.0739710431506024	0.506579431352519	0.580550474503122	-4.40734125001157	0.000100912506023317	0.0161640115579687	0.207581328085607	3	67048774	R	II	KBTBD8	5'UTR	island	5'UTR-island	chr3:67048455-67049273	NA	NA	NA	rs4856833	NA
cg00510787	-0.117904808704619	2.21060471971927	2.32850952842389	-3.75086088505861	0.000663720574997544	0.0290259451749939	-1.62994066772357	6	151772946	R	II	C6orf211	TSS1500	shore	TSS1500-shore	chr6:151773043-151774070	NA	NA	NA	NA	NA
cg00515755	-0.0674522206811303	-0.187881434266076	-0.120429213584945	-4.49528654829251	7.80145318104672e-05	0.0153616344665692	0.460511804398976	19	1005248	R	II	GRIN3B	Body	island	Body-island	chr19:1004324-1005605	NA	NA	NA	NA	NA
cg00517787	0.0629514093207987	0.338203155180599	0.2752517458598	5.52744542927158	3.64760313330779e-06	0.0079290590891276	3.49433701892758	4	154713235	R	I	NA	IGR	shore	IGR-shore	chr4:154713537-154714240	NA	TRUE	NA	rs75949772	NA
cg00539368	-0.0782763889142435	-1.42166903566191	-1.34339264674766	-3.92565584860531	0.000405059693756187	0.0242158903398905	-1.15084820408072	18	74514137	R	II	NA	IGR	island	IGR-island	chr18:74514040-74514292	NA	NA	NA	NA	NA
cg00541683	0.0578931517609347	-0.907953527743348	-0.965846679504283	4.14076178141379	0.000218776414663476	0.0200337664872137	-0.550436233437691	1	32041933	F	II	TINAGL1	TSS200	opensea	TSS200-opensea	NA	TRUE	TRUE	NA	rs80306731	NA
cg00544901	-0.0805101488048158	0.880964587435797	0.961474736240612	-3.73016858434829	0.000703364324737006	0.0297048689067517	-1.68607819223101	19	49999417	F	I	RPS11	TSS1500	island	TSS1500-island	chr19:49999252-49999839	NA	NA	NA	NA	NA
cg00555339	0.0519155331667178	1.11035071944839	1.05843518628167	3.87559247034957	0.000466908978481326	0.0254580782585742	-1.28892694983407	6	1102438	F	II	LOC285768	TSS1500	opensea	TSS1500-opensea	NA	NA	NA	NA	NA	NA
cg00587472	0.0629950651630603	-0.533520198701875	-0.596515263864935	5.32717837003067	6.62932935706007e-06	0.00946138876731249	2.8997076240389	2	6952860	R	II	NA	IGR	opensea	IGR-opensea	NA	NA	TRUE	NA	NA	NA
cg00595237	-0.0571122014735133	0.176176553300511	0.233288754774024	-4.4514001657991	8.87156830475681e-05	0.0159125153389894	0.334134293071362	8	11560763	F	II	GATA4	TSS1500	island	TSS1500-island	chr8:11559596-11562956	TRUE	TRUE	NA	NA	NA
cg00597076	-0.0596007505197265	-0.0960348444737681	-0.0364340939540417	-3.43986490571587	0.00156954677399939	0.0423366126011523	-2.45923377302503	17	1395880	F	II	MYO1C	1stExon	shore	1stExon-shore	chr17:1394439-1394813	NA	NA	NA	rs74829228	NA
cg00603498	-0.0673318968094299	0.846274321662224	0.913606218471654	-4.46441213521039	8.54001961058548e-05	0.0157487903681419	0.371571541755841	17	5322775	R	I	RPAIN	TSS200	island	TSS200-island	chr17:5322507-5323716	NA	NA	NA	NA	NA
cg00618312	-0.0567204614271086	1.11044901358085	1.16716947500795	-3.55673596876752	0.00113915816918799	0.0365467753256163	-2.15135591666721	13	41556559	R	I	ELF1	TSS200	opensea	TSS200-opensea	NA	NA	NA	NA	NA	NA
cg00620223	-0.0659808735579248	0.952579180383367	1.01856005394129	-5.46603424742707	4.38106432525863e-06	0.00834434409056311	3.31185424046603	1	214776904	F	II	CENPF	5'UTR	island	5'UTR-island	chr1:214776256-214776935	NA	NA	NA	rs17023266	rs41277188
cg00621779	0.0934013941045133	1.44048242748558	1.34708103338107	3.5956015694028	0.00102315811054562	0.0348782033938125	-2.04793166588244	8	27487459	F	II	NA	IGR	shelf	IGR-shelf	chr8:27490959-27491775	NA	NA	NA	rs61166655	NA
cg00636124	-0.127479237857307	2.19900430194918	2.32648353980648	-3.67440507346941	0.000821979103922722	0.0316796598737854	-1.83671702827833	16	27215281	F	I	JMJD5	5'UTR	island	5'UTR-island	chr16:27214772-27215678	NA	NA	NA	NA	NA
cg00655412	-0.0712156405755244	0.52537861865699	0.596594259232515	-5.00948011752457	1.70756452594061e-05	0.011198481434046	1.9605435744036	16	21312069	R	II	CRYM	5'UTR	shore	5'UTR-shore	chr16:21312168-21313333	NA	NA	NA	NA	NA
cg00664406	0.0575817920221174	-0.198397086725054	-0.255978878747172	3.90104046154226	0.00043440031681355	0.0247752431163311	-1.21882259368997	3	51740875	F	I	GRM2	TSS1500	island	TSS1500-island	chr3:51740740-51741413	NA	TRUE	NA	NA	NA
cg00670942	0.0741334723971175	0.278752450910771	0.204618978513654	3.64100137723297	0.000902083717821725	0.0329847396367218	-1.92649073411493	17	74836683	F	II	NA	IGR	opensea	IGR-opensea	NA	NA	TRUE	NA	rs78032560	NA
cg00671386	-0.056085820834455	-0.325425146211017	-0.269339325376562	-3.80269643990848	0.0005736993602974	0.0273258414103668	-1.48875989537412	16	851834	F	II	GNG13	TSS1500	shore	TSS1500-shore	chr16:850227-850806	NA	NA	NA	NA	NA
cg00675940	-0.0671469141384652	-0.263877242269479	-0.196730328131014	-3.60054390370118	0.00100925159921509	0.034673741809709	-2.03474385065209	5	42923550	F	II	NA	IGR	shore	IGR-shore	chr5:42924214-42924670	NA	NA	NA	NA	NA
cg00677407	-0.0692101042586892	-1.52709935879662	-1.45788925453794	-4.26292774487881	0.000153656355145947	0.0181079927485919	-0.204792583578645	16	33964200	F	II	MIR1826	TSS1500	shore	TSS1500-shore	chr16:33964362-33966423	NA	NA	NA	rs78654633	rs1710722
cg00682002	0.0659396344752925	0.233710444564967	0.167770810089674	4.25453846420887	0.000157441682112607	0.0182935815638266	-0.228626461361968	7	128531479	F	II	KCP	Body	shore	Body-shore	chr7:128530629-128531356	TRUE	NA	NA	rs78201027	NA
cg00695049	-0.0632824715442645	-0.176348397984421	-0.113065926440156	-4.18231740989911	0.000194051487284943	0.0194103640728511	-0.43321464285262	5	180673395	R	II	NA	IGR	island	IGR-island	chr5:180673068-180673694	NA	NA	NA	NA	rs3733942
cg00713567	0.0612114958529215	-1.00321844818228	-1.0644299440352	3.68412341156433	0.000799997805351862	0.0313554281400722	-1.81053285372081	8	143545949	F	II	BAI1	1stExon	island	1stExon-island	chr8:143545445-143546178	NA	TRUE	NA	NA	NA
cg00715109	-0.0589141090354505	0.478321990461251	0.537236099496701	-3.35175981725091	0.00199338480518162	0.0474836334875278	-2.68806810934209	3	27754572	F	II	NA	IGR	island	IGR-island	chr3:27754337-27754739	NA	TRUE	NA	NA	NA
cg00729049	-0.0587010798011688	0.17929987987811	0.238000959679279	-3.66408025364064	0.000845972974521586	0.0320527475168299	-1.86450294146955	2	171679402	F	II	GAD1	Body	island	Body-island	chr2:171678546-171680358	NA	TRUE	NA	NA	NA
cg00738085	-0.0517903534493375	0.979452062904992	1.03124241635433	-3.92945756878773	0.000400703988735024	0.0241570410429547	-1.14033574983874	2	206949648	R	II	INO80D	5'UTR	shore	5'UTR-shore	chr2:206949712-206950613	NA	NA	NA	NA	NA
cg00738934	-0.0976959057403774	-0.125150605537395	-0.0274546997970174	-3.37411454149859	0.00187648119211903	0.0460922536520318	-2.63028223220415	8	78996279	F	II	NA	IGR	opensea	IGR-opensea	NA	NA	TRUE	NA	NA	NA
cg00742603	-0.0530144382519442	-0.211978075202522	-0.158963636950578	-3.86462235877708	0.000481642954362295	0.025716239475904	-1.31909363308162	16	90086301	R	I	DBNDD1	TSS1500	island	TSS1500-island	chr16:90085109-90086419	TRUE	NA	high-CpG:88613064-88613803	NA	NA
cg00745399	-0.102095757041329	0.51512020205461	0.617215959095939	-5.06299377730277	1.45636720461256e-05	0.0105935082023823	2.11825372988036	19	52839924	F	I	ZNF610	5'UTR	island	5'UTR-island	chr19:52839444-52839937	NA	NA	NA	rs167707	NA
cg00747187	-0.0512306030988238	-0.957723775700364	-0.90649317260154	-3.4615248066161	0.00147945593744532	0.0412579855108724	-2.40253853922383	7	97800068	R	II	LMTK2	Body	shore	Body-shore	chr7:97800780-97801030	NA	NA	NA	NA	NA
cg00776960	0.0952085927761748	2.07022230129967	1.9750137085235	3.62087693621728	0.000953937435923292	0.0337690881619967	-1.98040444817585	15	65688118	F	II	IGDCC4	Body	island	Body-island	chr15:65688039-65688539	NA	TRUE	NA	rs78024095	NA
cg00789792	0.052111504604845	4.11788527011163	4.06577376550679	3.41732286071749	0.00166889953450345	0.0434807692417336	-2.51805685082109	2	179245704	F	II	MIR548N	TSS1500	opensea	TSS1500-opensea	NA	NA	NA	NA	NA	NA
cg00790020	-0.0598444342319387	-0.124927204440369	-0.0650827702084299	-3.36355103755868	0.00193087902816295	0.0467514045948801	-2.65761211086117	8	1765477	F	II	NA	IGR	shore	IGR-shore	chr8:1764328-1765171	NA	TRUE	NA	NA	NA
cg00790535	0.0945868890508867	1.63883155739941	1.54424466834852	3.61465717848071	0.000970538769593021	0.0340299957833361	-1.99704084839997	4	103482058	F	II	NFKB1	Body	opensea	Body-opensea	NA	NA	TRUE	NA	NA	NA
cg00794400	0.0555422576981889	0.0843595005039852	0.0288172428057963	4.05827703964006	0.00027733959722363	0.021318405114021	-0.781974699033821	1	17746510	R	I	RCC2	Body	island	Body-island	chr1:17746200-17746547	NA	NA	NA	NA	NA
cg00796187	-0.0876792983845254	1.40164184117721	1.48932113956173	-4.76546116813477	3.5206183178525e-05	0.012879283115088	1.24475365331388	14	21341871	R	II	NA	IGR	opensea	IGR-opensea	NA	NA	NA	NA	NA	NA
cg00802903	0.0814069889413678	0.70614204816079	0.624735059219422	4.22509315906662	0.000171466937771221	0.0187529797995931	-0.312168604237722	7	155592263	R	I	NA	IGR	shelf	IGR-shelf	chr7:155595692-155599414	NA	NA	NA	NA	NA
cg00812009	-0.0786565092704323	0.0436202584528581	0.12227676772329	-4.27691642361384	0.000147542473995435	0.0179125836050329	-0.16501994363631	4	175135765	F	II	NA	IGR	shore	IGR-shore	chr4:175135259-175135496	NA	NA	NA	rs80229494	NA
cg00816548	-0.0729651495958384	-0.0338464527025186	0.0391186968933198	-3.33404373832253	0.00209095746076887	0.048722557793451	-2.73372724201574	X	77154821	R	II	COX7B	TSS200	shelf	TSS200-shelf	chrX:77150837-77151247	TRUE	NA	NA	NA	NA
cg00817749	0.0721959384204552	-0.897880062822561	-0.970076001243016	3.8712250799695	0.000472721463961015	0.025554531920504	-1.30094074373125	X	37699631	F	II	DYNLT3	3'UTR	opensea	3'UTR-opensea	NA	NA	NA	NA	NA	NA
cg00826921	-0.123533602035681	0.109008627033281	0.232542229068962	-3.36909203825008	0.00190215920365156	0.0464026148558799	-2.64328172805273	3	143692146	R	I	C3orf58	Body	island	Body-island	chr3:143689733-143692279	NA	NA	NA	NA	NA
cg00833688	-0.0558520570664624	0.0058190171363554	0.0616710742028178	-3.38721946754204	0.00181103741417518	0.0453282140770147	-2.59631850944578	1	7210116	R	II	CAMTA1	Body	opensea	Body-opensea	NA	NA	TRUE	NA	NA	NA
cg00842595	0.113434353295297	1.64142298345446	1.52798863015916	3.32652062174878	0.00213376113668366	0.049220893973021	-2.75307960788693	17	263193	F	II	C17orf97	Body	island	Body-island	chr17:263083-263412	NA	NA	NA	rs72142026	NA
cg00844197	-0.0704807629034571	-0.765277056848176	-0.694796293944719	-5.587776592736	3.0467699405379e-06	0.00777483928888249	3.67369931119664	19	55661330	R	II	TNNT1	TSS1500	opensea	TSS1500-opensea	NA	NA	NA	NA	NA	rs74820901
cg00860225	0.0630600873972529	0.231812075977672	0.168751988580419	4.10995847011355	0.000239071759922889	0.0205523954929498	-0.637083067295087	17	27313157	F	II	SEZ6	Body	island	Body-island	chr17:27312969-27313283	NA	TRUE	NA	rs3941116	rs3941115
cg00904622	0.081629247566527	0.702393148982407	0.62076390141588	5.02173137780449	1.64649794827548e-05	0.0109798972765893	1.99662875255347	6	80520743	R	II	NA	IGR	opensea	IGR-opensea	NA	NA	TRUE	NA	NA	NA
cg00911398	-0.0544208015472164	-0.272749437716182	-0.218328636168965	-4.70665061148681	4.18874827890773e-05	0.013405587130142	1.07321141451984	X	2984598	F	II	ARSF	TSS1500	opensea	TSS1500-opensea	NA	NA	NA	NA	NA	NA
cg00935924	-0.0556985996584023	-1.07573345740675	-1.02003485774835	-4.90281088398358	2.34390523697324e-05	0.0120054851854496	1.6469164506815	X	118708353	F	I	UBE2A	TSS200	island	TSS200-island	chrX:118708293-118709240	NA	NA	high-CpG:118592353-118592403	NA	NA
cg00941745	-0.077259534052631	0.953338569419936	1.03059810347257	-3.96537183957782	0.000361748118409295	0.0233969186125985	-1.04084227037067	8	109261117	F	I	EIF3E	TSS200	island	TSS200-island	chr8:109260526-109261127	TRUE	NA	NA	NA	NA
cg00965985	0.0526338966411936	-0.0230875398122207	-0.0757214364534144	3.6827672382358	0.000803030694286924	0.0313958166199106	-1.81418856239921	3	122232605	F	II	KPNA1	Body	shore	Body-shore	chr3:122233408-122233944	NA	NA	NA	NA	NA
cg00976619	0.0603774769593615	1.49360631286084	1.43322883590148	3.98988054208577	0.000337312689327669	0.0227610878535727	-0.972757832261902	3	156876725	R	II	CCNL1	Body	shore	Body-shore	chr3:156877175-156878364	NA	NA	NA	NA	NA
cg00993799	-0.127139045688648	1.72679763045734	1.85393667614599	-3.67909823279008	0.000811291854357691	0.031533743828471	-1.82407589145444	7	104653126	R	I	LOC100216545	Body	island	Body-island	chr7:104653119-104654966	NA	NA	high-CpG:104440066-104441798	NA	NA
cg01010781	-0.0569262702877884	0.787049866652424	0.843976136940213	-3.93138041913992	0.000398518373168971	0.0241570410429547	-1.13501728397492	7	44622047	R	I	TMED4	TSS1500	island	TSS1500-island	chr7:44621293-44622377	NA	NA	NA	NA	NA
cg01053273	0.0591135486240323	-0.196118325830777	-0.255231874454809	3.82227242588475	0.000542888954092547	0.0268099783396324	-1.43524112407643	20	654458	R	II	SCRT2	Body	shore	Body-shore	chr20:655880-656604	NA	NA	NA	NA	NA
cg01059398	-0.103094334612299	1.94617939878222	2.04927373339452	-3.81254464159288	0.000557992675383433	0.0270411488963803	-1.46184948231123	3	172235808	F	II	TNFSF10	Body	opensea	Body-opensea	NA	NA	TRUE	NA	rs7625589	NA
cg01061025	-0.0580307272839852	0.644351386466392	0.702382113750378	-3.78468975202467	0.000603536535843709	0.0279458035959517	-1.53789181290301	1	212209225	R	II	INTS7	TSS1500	island	TSS1500-island	chr1:212208837-212209364	NA	NA	NA	NA	NA
cg01073332	0.0835001086477773	-2.4004096867266	-2.48390979537438	3.96975805790129	0.000357251540474191	0.0232737159541368	-1.02866856896262	20	62574023	F	II	UCKL1	Body	shore	Body-shore	chr20:62575724-62576052	TRUE	NA	NA	NA	NA
cg01087382	-0.144871399530242	2.13668198385559	2.28155338338583	-3.86271796880089	0.000484246459952571	0.0257801811905241	-1.32432717253499	6	91297190	F	II	MAP3K7	TSS1500	shore	TSS1500-shore	chr6:91296358-91297081	NA	NA	NA	NA	NA
cg01098812	-0.0745644378741118	0.60357032796465	0.678134765838763	-4.20082194934852	0.000183944141262974	0.0191794921759528	-0.380897667403027	14	77591726	R	II	NA	IGR	island	IGR-island	chr14:77591159-77591847	NA	TRUE	NA	NA	NA
cg01101742	-0.0523880234629072	-0.248924555438997	-0.19653653197609	-3.79262741053315	0.00059020240221574	0.0276852504893204	-1.51624510025944	5	160974552	R	I	GABRB2	5'UTR	shore	5'UTR-shore	chr5:160974692-160975384	TRUE	NA	NA	NA	NA
cg01109462	-0.0843498552537816	1.0651197582424	1.14946961349618	-4.8862708475749	2.46175683017354e-05	0.0121254397606155	1.59838166758952	13	53191643	F	I	HNRNPA1L2	1stExon	island	1stExon-island	chr13:53191405-53191872	NA	NA	high-CpG:52089602-52089664	rs9526957	NA
cg01154537	-0.152682228732814	1.23141955968467	1.38410178841749	-3.8040156792268	0.000571570662998792	0.0272966180162946	-1.48515664848832	10	95462167	R	II	C10orf4	5'UTR	island	5'UTR-island	chr10:95462160-95462500	NA	NA	NA	NA	NA
cg01157004	0.0752010472928355	0.894898782494953	0.819697735202117	3.8582887355685	0.000490354811610745	0.0258859480030733	-1.33649551146875	3	177256538	R	II	NA	IGR	opensea	IGR-opensea	NA	NA	TRUE	NA	NA	NA
cg01169463	-0.0626153619075763	-0.234879712142114	-0.172264350234538	-4.28469216636979	0.000144248077220569	0.0177398872742757	-0.142895370160425	X	7895607	F	II	PNPLA4	TSS200	island	TSS200-island	chrX:7895077-7895608	TRUE	NA	NA	NA	rs2231789
cg01170045	-0.0560624889131536	0.164848541968151	0.220911030881304	-4.40867761233777	0.000100519343155514	0.0161640115579687	0.211414967706521	14	60982832	R	II	NA	IGR	shore	IGR-shore	chr14:60981523-60982636	NA	TRUE	NA	NA	NA
cg01177235	-0.0678024951480584	0.144919753676164	0.212722248824222	-4.68183629675251	4.5070086665033e-05	0.0136211672719569	1.00096059011914	9	33265011	F	II	SUGT1P1	Body	island	Body-island	chr9:33263781-33265118	NA	NA	high-CpG:33254986-33255057	NA	NA
cg01196788	-0.0506647049018619	-0.685539590652241	-0.634874885750379	-4.34373971511616	0.000121483481973969	0.0170190476122937	0.0254915331522589	2	19561709	F	II	NA	IGR	shore	IGR-shore	chr2:19562749-19562965	NA	NA	NA	NA	NA
cg01203614	-0.0544995950133726	-1.21936264595743	-1.16486305094406	-4.19716114097773	0.000185901830858802	0.0191893093798717	-0.391253403050944	4	3671067	R	II	NA	IGR	shore	IGR-shore	chr4:3671157-3671532	NA	NA	NA	NA	NA
cg01209934	-0.0597343758099484	0.488110832260682	0.54784520807063	-4.18898455482227	0.000190348552957159	0.0193051236315728	-0.414373266735792	8	27950298	R	II	ELP3	TSS1500	shore	TSS1500-shore	chr8:27950470-27950868	TRUE	NA	NA	NA	NA
cg01222684	-0.0561976422554641	0.822308104185542	0.878505746441006	-4.04399291999171	0.000288933851509775	0.0215482154253312	-0.821911298312321	5	159435961	R	II	TTC1	TSS1500	opensea	TSS1500-opensea	NA	NA	NA	NA	NA	NA
cg01222732	0.050535296334704	0.397265693392793	0.34673039705809	3.49182796794589	0.00136172465188845	0.0396345483180417	-2.32293746091165	2	582704	R	II	NA	IGR	shore	IGR-shore	chr2:582818-583385	NA	NA	NA	NA	NA
cg01235203	-0.0671871687412362	1.00035693793394	1.06754410667518	-3.80226883337345	0.000574390990002706	0.0273258414103668	-1.48992771328345	3	187461998	R	II	BCL6	5'UTR	island	5'UTR-island	chr3:187461974-187462197	NA	NA	NA	NA	rs57995370
cg01273580	0.0550916126308257	0.271305384414871	0.216213771784046	3.55969046564566	0.00112991159053944	0.0364339320348072	-2.14351152902377	19	49946108	F	I	SLC17A7	TSS1500	shore	TSS1500-shore	chr19:49946345-49947222	NA	NA	NA	NA	NA
cg01282174	-0.101160464444204	-0.408836568280493	-0.307676103836289	-3.76670495053994	0.00063484047797727	0.0284822645877528	-1.58687043153251	11	119630144	F	II	NA	IGR	opensea	IGR-opensea	NA	TRUE	NA	NA	NA	NA
cg01282906	-0.054851329287446	-2.29810393211506	-2.24325260282761	-3.41204515234846	0.00169301911617205	0.0438134813599725	-2.53180196736394	19	37566286	R	II	NA	IGR	shelf	IGR-shelf	chr19:37568952-37569549	NA	NA	NA	NA	NA
cg01294695	0.0519476983611722	0.373256617071094	0.321308918709922	3.9879710957104	0.000339157039252593	0.022823321558314	-0.97806760913282	15	90294640	F	I	MESP1	TSS200	island	TSS200-island	chr15:90293221-90294733	NA	NA	NA	rs76741626	NA
cg01303183	0.136985346399036	4.60119350380872	4.46420815740969	3.45080825808749	0.0015233895300181	0.0417618329981949	-2.43061050193826	16	8714793	F	II	C16orf68	TSS1500	shore	TSS1500-shore	chr16:8715416-8715724	NA	NA	NA	rs60422186	NA
cg01331191	-0.055468912577047	-0.230601490057024	-0.175132577479977	-4.06184200792212	0.000274517686055254	0.0212647656693112	-0.771999993493607	7	107383827	F	II	CBLL1	TSS1500	island	TSS1500-island	chr7:107383657-107385021	NA	NA	NA	NA	NA
cg01331772	0.106742997101604	2.82190743364015	2.71516443653855	3.7219465558829	0.000719746461645248	0.0299745480346561	-1.70834867153891	2	131094827	F	II	NA	IGR	opensea	IGR-opensea	NA	NA	NA	NA	NA	NA
cg01349903	0.0617893073323569	0.595330349625647	0.53354104229329	3.51679592922825	0.00127155211759317	0.0385349432563303	-2.25710788910331	7	71148142	F	II	WBSCR17	Body	opensea	Body-opensea	NA	NA	TRUE	NA	NA	NA
cg01357370	-0.0574333730795298	0.604621620780352	0.662054993859882	-3.6695086697047	0.000833274522004317	0.0318489430750332	-1.849898278846	1	156818961	R	II	NTRK1	Body	island	Body-island	chr1:156818622-156819192	NA	NA	NA	NA	NA
cg01358551	-0.0664243969877923	0.87574495240699	0.942169349394783	-4.25986364882654	0.000155028424122753	0.0181459153310257	-0.21349927513615	19	47353761	R	II	AP2S1	Body	island	Body-island	chr19:47353614-47354150	NA	NA	NA	NA	NA
cg01371498	-0.0506053383070739	-0.231562785072643	-0.180957446765569	-3.99489174886027	0.000332518797380983	0.0226192198786812	-0.958818398204789	15	49255686	F	II	SHC4	TSS200	shore	TSS200-shore	chr15:49254984-49255564	TRUE	NA	NA	NA	NA
cg01390346	-0.0533185458680266	0.490088534794992	0.543407080663019	-4.15927331797196	0.000207402564411984	0.019781471231835	-0.498264337008337	5	56469693	F	II	GPBP1	TSS200	island	TSS200-island	chr5:56469018-56470521	NA	NA	high-CpG:56505412-56505875	NA	NA
cg01399264	-0.0740794859266614	-0.414314811021763	-0.340235325095101	-3.60775542296907	0.000989287467199821	0.0343055200551351	-2.01548671497644	11	16634515	R	II	NA	IGR	shore	IGR-shore	chr11:16634957-16635969	NA	NA	NA	NA	NA
cg01407927	0.0515817905622673	0.305421510388373	0.253839719826106	3.75468122867014	0.00065664240933136	0.0288996146914499	-1.61956228137322	10	103816225	R	II	C10orf76	TSS1500	shore	TSS1500-shore	chr10:103815502-103816105	NA	NA	NA	NA	NA
cg01421963	-0.085446659310859	0.879887596501487	0.965334255812346	-4.09236371165446	0.000251480335065928	0.0207864398775069	-0.686479814963867	19	11877743	R	I	ZNF441	TSS200	island	TSS200-island	chr19:11877720-11878280	NA	NA	NA	NA	NA
cg01424562	0.0751640276207552	0.254679834208157	0.179515806587402	6.10737360566008	6.48571372284362e-07	0.00649792848368831	5.21902486573346	14	69256677	R	II	ZFP36L1	Body	island	Body-island	chr14:69256676-69257036	NA	NA	NA	NA	NA
cg01434723	-0.0525618727895003	-1.06141462265433	-1.00885274986483	-3.86245891913269	0.000484601665853041	0.0257846808786558	-1.32503900199418	X	153715087	F	I	UBL4A	TSS200	island	TSS200-island	chrX:153714288-153715375	NA	NA	NA	NA	NA
cg01438737	-0.0856672185213594	0.96769051607284	1.0533577345942	-3.96324485433124	0.000363948467263035	0.023440104716104	-1.04674384665352	20	42086396	R	I	SFRS6	TSS200	island	TSS200-island	chr20:42085948-42087322	NA	NA	NA	NA	NA
cg01439983	-0.115010037556114	1.51597979148896	1.63098982904507	-4.24756292205223	0.000160658756310749	0.0183588287634664	-0.248433241636727	2	61243993	R	II	PEX13	TSS1500	opensea	TSS1500-opensea	NA	NA	NA	NA	NA	NA
cg01458961	-0.0581493154067096	1.05433531683712	1.11248463224383	-3.99618620692915	0.000331291331864734	0.0225987647653995	-0.955216656089186	4	102269425	F	II	PPP3CA	TSS1500	island	TSS1500-island	chr4:102267592-102269621	NA	NA	NA	NA	NA
cg01464186	0.067790933481918	3.52964418926438	3.46185325578246	4.2288014824343	0.000169635249204171	0.0186918726716462	-0.301657026747974	10	52191661	F	II	SGMS1	5'UTR	opensea	5'UTR-opensea	NA	NA	TRUE	NA	rs34375381	NA
cg01464730	0.10679764651443	2.85882501602268	2.75202736950825	7.04558557534463	4.11906318220803e-08	0.00288877452584084	7.98508698124235	17	78809873	F	II	RPTOR	Body	opensea	Body-opensea	NA	NA	NA	NA	rs2138116	rs2138117
cg01472347	-0.0604277852472591	0.935056970478422	0.995484755725681	-3.37933529992565	0.00185014219520968	0.0457551092838364	-2.61675948016807	X	52950534	F	I	NA	IGR	island	IGR-island	chrX:52949907-52950633	TRUE	NA	NA	NA	NA
cg01475649	0.0534276415544245	-0.770627475976814	-0.824055117531238	3.54908897250442	0.00116343112605772	0.0369095571688036	-2.17164550670722	2	68073599	R	II	NA	IGR	opensea	IGR-opensea	NA	TRUE	TRUE	NA	NA	NA
cg01476568	0.0868321191118764	-1.16494917030775	-1.25178128941963	3.46931089063848	0.00144830346779155	0.0408467201417877	-2.3821170623233	10	5734716	F	I	C10orf18	5'UTR	opensea	5'UTR-opensea	NA	NA	TRUE	NA	rs74483336	NA
cg01520402	-0.0627924047401869	-1.41731295159737	-1.35452054685718	-4.55475057279215	6.55218577241921e-05	0.0147836303938475	0.632232746510475	3	142790398	F	I	NA	IGR	opensea	IGR-opensea	NA	TRUE	TRUE	NA	rs13075955	NA
cg01536980	-0.0580365701742926	0.275765166090889	0.333801736265182	-4.0356650086042	0.000295910908011268	0.0216890119793583	-0.845172728847547	6	74231252	R	II	EEF1A1	TSS1500	island	TSS1500-island	chr6:74229962-74231497	NA	NA	NA	NA	NA
cg01543654	-0.150661998612196	1.26575163621007	1.41641363482227	-4.3952142779385	0.000104550277586584	0.016297276047773	0.172806712395931	17	46800639	R	II	C17orf93	Body	island	Body-island	chr17:46800533-46800746	NA	NA	NA	NA	NA
cg01548742	-0.0508539277623914	-0.44285760084592	-0.392003673083528	-5.19629542404605	9.79295704106087e-06	0.00986037002149484	2.51202654798704	16	3311857	F	II	NA	IGR	shelf	IGR-shelf	chr16:3313946-3314789	NA	NA	NA	NA	NA
cg01555122	-0.0652949390262965	0.439424171956826	0.504719110983122	-3.85247941284699	0.000498480275898652	0.0260760832640067	-1.35244718486855	2	55276516	R	II	RTN4	Body	shore	Body-shore	chr2:55276555-55278044	NA	NA	NA	NA	NA
cg01557798	0.051097744915783	0.0158665007683939	-0.0352312441473891	3.46232678032236	0.00147621765464492	0.0412262631494261	-2.40043611145836	1	228400628	R	II	OBSCN	Body	island	Body-island	chr1:228399471-228402037	NA	NA	NA	NA	NA
cg01571579	-0.0567611824542159	0.420733626895997	0.477494809350213	-4.79558828697019	3.22043435834255e-05	0.0127212978162543	1.33278954636804	1	244615597	F	II	ADSS	TSS200	island	TSS200-island	chr1:244614522-244615601	NA	NA	NA	rs74151394	NA
cg01572989	-0.0860986831407051	-1.45726216813131	-1.3711634849906	-4.551582269673	6.61345624317818e-05	0.0147836303938475	0.62306967510103	8	144484296	F	I	NA	IGR	opensea	IGR-opensea	NA	NA	TRUE	NA	NA	NA
cg01593421	0.0500124560128986	0.0836080664098671	0.0335956103969685	3.64091933019149	0.00090228948069764	0.0329847396367218	-1.9267108032587	7	65303149	F	II	NA	IGR	opensea	IGR-opensea	NA	NA	NA	NA	NA	NA
cg01596986	-0.0558305577754883	0.218934889367171	0.274765447142659	-3.60374188686405	0.00100035080869125	0.0345059936994837	-2.02620628102558	13	48611463	R	II	NUDT15	TSS1500	shore	TSS1500-shore	chr13:48611646-48612268	NA	NA	NA	NA	NA
cg01601518	0.158291969286246	-2.01208117013904	-2.17037313942529	3.39252943666777	0.00178514879121225	0.045006217208956	-2.5825383984762	4	2404284	R	II	ZFYVE28	Body	shelf	Body-shelf	chr4:2401507-2401759	TRUE	TRUE	NA	NA	rs3128773
cg01608030	-0.0662515844407133	0.67966343779853	0.745915022239244	-4.21878969983518	0.00017462512837031	0.0188693634596991	-0.33002986914086	19	1605680	F	II	UQCR	TSS200	island	TSS200-island	chr19:1604918-1605681	NA	NA	NA	NA	NA
cg01611141	0.102103664921553	1.23649981678819	1.13439615186664	3.60844052735947	0.000987410829768164	0.0342703390357123	-2.013656375786	5	9222690	R	II	SEMA5A	Body	opensea	Body-opensea	NA	NA	TRUE	NA	NA	NA
cg01631855	-0.075687117719516	0.772530867752592	0.848217985472108	-3.60119954885008	0.00100742055788546	0.0346447780298448	-2.03299376561446	15	99194172	F	II	IGF1R	Body	island	Body-island	chr15:99190446-99194559	NA	NA	NA	NA	NA
cg01638025	-0.0534915272472458	0.759402741199571	0.812894268446817	-3.69160190845175	0.000783471558367115	0.0310880006116466	-1.79036354289051	8	25041768	R	II	DOCK5	TSS1500	shore	TSS1500-shore	chr8:25041795-25042820	NA	NA	NA	NA	NA
cg01673994	-0.0898056367389058	-0.335492840635731	-0.245687203896826	-3.63278309170956	0.000922921220884444	0.0333162362734494	-1.9485233807972	8	89340750	R	II	MMP16	TSS1500	shore	TSS1500-shore	chr8:89339965-89340481	TRUE	NA	NA	NA	NA
cg01682111	0.104391804599374	-1.30162325474476	-1.40601505934413	3.63753516187523	0.000910816204282784	0.0331130161375402	-1.93578605106901	16	1430087	F	I	UNKL	TSS1500	island	TSS1500-island	chr16:1429050-1430104	NA	NA	NA	NA	NA
cg01698523	0.0674753185024911	-0.482350532865727	-0.549825851368219	3.7923107888739	0.000590728755136755	0.0276852504893204	-1.51710890372186	X	153583936	R	II	FLNA	Body	shore	Body-shore	chrX:153585697-153585944	NA	NA	NA	NA	rs5904384
cg01699819	-0.0607517039686083	1.36302113463563	1.42377283860424	-3.38447684241312	0.00182454975628623	0.0454865392435681	-2.60343185929211	7	1052092	F	I	C7orf50	Body	shore	Body-shore	chr7:1052387-1052736	NA	NA	NA	rs55736553	NA
cg01711272	-0.0715903232566044	0.714320541505056	0.78591086476166	-4.56159009951498	6.42182457723283e-05	0.0147836303938475	0.652018491212763	12	56122120	R	II	CD63	Body	island	Body-island	chr12:56122017-56123186	NA	NA	NA	NA	NA
cg01747969	0.0687182444111001	-0.578322376463631	-0.647040620874731	3.34445955802582	0.00203305103913214	0.0479668954195375	-2.70689751560318	7	96641558	F	II	DLX6AS	Body	opensea	Body-opensea	NA	NA	NA	NA	NA	NA
cg01756700	0.0548813797121808	2.1456266938922	2.09074531418002	3.50502174270142	0.00131333367782053	0.0390944391358079	-2.28817837654495	8	101319770	R	II	RNF19A	5'UTR	shore	5'UTR-shore	chr8:101321568-101322714	NA	NA	NA	NA	rs75626191
cg01761595	0.0715603109047979	0.107766615996559	0.036206305091761	3.43872154159599	0.00157444616403369	0.0424009724253074	-2.46222183197532	8	9821723	R	II	NA	IGR	opensea	IGR-opensea	NA	NA	TRUE	NA	NA	NA
cg01762921	-0.0560724990994549	0.538982618314766	0.595055117414221	-4.30427666301043	0.000136267684965618	0.0174817729952339	-0.08711915887387	1	6673618	F	II	PHF13	TSS200	island	TSS200-island	chr1:6672786-6675741	NA	NA	high-CpG:6595996-6596478	NA	NA
cg01767202	-0.0590198357145023	0.543286920556579	0.602306756271082	-4.28447893359912	0.000144337446982482	0.0177398872742757	-0.143502245126955	14	36789886	F	II	MBIP	TSS200	opensea	TSS200-opensea	NA	TRUE	NA	low-CpG:35859553-35859645	NA	NA
cg01804284	0.092636860221792	1.34759909155624	1.25496223133445	4.33866980528681	0.000123290616726071	0.0170729031599143	0.011007924254967	1	41157659	F	I	NFYC	5'UTR	island	5'UTR-island	chr1:41157162-41157975	NA	NA	high-CpG:40929846-40930276	rs34027220	NA
cg01840575	-0.0847309476182958	0.623129712309703	0.707860659927999	-4.12377445496235	0.000229750364867744	0.0202719408226175	-0.5982461322178	2	38977957	R	II	SFRS7	Body	island	Body-island	chr2:38977535-38978684	NA	NA	high-CpG:38831180-38831523	NA	NA
cg01859228	-0.0515693678294645	-0.567707300728116	-0.516137932898652	-3.64370723632822	0.000895323177612955	0.03289164963163	-1.91923179035563	15	64208452	F	II	DAPK2	Body	opensea	Body-opensea	NA	TRUE	TRUE	NA	NA	NA
cg01862363	-0.107848161593402	-2.13173082407261	-2.02388266247921	-3.54641710583855	0.00117202919978558	0.0370201637195939	-2.17873003374362	17	8928028	R	I	NTN1	Body	shore	Body-shore	chr17:8924167-8926920	NA	NA	NA	NA	NA
cg01883025	-0.0609212713743835	0.666252230318942	0.727173501693325	-4.05696777662458	0.000278383076150887	0.021318405114021	-0.785637239242369	16	30441151	F	I	DCTPP1	Body	island	Body-island	chr16:30441095-30441675	NA	NA	NA	NA	NA
cg01886630	0.0519265896453762	0.325559272901046	0.27363268325567	3.61289772462227	0.00097528545174873	0.0341149393814073	-2.00174469770579	X	16964556	R	II	REPS2	TSS1500	shore	TSS1500-shore	chrX:16964603-16965472	NA	NA	NA	NA	NA
cg01896926	-0.055146875581136	0.86073323737157	0.915880112952706	-3.77322641379155	0.000623311264973219	0.0282815245348996	-1.56912119337779	17	685509	R	I	GLOD4	5'UTR	island	5'UTR-island	chr17:685150-685988	NA	NA	high-CpG:632135-632326	NA	NA
cg01902998	-0.0615640475499365	0.902364623573982	0.963928671123918	-4.06965448026975	0.000268431483347718	0.0211682069545295	-0.750130452305187	14	65346633	F	II	NA	IGR	island	IGR-island	chr14:65346111-65347346	TRUE	TRUE	NA	rs1004842	NA
cg01904243	-0.0528249293022114	-2.82998252737748	-2.77715759807527	-3.41408892464479	0.00168363943434547	0.0436781948962802	-2.52648044439915	14	74251254	F	II	C14orf43	5'UTR	shelf	5'UTR-shelf	chr14:74253387-74254188	NA	TRUE	NA	NA	NA
cg01913024	-0.0549123473938924	-0.786822743912676	-0.731910396518784	-3.68276184414468	0.000803042779622421	0.0313958166199106	-1.81420310160285	X	129300230	R	I	AIFM1	TSS1500	shore	TSS1500-shore	chrX:129299432-129300105	NA	NA	NA	NA	NA
cg01932182	-0.0502146666286364	-0.644187668786827	-0.593973002158191	-4.5157310690235	7.34745589807494e-05	0.0152053929210344	0.519490128907771	2	3689368	F	II	COLEC11	Body	shore	Body-shore	chr2:3691320-3691652	NA	NA	NA	NA	NA
cg01934883	-0.0602271281686899	0.0901530125035259	0.150380140672216	-4.88821810104795	2.44758222051303e-05	0.0121254397606155	1.60409423727504	10	81665075	F	II	NA	IGR	island	IGR-island	chr10:81664389-81665076	NA	NA	NA	NA	NA
cg01936090	-0.0714336003981256	0.604848264179818	0.676281864577944	-3.78844213322812	0.000597196981321323	0.0278350814097453	-1.52766099415691	1	179923733	R	I	CEP350	TSS200	island	TSS200-island	chr1:179923716-179924419	TRUE	NA	NA	NA	NA
cg01944137	0.053046031214264	1.94153928396595	1.88849325275168	4.11260837801907	0.000237255656962284	0.0205072436077115	-0.629637458476666	14	64974907	F	II	ZBTB1	5'UTR	shelf	5'UTR-shelf	chr14:64969967-64972180	NA	NA	NA	NA	NA
cg01965462	0.085139579638194	0.0111968162675901	-0.0739427633706039	4.18059960186834	0.000195016951935318	0.0194199809782384	-0.438067648326005	2	213400697	R	II	ERBB4	Body	shore	Body-shore	chr2:213402180-213403867	NA	NA	NA	NA	NA
cg01966791	0.120327676786532	0.991156038032541	0.87082836124601	3.84136827403119	0.00051438803616018	0.026335222656153	-1.3829310663035	20	62572875	F	I	MIR1914	Body	shore	Body-shore	chr20:62571738-62572556	TRUE	NA	NA	NA	NA
cg01972688	-0.0553597757281057	-0.648849906511927	-0.593490130783822	-4.41042496272952	0.000100007542420526	0.0161640115579687	0.216428079840192	11	45928848	F	II	C11orf94	TSS200	opensea	TSS200-opensea	NA	TRUE	NA	NA	NA	NA
cg01981048	0.0590261995271745	0.260267073352714	0.201240873825539	3.80246918761453	0.000574066827326639	0.0273258414103668	-1.48938054088872	5	178774760	F	II	NA	IGR	shore	IGR-shore	chr5:178770724-178772794	NA	NA	NA	NA	NA
cg02006803	-0.0558271955559973	0.30507306743896	0.360900262994958	-4.32909851008822	0.000126774642963394	0.0171793437645517	-0.0163221833293505	2	128990870	F	II	NA	IGR	island	IGR-island	chr2:128990509-128991325	NA	NA	NA	NA	NA
cg02026141	0.103847935079659	0.730843054504965	0.626995119425305	3.40134296929059	0.00174296100866076	0.0444902824261674	-2.55964276812353	10	23492470	F	II	NA	IGR	shelf	IGR-shelf	chr10:23487757-23488543	NA	TRUE	NA	NA	NA
cg02030493	-0.0618907820439797	0.230701317529984	0.292592099573964	-3.82442801505888	0.000539596330928965	0.0267762317841786	-1.42934134074418	1	111888719	R	I	C1orf88	TSS1500	shore	TSS1500-shore	chr1:111889138-111889539	TRUE	NA	NA	NA	NA
cg02048922	0.111945493627644	1.28162802692955	1.16968253330191	3.47986558072673	0.00140708022607043	0.0401877890048465	-2.3543995040505	8	143546858	R	I	BAI1	Body	shore	Body-shore	chr8:143545445-143546178	NA	NA	NA	NA	NA
cg02054479	-0.0590795549574222	0.981585443814161	1.04066499877158	-3.7047027062579	0.000755315180486293	0.0306317094409427	-1.75498949185291	16	20911997	F	I	LYRM1	TSS200	island	TSS200-island	chr16:20911566-20912616	NA	NA	NA	NA	NA
cg02055404	-0.0611717412028834	-2.32095512783424	-2.25978338663135	-3.49519727690996	0.00134920617213265	0.0395140018075568	-2.31406679959272	X	82765593	R	II	NA	IGR	island	IGR-island	chrX:82765442-82765776	NA	NA	NA	NA	NA
cg02072875	0.0504518990706448	3.03044576915103	2.97999387008039	3.89996122087716	0.000435733059191507	0.0248037234755917	-1.22179921157855	7	2606796	R	II	IQCE	Body	opensea	Body-opensea	NA	NA	TRUE	NA	NA	NA
cg02076785	-0.0855945447840926	0.911618521219416	0.997213066003509	-3.54704985867159	0.0011699874753939	0.0369948608099219	-2.1770524915235	2	98963582	F	I	CNGA3	5'UTR	island	5'UTR-island	chr2:98962873-98964187	TRUE	NA	NA	NA	NA
cg02083989	-0.0741443463840037	1.23021901615386	1.30436336253787	-3.81549670617284	0.000553366513400587	0.0269821901062575	-1.45377754133961	12	65153459	F	I	GNS	TSS1500	island	TSS1500-island	chr12:65152869-65153489	NA	NA	NA	NA	NA
cg02107279	0.0985834870672864	0.717691706087816	0.61910821902053	3.69843100302241	0.000768669775902672	0.0308252476576633	-1.77193057650519	5	14870749	F	II	ANKH	Body	shore	Body-shore	chr5:14871391-14871611	NA	NA	NA	NA	NA
cg02111032	-0.0935684061875947	0.110268971752446	0.203837377940041	-3.85764557951613	0.000491248002548973	0.0259004984332061	-1.33826199371845	7	20818070	F	II	NA	IGR	island	IGR-island	chr7:20817455-20818227	TRUE	TRUE	NA	NA	NA
cg02140579	0.0936328552558616	0.191252102943252	0.0976192476873903	4.16858738162758	0.000201901148091385	0.0196117696229275	-0.471985974813783	4	159091837	F	II	FAM198B	Body	opensea	Body-opensea	NA	NA	TRUE	NA	NA	NA
cg02147797	0.0744447391518668	0.233327722492006	0.158882983340139	3.61094551113123	0.000980578436165199	0.0341769718158196	-2.00696270544742	3	64211204	R	II	PRICKLE2	TSS200	opensea	TSS200-opensea	NA	TRUE	TRUE	NA	NA	NA
cg02147989	-0.118880200942403	1.07410540441234	1.19298560535474	-3.80312130956267	0.000573012959313377	0.02731294700526	-1.48759950034967	7	138794603	F	II	ZC3HAV1	TSS200	island	TSS200-island	chr7:138793113-138794608	NA	NA	NA	rs7811342	NA
cg02162144	0.0753231652485902	0.278363471012249	0.203040305763659	3.4534214791138	0.00151256206993544	0.041604948749523	-2.42376899145563	14	101618194	R	I	NA	IGR	opensea	IGR-opensea	NA	NA	NA	NA	NA	NA
cg02181968	-0.0510439194581034	0.748512314356097	0.7995562338142	-4.10144261170156	0.000245000744391137	0.0206890941281949	-0.660999859383693	12	39836347	R	II	KIF21A	Body	island	Body-island	chr12:39836211-39837499	NA	NA	NA	NA	NA
cg02184643	-0.0526605628503971	0.681448320280519	0.734108883130916	-3.80402082058916	0.000571562382044614	0.0272966180162946	-1.48514260488084	11	10879647	R	II	ZBED5	TSS200	island	TSS200-island	chr11:10879102-10880453	TRUE	NA	high-CpG:10836090-10836248	NA	NA
cg02207491	-0.0618251052305919	0.712480430442615	0.774305535673207	-4.29161214140086	0.000141377135060767	0.017612503115134	-0.123195870859877	14	74551642	R	II	LIN52	TSS200	island	TSS200-island	chr14:74551326-74551706	NA	NA	NA	NA	NA
cg02215898	-0.0782713979776284	1.12489429550333	1.20316569348096	-3.76427315574967	0.000639192419878415	0.0285617943668959	-1.59348577724782	6	24721656	F	II	NA	IGR	island	IGR-island	chr6:24720387-24721920	NA	NA	NA	rs1923187	NA
cg02224138	-0.0618665275419293	0.244705865071404	0.306572392613334	-4.09259565235905	0.000251312729750676	0.0207864398775069	-0.685829106913308	10	1231119	R	II	ADARB2	Body	island	Body-island	chr10:1230813-1231214	NA	NA	NA	NA	NA
cg02228207	-0.0680634991796968	0.454004113450513	0.52206761263021	-4.18970202190557	0.000189954227523288	0.019302349517931	-0.412345142120334	1	244998759	R	II	FAM36A	1stExon	island	1stExon-island	chr1:244998023-244999142	NA	NA	high-CpG:243065215-243065647	NA	rs74441001
cg02238461	0.0592221179933352	-2.23262521478316	-2.2918473327765	3.41932188014322	0.00165985032997738	0.043369231388908	-2.5128479768295	1	27985987	F	II	NA	IGR	shore	IGR-shore	chr1:27986305-27986808	NA	NA	NA	NA	NA
cg02260481	-0.0539007390167726	-0.169364605590246	-0.115463866573473	-3.45968184283496	0.00148692354863018	0.0413088763416198	-2.40736911764636	6	133135438	R	I	RPS12	TSS1500	island	TSS1500-island	chr6:133135364-133135829	TRUE	NA	NA	NA	NA
cg02266714	-0.082495326446983	1.04829144476918	1.13078677121616	-3.59747719695926	0.00101785888826881	0.0347945373384566	-2.04292780395738	12	13153273	R	II	HTR7P	TSS200	shore	TSS200-shore	chr12:13153421-13153749	NA	NA	NA	NA	NA
cg02267483	0.0737880513290768	0.625442764897583	0.551654713568506	3.96998170489302	0.00035702373455665	0.0232737159541368	-1.02804771925733	5	140810404	R	II	PCDHGA4	Body	shore	Body-shore	chr5:140810494-140812617	TRUE	NA	low-CpG:140790256-140790651	NA	NA
cg02303386	0.0801345778938172	-1.36801754913231	-1.44815212702612	3.86984627371152	0.000474571087635705	0.0255822754979907	-1.3047324815491	16	74735588	F	II	MLKL	TSS1500	shore	TSS1500-shore	chr16:74734152-74734572	NA	TRUE	NA	NA	NA
cg02303701	0.0809196097803384	-1.24843501746325	-1.32935462724359	3.35003596537409	0.00200268397186798	0.0476000559877032	-2.69251625212519	6	3160584	F	II	NA	IGR	shelf	IGR-shelf	chr6:3162832-3163523	TRUE	NA	NA	NA	NA
cg02320003	-0.0804446096926692	0.946941063108688	1.02738567280136	-3.40074161841269	0.00174580880158424	0.0445115148564907	-2.56120586736757	5	60139293	R	I	ELOVL7	5'UTR	shore	5'UTR-shore	chr5:60139359-60140155	NA	NA	NA	NA	NA
cg02330507	0.0570653210564445	0.959689038629553	0.902623717573109	3.8464794400623	0.000507009968639369	0.0262130583335932	-1.36891260458997	12	56333313	R	II	DGKA	Body	shelf	Body-shelf	chr12:56329518-56329790	NA	TRUE	NA	NA	NA
cg02333730	0.0610640636946709	0.602871589961418	0.541807526266747	4.53784741514491	6.88567947810499e-05	0.0149133926782459	0.583364456880721	17	12199913	R	II	NA	IGR	opensea	IGR-opensea	NA	NA	TRUE	NA	NA	NA
cg02341480	0.097577313538916	2.58093828151784	2.48336096797893	4.28821247263697	0.000142780490832643	0.01768794867477	-0.132875065147493	1	235267474	R	II	NA	IGR	shore	IGR-shore	chr1:235267554-235267829	NA	NA	NA	NA	NA
cg02343736	0.0636053047510394	-1.16595935130726	-1.2295646560583	3.67316970730327	0.000824814874953665	0.0317281905152781	-1.84004337419802	11	75142012	F	II	KLHL35	TSS1500	shore	TSS1500-shore	chr11:75140737-75141849	NA	NA	NA	NA	NA
cg02363766	-0.0792479799938368	-2.02514519903014	-1.9458972190363	-4.20156215320976	0.000183550768873571	0.0191794921759528	-0.37880342989817	5	2008270	R	II	NA	IGR	island	IGR-island	chr5:2008187-2008428	NA	NA	NA	NA	NA
cg02367921	0.0788997872572277	0.948512458764621	0.869612671507394	4.79911422578037	3.18700493869504e-05	0.0127212978162543	1.3430996497197	1	40504529	R	II	NA	IGR	shore	IGR-shore	chr1:40505411-40506703	NA	NA	NA	NA	NA
cg02377690	-0.060908277743007	-1.08807103811091	-1.0271627603679	-3.91041032352636	0.000422995363060587	0.0245026843802344	-1.19296691216443	6	37400392	F	II	FTSJD2	TSS1500	shore	TSS1500-shore	chr6:37400847-37401367	NA	NA	NA	NA	NA
cg02381539	-0.0653769034742671	-0.208898259342258	-0.143521355867991	-3.65367313247312	0.00087084396528394	0.0324680828154899	-1.892476423874	8	65290109	R	II	NA	IGR	island	IGR-island	chr8:65290108-65290946	NA	NA	NA	NA	NA
cg02399570	-0.188734545467419	1.49718880891061	1.68592335437803	-3.57462165302923	0.00108427954932245	0.0357875186947165	-2.10382334745737	3	156877196	F	II	CCNL1	Body	island	Body-island	chr3:156877175-156878364	NA	NA	NA	rs75624594	NA
cg02402946	-0.0548358137006029	-1.48574711405739	-1.43091130035679	-3.89040710576935	0.000447706446572995	0.0250913183363277	-1.24813656795783	13	21035079	R	II	CRYL1	Body	opensea	Body-opensea	NA	NA	NA	NA	NA	NA
cg02410754	-0.0657669181949113	0.64488917892839	0.710656097123301	-4.00940279903532	0.000319009411941739	0.0222540267673038	-0.918418769135062	1	32410520	F	II	NA	IGR	island	IGR-island	chr1:32410188-32410630	NA	TRUE	NA	rs7518196	NA
cg02420069	0.0632449297226301	1.95648256661077	1.89323763688814	4.33666007719568	0.00012401426990829	0.0170935437309508	0.00526788941685918	11	76838749	R	II	MYO7A	TSS1500	opensea	TSS1500-opensea	NA	NA	TRUE	NA	NA	NA
cg02460426	-0.0852990908661401	-0.0991720271172952	-0.0138729362511551	-4.2020441654945	0.000183295053275476	0.0191791698136288	-0.377439624898718	6	32122147	R	II	PPT2	5'UTR	island	5'UTR-island	chr6:32121829-32122529	NA	NA	high-CpG:32229771-32230182	NA	NA
cg02471319	-0.0782242018278282	0.677326109370993	0.755550311198822	-4.66147814483504	4.78590042997185e-05	0.0137343992277748	0.941744163328986	12	4647845	R	II	RAD51AP1	TSS200	island	TSS200-island	chr12:4647844-4648053	TRUE	NA	NA	NA	NA
cg02478023	0.0584432901446191	0.0442940785683895	-0.0141492115762296	4.13321267477555	0.000223588276028552	0.0201275259442655	-0.571690664322086	19	57351322	F	I	MIMT1	TSS1500	island	TSS1500-island	chr19:57351283-57351995	TRUE	NA	NA	NA	NA
cg02490182	0.0522163905332803	0.167269553757988	0.115053163224708	3.4770820090856	0.0014178409411185	0.0404034635393863	-2.36171325793127	8	103563653	R	II	ODF1	TSS200	opensea	TSS200-opensea	NA	NA	NA	NA	NA	NA
cg02493798	0.134298574133908	2.67691949141834	2.54262091728443	4.42318018681142	9.63485219920666e-05	0.016113907359922	0.253038464386617	17	6899577	R	I	ALOX12	Body	island	Body-island	chr17:6898820-6900427	TRUE	TRUE	NA	NA	NA
cg02497700	-0.0748344044392928	-1.10323302358191	-1.02839861914261	-3.56659466360491	0.00110858541477048	0.0360915098852369	-2.12516896183343	1	244213358	R	II	ZNF238	TSS1500	shore	TSS1500-shore	chr1:244213397-244213619	NA	NA	NA	NA	NA
cg02501166	0.0663607227385725	2.4325246689242	2.36616394618563	3.92374388251296	0.000407267689005456	0.0242465447261312	-1.15613371777139	12	128866698	F	II	TMEM132C	Body	opensea	Body-opensea	NA	NA	TRUE	NA	NA	NA
cg02503376	-0.0506066385980406	-0.784434960616631	-0.733828322018591	-3.93548302427071	0.00039389393545473	0.0241270043577404	-1.1236665659458	17	7283817	F	II	TNK1	TSS1500	shore	TSS1500-shore	chr17:7284223-7284687	TRUE	TRUE	NA	NA	NA
cg02510299	-0.128626952219055	1.14167470275058	1.27030165496963	-3.70085824497388	0.00076347441621534	0.0307534318938438	-1.76537555615033	8	121457568	R	II	MTBP	TSS200	island	TSS200-island	chr8:121457353-121457657	TRUE	NA	NA	NA	NA
cg02511845	0.0616388674617863	2.51375890676349	2.4521200393017	3.41700531246264	0.00167034137468195	0.0434980537427127	-2.51888415535655	8	1428412	R	II	NA	IGR	shelf	IGR-shelf	chr8:1430752-1431324	NA	NA	NA	NA	NA
cg02521102	-0.0564878760029718	0.194167950605285	0.250655826608257	-4.09427045586317	0.00025010572307007	0.020751731582528	-0.681130092151366	4	175750583	F	II	GLRA3	TSS200	island	TSS200-island	chr4:175750330-175750584	TRUE	TRUE	NA	NA	NA
cg02521665	-0.0789170857727708	1.91036420854762	1.98928129432039	-4.02020901862654	0.000309299059554828	0.0220189596254199	-0.888300136623337	16	77225204	R	II	MON1B	5'UTR	shore	5'UTR-shore	chr16:77224168-77225143	NA	NA	high-CpG:75782289-75782983	NA	NA
cg02534363	0.121339210802285	-0.896297239508411	-1.0176364503107	4.41736044102589	9.80013363264001e-05	0.016162905217205	0.236331012825422	3	47050950	R	II	NBEAL2	3'UTR	island	3'UTR-island	chr3:47050486-47051609	NA	TRUE	NA	NA	NA
cg02570061	0.0500417717699365	0.877397309669295	0.827355537899359	4.30685062214318	0.000135251658911388	0.0174151410051964	-0.0797831155561477	5	179051583	R	II	HNRNPH1	TSS1500	island	TSS1500-island	chr5:179049815-179051611	NA	NA	NA	NA	NA
cg02580604	-0.108159109451399	1.28747458472918	1.39563369418058	-4.10726339962043	0.000240932780489046	0.0205777497337458	-0.644653948081437	1	63250136	R	II	ATG4C	5'UTR	opensea	5'UTR-opensea	NA	TRUE	NA	NA	NA	NA
cg02583091	-0.127245588255981	-1.17571231280995	-1.04846672455397	-3.89731195061501	0.00043902153577699	0.0248742024009374	-1.22910476260821	8	145638881	F	II	SLC39A4	Body	island	Body-island	chr8:145637965-145639182	NA	NA	NA	NA	NA
cg02592727	0.0502559425092555	0.37012830414702	0.319872361637764	4.65856068916906	4.82724225015875e-05	0.0137530869102453	0.933262544211546	19	55574733	F	II	RDH13	TSS200	island	TSS200-island	chr19:55574138-55574734	NA	NA	NA	NA	NA
cg02594498	-0.0670270601417038	0.948226173546998	1.0152532336887	-4.19865814338802	0.000185098820380056	0.0191794921759528	-0.387019004798348	15	22893147	F	II	CYFIP1	5'UTR	island	5'UTR-island	chr15:22891937-22893998	NA	NA	NA	NA	NA
cg02621694	-0.0879797061070211	1.00262094071969	1.09060064682671	-3.793276678416	0.000589124482545767	0.0276724587013796	-1.51447368516276	4	81951472	F	II	BMP3	TSS1500	shore	TSS1500-shore	chr4:81951941-81952808	NA	NA	NA	NA	NA
cg02625641	-0.0520265135009776	0.776960706009776	0.828987219510753	-4.29147773983136	0.000141432356574986	0.017612503115134	-0.12357856782483	15	59041175	R	II	ADAM10	Body	island	Body-island	chr15:59041081-59042283	NA	NA	NA	NA	NA
cg02630790	-0.0667748952509877	0.294809500982289	0.361584396233277	-3.98531637550532	0.000341737632487742	0.0228944626830361	-0.985448332641243	17	46570247	R	II	NA	IGR	island	IGR-island	chr17:46569974-46570505	NA	TRUE	NA	NA	NA
cg02637253	0.0592082842116242	0.937600137679058	0.878391853467434	3.34729107779377	0.00201757689125048	0.0477813033344316	-2.69959666908367	1	240793655	F	II	NA	IGR	opensea	IGR-opensea	NA	NA	TRUE	NA	NA	rs74149178
cg02647042	-0.0733716872959815	-1.86989846176256	-1.79652677446658	-4.91255291789289	2.27713102905384e-05	0.0119986117777713	1.67551591208722	X	135849065	R	II	ARHGEF6	Body	island	Body-island	chrX:135849030-135850178	NA	NA	NA	NA	NA
cg02652579	0.0622457167876656	2.17887461452242	2.11662889773476	3.43229540270043	0.00160225733238016	0.0427042985273359	-2.47900699418529	6	33386967	R	II	CUTA	TSS1500	shore	TSS1500-shore	chr6:33385678-33386262	NA	NA	NA	NA	NA
cg02657244	-0.0986160329232315	1.47121207241293	1.56982810533616	-4.05327925505062	0.000281343514719149	0.0214100903777399	-0.795953360424063	4	99183198	F	II	RAP1GDS1	Body	island	Body-island	chr4:99181509-99183199	NA	NA	NA	NA	NA
cg02662828	0.0588770816562755	-0.0729169145484406	-0.131793996204716	3.97687641018362	0.000350069987924286	0.0231245937996459	-1.00890166790206	4	48492848	F	I	ZAR1	1stExon	island	1stExon-island	chr4:48492117-48493589	NA	NA	NA	NA	NA
cg02665388	-0.0531955808256634	-1.0665754815079	-1.01337990068223	-4.0508875639284	0.000283279543069752	0.021472529101734	-0.802640767562082	X	79591129	R	II	FAM46D	5'UTR	shore	5'UTR-shore	chrX:79590720-79591007	NA	NA	NA	NA	NA
cg02677947	-0.0527415101213877	-0.597825542120439	-0.545084031999051	-4.92580019761358	2.18935289463217e-05	0.0118592590285634	1.71442037218768	16	739463	F	II	WDR24	1stExon	shore	1stExon-shore	chr16:740007-740578	NA	NA	NA	NA	NA
cg02685484	0.0533195450655439	1.28588855015021	1.23256900508466	3.57744828817632	0.00107584361617143	0.0356882389509177	-2.09630154880382	11	67203360	F	I	PTPRCAP	Body	island	Body-island	chr11:67203319-67203662	NA	NA	NA	NA	NA
cg02693002	0.0830154464262985	0.0726085563649671	-0.0104068900613313	4.01052128618962	0.000317990686824543	0.0222540267673038	-0.915302689943162	10	126106594	F	I	OAT	5'UTR	shore	5'UTR-shore	chr10:126106818-126107862	NA	NA	NA	NA	NA
cg02693157	0.0579516769856043	0.907347540908577	0.849395863922973	3.46729979319849	0.00145628893759556	0.0409621175360811	-2.38739388104077	15	87892167	R	II	NA	IGR	opensea	IGR-opensea	NA	NA	TRUE	NA	NA	NA
cg02699829	0.054324739467587	0.213021590819769	0.158696851352183	3.45549145322497	0.00150403804952926	0.0414843782708094	-2.4183479739022	19	13216355	R	I	TRMT1	Body	shore	Body-shore	chr19:13215244-13215543	NA	NA	NA	NA	NA
cg02700626	-0.0862247896014351	-0.666262379443528	-0.580037589842093	-3.69501099853067	0.000776048287385582	0.0309533651997858	-1.78116358425511	11	64739320	R	I	NA	IGR	island	IGR-island	chr11:64739010-64739750	TRUE	NA	high-CpG:64495894-64495897	NA	NA
cg02703627	-0.0861314156738751	0.712036624108928	0.798168039782804	-3.53076150541319	0.00122365447572656	0.0378278296853255	-2.22019238785017	12	34488920	F	II	NA	IGR	island	IGR-island	chr12:34488610-34489037	NA	NA	NA	rs67506875	NA
cg02707176	0.0993058875100052	-0.42413603898356	-0.523441926493566	3.40076904623973	0.00174567881555173	0.0445115148564907	-2.56113457678747	5	140798758	F	I	PCDHGA4	Body	island	Body-island	chr5:140798757-140799359	NA	NA	NA	NA	NA
cg02718825	0.0513335696304193	-0.069048722304831	-0.12038229193525	4.4192926871071	9.7449500886625e-05	0.016162905217205	0.24187750407043	20	55202842	R	II	NA	IGR	island	IGR-island	chr20:55200279-55206789	NA	NA	NA	NA	NA
cg02725398	0.0975298574736759	0.74551916188142	0.647989304407744	3.32146314710896	0.00216300653568778	0.0495834433397273	-2.76607700251961	3	9988144	R	II	PRRT3	Body	island	Body-island	chr3:9987895-9989619	NA	TRUE	NA	NA	NA
cg02773889	-0.0731267625417138	1.30655448665344	1.37968124919516	-3.38159356803878	0.00183885934765569	0.0456442288003435	-2.61090694973567	13	42615649	F	II	NA	IGR	island	IGR-island	chr13:42614178-42615650	NA	NA	NA	NA	NA
cg02780210	0.0564600562542423	1.30334862503662	1.24688856878237	3.6466712287486	0.000887973976356355	0.0327477175709874	-1.91127768024117	17	37732690	F	II	NA	IGR	shelf	IGR-shelf	chr17:37729711-37730315	TRUE	NA	NA	NA	NA
cg02789362	0.0563156424356777	-1.24304336706574	-1.29935900950142	3.88994996662442	0.000448287308323542	0.0250913183363277	-1.24939612956097	6	151937260	F	II	C6orf97	Body	opensea	Body-opensea	NA	NA	TRUE	NA	NA	NA
cg02801114	0.0525196810440314	0.759269542448751	0.70674986140472	3.76268813127671	0.000642044564197756	0.0286084479324866	-1.59779667320867	6	125476162	F	II	TPD52L1	5'UTR	shore	5'UTR-shore	chr6:125474804-125475722	NA	NA	NA	NA	NA
cg02806715	0.0659739676140046	-0.833761869589971	-0.899735837203976	3.58417571066679	0.00105602022653205	0.0354018329463549	-2.07838889097794	6	32920567	R	II	HLA-DMA	Body	opensea	Body-opensea	NA	NA	NA	NA	NA	NA
cg02810967	0.0632834896011354	2.30869584901877	2.24541235941763	4.11829859448429	0.000233401440115955	0.020402323752773	-0.613643973718619	4	17813558	F	II	NCAPG	Body	shore	Body-shore	chr4:17811954-17813227	NA	NA	NA	NA	NA
cg02811232	0.067802961089294	0.0641110746371034	-0.00369188645219062	3.57280122409461	0.00108974630112793	0.0358394038697679	-2.10866617661433	18	44790841	R	II	NA	IGR	shore	IGR-shore	chr18:44789742-44790678	NA	NA	NA	NA	NA
cg02814552	-0.0603315138914731	-1.62671709837997	-1.5663855844885	-4.1588408154157	0.000207661565363807	0.0197930303544322	-0.499484129055904	15	27960031	F	II	NA	IGR	opensea	IGR-opensea	NA	NA	NA	NA	NA	NA
cg02819347	0.0564595399007847	-0.756464672374213	-0.812924212274998	3.90562040246937	0.000428788673456912	0.0246617231915488	-1.20618737129535	10	120354844	F	II	PRLHR	5'UTR	island	5'UTR-island	chr10:120353692-120355821	NA	TRUE	NA	rs78731480	NA
cg02827278	0.0545883098422764	1.04813189551922	0.993543585676942	3.77963615542152	0.000612177897532475	0.0280924419093049	-1.55166394289971	12	122063043	F	II	ORAI1	TSS1500	shore	TSS1500-shore	chr12:122064176-122065142	NA	NA	NA	NA	NA
cg02834909	-0.0942678849390159	-1.14494402009938	-1.05067613516037	-4.25684232058511	0.000156393127762517	0.0182194962968763	-0.222082617197231	3	46759438	R	I	PRSS50	TSS200	island	TSS200-island	chr3:46759064-46759550	NA	NA	NA	NA	NA
cg02847500	-0.0619440507202946	-2.56279045504346	-2.50084640432317	-3.75685120224488	0.000652654673391947	0.0288156835943005	-1.61366538761745	X	139587184	F	II	SOX3	1stExon	island	1stExon-island	chrX:139585867-139588578	NA	NA	NA	NA	NA
cg02863179	0.0605451819991081	3.02944219494544	2.96889701294633	3.38669383741454	0.0018136196225353	0.0453664733436126	-2.59768201753713	10	63779053	R	II	ARID5B	Body	opensea	Body-opensea	NA	NA	TRUE	NA	NA	NA
cg02872491	0.083408016732232	0.965965228955478	0.882557212223246	4.15025874623014	0.000212866949399514	0.0199420673195716	-0.523679845943678	7	31374862	F	II	NA	IGR	shore	IGR-shore	chr7:31375845-31376542	NA	NA	NA	rs9655313	NA
cg02880877	0.11478105422758	0.568882332329528	0.454101278101948	3.92963046942996	0.000400506983076744	0.0241570410429547	-1.13985755840252	6	125623484	F	II	HDDC2	TSS1500	shore	TSS1500-shore	chr6:125622704-125623117	NA	NA	NA	NA	NA
cg02883842	-0.0879216325021563	0.330964382190139	0.418886014692296	-4.32330274543084	0.000128931249138725	0.0172062891656928	-0.0328632598629639	16	74331492	R	I	PSMD7	Body	shore	Body-shore	chr16:74330533-74331314	NA	NA	NA	NA	NA
cg02894209	-0.0681218482417536	-0.781657210582012	-0.713535362340258	-3.52203910021838	0.00125336143837569	0.0382410709622021	-2.24325639367018	15	43028463	F	II	CDAN1	Body	island	Body-island	chr15:43028413-43029346	NA	NA	NA	rs12594325	NA
cg02895724	0.0606994876962348	1.79396585696311	1.73326636926687	3.75283939649353	0.000660045677341077	0.0289682387632174	-1.62456636122615	18	48719384	R	II	MEX3C	Body	shelf	Body-shelf	chr18:48722530-48723760	NA	NA	NA	NA	NA
cg02912316	-0.0543272119245701	0.762668830106661	0.816996042031231	-4.00353498729993	0.000324406331970787	0.0224109677548055	-0.934761339159539	1	32527924	F	II	NA	IGR	opensea	IGR-opensea	NA	NA	TRUE	NA	NA	NA
cg02935298	-0.0565270355863328	0.935958054579016	0.992485090165349	-4.09744106577248	0.000247836235795863	0.0207248126980876	-0.672232522981757	22	43036734	R	II	CYB5R3	5'UTR	opensea	5'UTR-opensea	NA	NA	NA	NA	NA	NA
cg02944422	-0.0530046291464812	-2.49187132573267	-2.43886669658619	-3.87816526273155	0.000463517541205262	0.0253758282910509	-1.2818473086872	X	47696228	R	II	ZNF81	TSS200	island	TSS200-island	chrX:47696092-47696364	TRUE	NA	NA	NA	NA
cg02953029	-0.0694297202869634	0.515622892780777	0.585052613067741	-4.27489170929086	0.000148412363358366	0.0179331806041486	-0.170778993624484	4	95128914	F	II	SMARCAD1	TSS200	island	TSS200-island	chr4:95128657-95129289	TRUE	NA	NA	NA	NA
cg02955369	-0.0623485147864982	0.726430945580239	0.788779460366738	-3.84065043355216	0.000515432585666103	0.0263526418902849	-1.38489931663075	1	173837185	R	II	SNORD76	TSS1500	island	TSS1500-island	chr1:173837172-173837917	NA	NA	NA	NA	NA
cg02982238	-0.108830842818257	0.708502728919839	0.817333571738097	-5.21339689797025	9.30644402284819e-06	0.00986037002149484	2.56262842354004	7	52706811	F	II	NA	IGR	opensea	IGR-opensea	NA	NA	TRUE	NA	NA	NA
cg02985240	0.0893499600110992	1.57087103452804	1.48152107451694	4.50757636760319	7.52532708191932e-05	0.015305192677881	0.495957591385004	1	235468148	R	II	ARID4B	Body	opensea	Body-opensea	NA	NA	TRUE	NA	NA	NA
cg02993069	0.0762341785744161	-2.45689463722825	-2.53312881580267	3.42086061575199	0.0016529168796866	0.0432750778733323	-2.5088374686326	1	36786777	F	II	C1orf113	3'UTR	island	3'UTR-island	chr1:36786500-36789402	NA	TRUE	NA	NA	NA
cg02994863	-0.0705157559203529	0.859750778702924	0.930266534623277	-3.7896952566297	0.000595094311828318	0.0277899196257811	-1.52424346449161	1	64059297	R	I	PGM1	1stExon	island	1stExon-island	chr1:64058937-64059913	TRUE	NA	NA	NA	rs36070212
cg02995710	0.0947375631361391	2.08925035307613	1.99451278993999	3.37815392609979	0.00185607105469579	0.0458451924659267	-2.61982036346864	3	71805022	R	II	EIF4E3	TSS1500	shore	TSS1500-shore	chr3:71802560-71804209	NA	NA	NA	NA	NA
cg02996684	-0.0878368504932523	-0.0540557843597845	0.0337810661334678	-4.42430582235491	9.60320260083181e-05	0.0161132300439689	0.256270630696878	17	73257924	R	II	GGA3	TSS1500	island	TSS1500-island	chr17:73257180-73258101	NA	NA	high-CpG:70769340-70769604	NA	NA
cg03004198	-0.101624937307429	0.396306577815065	0.497931515122494	-4.25031973665697	0.000159379686110372	0.0183253617137557	-0.240606536947838	14	105293578	R	II	NA	IGR	island	IGR-island	chr14:105293560-105293879	NA	NA	NA	NA	NA
cg03023089	0.0925376846006787	-0.907581741687795	-1.00011942628847	3.64286479322633	0.0008974227321091	0.0329374102805862	-1.92149204279534	22	36806580	F	II	NA	IGR	island	IGR-island	chr22:36806029-36806637	NA	NA	NA	rs28368397	NA
cg03031660	-0.0812474872178971	0.897151893792565	0.978399381010463	-4.04479041069955	0.000288274224108653	0.0215399682235433	-0.819682888787307	17	73257791	F	I	MRPS7	1stExon	island	1stExon-island	chr17:73257180-73258101	NA	NA	high-CpG:70769340-70769604	rs16967742	NA
cg03039172	-0.0506377248458051	0.874105208244289	0.924742933090094	-4.26070400264585	0.000154650929210009	0.0181421017990547	-0.211111577748623	19	46273153	R	II	DMPK	3'UTR	island	3'UTR-island	chr19:46270699-46275167	NA	NA	NA	NA	NA
cg03062944	0.0669872863934051	4.70562258911554	4.63863530272213	3.99442882411083	0.00033295884192948	0.0226306063728554	-0.960106354490371	10	6183455	F	I	NA	IGR	shelf	IGR-shelf	chr10:6186520-6187855	TRUE	NA	NA	rs74939166	NA
cg03072082	-0.104856689049743	-0.914135238507851	-0.809278549458108	-3.4183710504464	0.00166414867165153	0.0434403711968311	-2.51532575122452	8	38033655	R	II	BAG4	TSS1500	island	TSS1500-island	chr8:38033408-38034643	NA	NA	NA	NA	NA
cg03088458	-0.0803017518637579	0.625052734768547	0.705354486632305	-3.41489840889383	0.00167993820908688	0.0436279009405589	-2.5243723028858	19	5478473	R	II	NA	IGR	island	IGR-island	chr19:5478299-5478577	NA	NA	NA	NA	NA
cg03097995	-0.141288775236977	-2.34557234883302	-2.20428357359605	-4.39451181748586	0.00010476491110605	0.016297276047773	0.170793163192985	19	55669091	F	II	TNNI3	1stExon	shore	1stExon-shore	chr19:55667532-55668465	NA	NA	NA	rs73935313	NA
cg03127104	-0.0614180207385289	-0.589587421480402	-0.528169400741874	-4.24965781758611	0.000159685878852483	0.0183253617137557	-0.242485889989902	6	29599250	F	II	GABBR1	Body	shore	Body-shore	chr6:29600192-29600661	NA	NA	NA	NA	NA
cg03144232	0.0561261232641599	-1.16543010096004	-1.2215562242242	3.45966926201653	0.00148697464999611	0.0413088763416198	-2.40740208894395	16	31022351	R	II	STX1B	TSS1500	opensea	TSS1500-opensea	NA	TRUE	NA	NA	NA	NA
cg03150474	-0.110625374245681	0.672324558650388	0.782949932896069	-4.45365127857315	8.81331478185739e-05	0.0158917943738724	0.340609059259119	6	10695108	R	I	C6orf52	TSS1500	island	TSS1500-island	chr6:10694617-10695352	TRUE	NA	NA	NA	NA
cg03159660	-0.0530189869326823	-0.465330529489054	-0.412311542556372	-3.60672631104859	0.000992112891633248	0.0343541948472059	-2.01823582385715	11	2078197	R	II	NA	IGR	opensea	IGR-opensea	NA	NA	NA	NA	NA	NA
cg03166835	0.0526798405742286	0.185238980751934	0.132559140177705	3.5887722966222	0.00104267909979758	0.0351647015374628	-2.06614123458858	19	50393997	F	II	IL4I1	Body	island	Body-island	chr19:50393069-50393998	TRUE	TRUE	NA	NA	NA
cg03168896	0.0599319888808657	0.522393384573253	0.462461395692387	3.42546543722602	0.0016323336969301	0.0430305017452868	-2.49683041759644	3	44036098	F	II	NA	IGR	shore	IGR-shore	chr3:44036407-44041104	NA	NA	NA	NA	NA
cg03169527	-0.0711633977622399	1.19525948123298	1.26642287899522	-3.84601860706146	0.000507670942493102	0.0262130583335932	-1.37017683399291	3	11888582	F	II	C3orf31	TSS1500	shore	TSS1500-shore	chr3:11887799-11888538	NA	NA	NA	rs34494489	NA
cg03177666	0.075929336489937	-0.115676233956346	-0.191605570446283	4.20266689262137	0.000182965203697641	0.0191791698136288	-0.375677609709961	16	54365103	R	II	NA	IGR	opensea	IGR-opensea	NA	NA	TRUE	NA	NA	NA
cg03183872	-0.0885860649857451	1.32338837615473	1.41197444114047	-3.69530108166779	0.000775419790198645	0.0309467059316035	-1.780380584607	20	3140552	F	I	FASTKD5	TSS200	island	TSS200-island	chr20:3140295-3140570	NA	NA	NA	NA	NA
cg03230822	-0.0848890806222453	1.46034428350447	1.54523336412671	-3.3643658252298	0.00192662993781013	0.046700734172611	-2.65550560333666	7	14029701	R	I	ETV1	TSS200	shore	TSS200-shore	chr7:14030965-14031213	NA	NA	NA	NA	NA
cg03238595	-0.0777026905490533	0.296287564902576	0.373990255451629	-4.3164207660287	0.000131538945169007	0.0172754036019294	-0.052496210128008	19	44598377	R	II	ZNF224	TSS200	island	TSS200-island	chr19:44598374-44598854	NA	NA	NA	NA	NA
cg03284175	-0.0857882109452954	0.938857304831847	1.02464551577714	-3.70755147644185	0.000749323737626463	0.0305282350205929	-1.74729043631625	1	146643471	R	II	PRKAB2	Body	island	Body-island	chr1:146643470-146644501	NA	NA	NA	NA	NA
cg03298700	-0.0523699487955592	-0.725429396082884	-0.673059447287325	-3.84506664451016	0.000509039001593724	0.0262376621838556	-1.37278822099689	2	220295753	F	II	NA	IGR	shelf	IGR-shelf	chr2:220299483-220300243	TRUE	NA	NA	NA	NA
cg03306641	0.0657406374701988	1.48288186456553	1.41714122709533	4.41295139921068	9.92720841456196e-05	0.016162905217205	0.223677305600356	11	5645703	R	II	TRIM6-TRIM34	Body	opensea	Body-opensea	NA	NA	TRUE	NA	NA	NA
cg03309770	0.0597241352207173	-0.0419524664121752	-0.101676601632893	4.41311428581623	9.92248503659562e-05	0.016162905217205	0.224144721722682	16	10912478	R	I	FAM18A	1stExon	island	1stExon-island	chr16:10912159-10912719	NA	NA	NA	NA	NA
cg03314080	-0.0523507504199827	1.05745219780251	1.10980294822249	-3.6023787666009	0.00100413539682272	0.0345874343587732	-2.02984577632498	2	178129903	R	II	NFE2L2	TSS1500	shore	TSS1500-shore	chr2:178128273-178129847	NA	NA	NA	NA	NA
cg03320441	-0.0525532761333272	0.959327741229648	1.01188101736298	-3.60391759148894	0.000999863984065065	0.0344977232349895	-2.02573711002475	1	245316885	R	II	KIF26B	TSS1500	island	TSS1500-island	chr1:245316547-245320247	NA	NA	NA	NA	NA
cg03323770	-0.0575541295641928	0.593213976511001	0.650768106075194	-4.22577628181876	0.000171128063183566	0.0187529797995931	-0.310232442201147	14	74960890	F	II	NPC2	TSS1500	island	TSS1500-island	chr14:74959680-74960907	NA	NA	NA	rs74543239	NA
cg03325664	0.0591263175578122	-0.814017275960896	-0.873143593518708	3.49284282501241	0.00135794227953807	0.0396234581339092	-2.32026598198732	8	11534225	R	II	NA	IGR	shelf	IGR-shelf	chr8:11536767-11538961	NA	TRUE	NA	NA	NA
cg03341758	-0.0542406206274506	-0.542137456374344	-0.487896835746893	-3.82830377128296	0.000533724985223799	0.0266754437070972	-1.41873022833021	20	34330234	F	I	RBM39	TSS200	island	TSS200-island	chr20:34329490-34330563	TRUE	NA	high-CpG:33793363-33793675	rs2425124	NA
cg03360374	-0.0513857142539589	-1.14520349499106	-1.0938177807371	-4.22976024856484	0.000169164811105815	0.0186860552126856	-0.298938861014268	X	48980258	R	I	GPKOW	TSS200	island	TSS200-island	chrX:48979844-48980266	TRUE	NA	NA	NA	NA
cg03363743	0.0500262803718674	0.105609343081715	0.0555830627098474	3.96409578064821	0.000363066627385554	0.0234289322617995	-1.04438298674469	17	28562474	R	II	SLC6A4	5'UTR	island	5'UTR-island	chr17:28562387-28563186	TRUE	NA	NA	NA	NA
cg03376871	-0.0755154580599866	-0.176560790489783	-0.101045332429797	-4.78637181527336	3.30946695305015e-05	0.0127226455879344	1.30584656886168	16	33938155	F	I	NA	IGR	shore	IGR-shore	chr16:33938460-33939355	TRUE	NA	NA	rs76131323	rs79387864
cg03379552	0.115105092562263	0.983358622747649	0.868253530185386	4.13079039838728	0.000225154121508989	0.0201460287033725	-0.578507890679294	10	99734662	R	II	CRTAC1	Body	opensea	Body-opensea	NA	NA	TRUE	NA	NA	NA
cg03387346	0.0680562192525208	0.442941792804343	0.374885573551822	5.14248737544323	1.14952732258053e-05	0.0100266031203789	2.35293156951098	5	54526536	R	II	NA	IGR	shore	IGR-shore	chr5:54527319-54527760	NA	NA	NA	NA	NA
cg03390569	-0.0913846038439587	1.29007590527047	1.38146050911443	-3.89994059235955	0.000435758571897807	0.0248037234755917	-1.22185610339403	2	54013802	R	II	LOC100302652	Body	island	Body-island	chr2:54013801-54014498	TRUE	NA	NA	NA	NA
cg03404566	0.116562338662814	1.37302993997407	1.25646760131125	4.06132056775168	0.000274928679810381	0.0212660871518548	-0.773459158288092	17	6899310	R	II	ALOX12	TSS200	island	TSS200-island	chr17:6898820-6900427	TRUE	TRUE	NA	NA	NA
cg03406394	-0.0672833414699617	0.829370698395791	0.896654039865753	-4.0434772397839	0.000289361171081666	0.021548575468424	-0.82335217085486	15	60296138	R	II	FOXB1	TSS1500	island	TSS1500-island	chr15:60296135-60298520	TRUE	NA	NA	NA	NA
cg03407747	0.170586638392134	2.0541639444694	1.88357730607726	5.11622582340894	1.24301347128939e-05	0.0100759149847191	2.27535321264683	17	6899364	R	I	ALOX12	TSS200	island	TSS200-island	chr17:6898820-6900427	TRUE	TRUE	NA	NA	NA
cg03407945	0.154239636018679	0.41603960913984	0.261799973121161	3.9448489501384	0.000383532024578236	0.0238787608976309	-1.09773746437126	7	130072618	F	II	TSGA14	Body	opensea	Body-opensea	NA	NA	TRUE	NA	NA	rs77283473
cg03413475	0.0507680140017057	-0.101462575169439	-0.152230589171144	3.78070227829072	0.000610344940192359	0.0280563314101467	-1.54875914630988	7	150925067	R	II	ABCF2	TSS1500	shore	TSS1500-shore	chr7:150923880-150924536	NA	NA	NA	NA	NA
cg03424637	-0.0605195321529683	-1.65916488459624	-1.59864535244327	-5.20841291708987	9.44568863674035e-06	0.00986037002149484	2.54787942898964	X	147582939	R	II	AFF2	Body	island	Body-island	chrX:147582276-147583283	NA	NA	NA	NA	NA
cg03432338	0.063633228816272	1.47900090398263	1.41536767516636	3.52588897282995	0.00124016470404783	0.0380551408138984	-2.23307969200472	1	231176985	F	I	FAM89A	TSS1500	island	TSS1500-island	chr1:231176785-231177009	NA	NA	NA	rs35442426	NA
cg03439687	0.0882387166447464	-0.309268813558465	-0.397507530203212	3.81158111338383	0.000559510739858734	0.0270699278952874	-1.46448355924115	13	42894507	R	II	AKAP11	3'UTR	opensea	3'UTR-opensea	NA	NA	TRUE	NA	NA	NA
cg03447547	0.0523469644922401	1.42661206905153	1.37426510455929	4.89491246184047	2.39946744847001e-05	0.0120054851854496	1.62373607397448	14	94577039	R	II	IFI27	TSS200	opensea	TSS200-opensea	NA	NA	NA	NA	NA	NA
cg03464224	0.0846885157290229	2.6532546362732	2.56856612054418	3.96601291952489	0.000361087477339817	0.0233793446187566	-1.03906329244646	4	154439980	R	II	KIAA0922	Body	opensea	Body-opensea	NA	NA	TRUE	NA	NA	NA
cg03476616	0.0527269011388543	-0.42628517570036	-0.479012076839214	3.36966214125354	0.00189922763002238	0.0463790289683751	-2.6418066401366	12	132663593	F	II	NA	IGR	island	IGR-island	chr12:132663322-132663748	NA	NA	NA	NA	NA
cg03486485	-0.0748149005110086	0.806131783943311	0.880946684454319	-3.70286224434847	0.000759210652832461	0.0306713281922697	-1.75996218507573	11	14927004	F	I	NA	IGR	island	IGR-island	chr11:14926471-14927770	NA	TRUE	NA	rs78119911	NA
cg03486540	-0.0569053746305848	-0.0493066564727243	0.00759871815786049	-4.01855195259257	0.000310769100335058	0.0220744160194277	-0.892920483555907	19	44598375	R	II	ZNF224	TSS200	island	TSS200-island	chr19:44598374-44598854	NA	NA	NA	NA	NA
cg03499639	0.0836603923014093	-0.543440458404382	-0.627100850705792	4.26465056426406	0.0001528901435723	0.0180721234172744	-0.199896340874286	19	54041856	R	II	ZNF331	5'UTR	island	5'UTR-island	chr19:54040812-54041857	NA	NA	NA	NA	NA
cg03506502	-0.103082517937129	0.117826167937716	0.220908685874845	-4.67204418704436	4.63908561846757e-05	0.0136988454489866	0.972471166862039	4	174443567	F	I	NA	IGR	island	IGR-island	chr4:174443365-174443948	TRUE	TRUE	NA	NA	NA
cg03511311	-0.0522644288816647	0.207705524065355	0.25996995294702	-3.46131302393233	0.0014803122331789	0.0412599897272028	-2.40309370320402	6	33385541	R	I	CUTA	Body	shore	Body-shore	chr6:33385678-33386262	NA	NA	NA	NA	NA
cg03522615	0.0557160058731947	-1.17786976872486	-1.23358577459806	4.21734559317741	0.000175356663831742	0.0188813986515922	-0.334120691013396	14	55878799	R	II	KIAA0831	TSS1500	shore	TSS1500-shore	chr14:55878302-55878681	NA	NA	NA	NA	NA
cg03523835	0.0646923385761582	1.0060706568879	0.941378318311739	3.93871863854346	0.00039028373082894	0.0240652079707518	-1.11471148682259	1	207223119	F	II	YOD1	Body	shore	Body-shore	chr1:207224089-207224450	NA	NA	NA	NA	NA
cg03537747	-0.0821858190033513	1.25301313201985	1.33519895102321	-4.01707730316555	0.000312083054828371	0.0221086210448296	-0.897031643391755	2	27886640	R	II	SLC4A1AP	1stExon	island	1stExon-island	chr2:27886259-27887410	TRUE	NA	NA	NA	NA
cg03560973	0.0552992926852006	-0.56537722867655	-0.620676521361751	3.66957433191644	0.00083312205721287	0.0318489430750332	-1.84972156403125	2	25390400	F	II	POMC	5'UTR	shore	5'UTR-shore	chr2:25391072-25391875	NA	NA	NA	rs35626084	NA
cg03584288	-0.0685909188677705	0.721388007495671	0.789978926363442	-3.90968516110041	0.000423867504073441	0.0245280381961042	-1.19496879166156	19	37407041	R	I	ZNF829	1stExon	island	1stExon-island	chr19:37406931-37407463	TRUE	NA	high-CpG:42098758-42099057	NA	NA
cg03584389	0.0618156126702893	-1.21697079400227	-1.27878640667256	3.62795774364769	0.000935372121411569	0.033480450011985	-1.96144970299484	2	242742855	R	II	GAL3ST2	Body	island	Body-island	chr2:242742598-242743758	NA	NA	NA	NA	NA
cg03586474	-0.0543903370507542	-0.1959810471822	-0.141590710131446	-3.99787618696738	0.000329695474687379	0.0225530023989456	-0.950513777989413	6	137242147	F	II	SLC35D3	TSS1500	shore	TSS1500-shore	chr6:137242315-137245442	NA	NA	NA	NA	NA
cg03597491	-0.0526503581692788	-1.56633260086571	-1.51368224269643	-4.50445201351916	7.59459633183618e-05	0.0153205282794068	0.486944202629923	11	113945432	F	II	ZBTB16	Body	opensea	Body-opensea	NA	NA	TRUE	NA	NA	NA
cg03606774	0.162999333781263	2.74393316866437	2.58093383488311	3.64847497563401	0.000883530213142319	0.0326984663076842	-1.90643581334691	2	27432830	R	II	SLC5A6	5'UTR	shore	5'UTR-shore	chr2:27434432-27435720	NA	NA	NA	NA	NA
cg03655684	0.0567078199268183	4.16735069936792	4.1106428794411	3.91814873299054	0.000413796786115724	0.0243610531934578	-1.17159567838819	16	1508785	F	II	CLCN7	Body	shore	Body-shore	chr16:1507355-1507653	NA	NA	NA	rs12446687	NA
cg03678609	-0.0520601460596972	0.390389028640664	0.442449174700362	-3.75126380097398	0.000662970589656142	0.0290112372495838	-1.62884630571552	3	148804556	F	II	HLTF	TSS1500	island	TSS1500-island	chr3:148803904-148804557	NA	NA	NA	NA	NA
cg03683587	-0.0696194803256027	-2.6406972412522	-2.5710777609266	-3.98943719824443	0.000337740043490569	0.0227709686778813	-0.973990760838541	X	50557066	F	I	SHROOM4	TSS200	island	TSS200-island	chrX:50556224-50557179	TRUE	NA	high-CpG:50573759-50573943	rs45473899	NA
cg03688058	-0.0550971606027911	-0.587138890021892	-0.532041729419102	-4.83366835483015	2.87707726349969e-05	0.0125222098045378	1.44421160964118	7	89840708	F	II	STEAP2	TSS1500	shore	TSS1500-shore	chr7:89840813-89841491	TRUE	NA	NA	NA	NA
cg03688707	-0.0590638497807903	0.888148760519842	0.947212610300632	-4.07020411758839	0.000268008302977963	0.0211682069545295	-0.748591309879493	13	76124424	R	II	UCHL3	Body	shore	Body-shore	chr13:76123438-76124268	NA	NA	NA	NA	NA
cg03691549	-0.0530594231704639	-0.467323306196697	-0.414263883026233	-5.90755166270204	1.17469819920535e-06	0.00705223980353051	4.62497721751574	12	53443911	F	II	TENC1	5'UTR	shelf	5'UTR-shelf	chr12:53440579-53440840	TRUE	NA	NA	NA	NA
cg03692228	-0.0576232758623193	-0.423813409461493	-0.366190133599174	-4.66507821624302	4.73536827708034e-05	0.0137343992277748	0.952211838985203	X	48776349	F	II	PIM2	5'UTR	island	5'UTR-island	chrX:48775763-48776813	NA	NA	NA	NA	NA
cg03693842	-0.0644325849762168	-2.33427851166625	-2.26984592669003	-4.11422012351575	0.00023615767112533	0.0204576887297681	-0.625108065325214	X	151620975	R	II	GABRA3	TSS1500	opensea	TSS1500-opensea	NA	NA	NA	NA	NA	NA
cg03694279	-0.060507352557142	-0.302640656505123	-0.242133303947981	-3.33457684767265	0.00208795568085981	0.0486889974455351	-2.73235504462425	10	43788993	F	II	NA	IGR	opensea	IGR-opensea	NA	TRUE	TRUE	NA	NA	NA
cg03699074	0.0514788981481676	0.984869086848703	0.933390188700536	3.39092047155373	0.00179295551302411	0.0450719602892006	-2.58671500368468	16	88849875	F	II	FAM38A	Body	shore	Body-shore	chr16:88850204-88850537	NA	NA	NA	NA	NA
cg03699307	-0.0920915341423991	0.553699430744707	0.645790964887106	-4.19207374608171	0.000188656405422048	0.0192437075967899	-0.405640017445415	16	75600014	R	I	GABARAPL2	TSS1500	island	TSS1500-island	chr16:75600006-75600860	TRUE	NA	NA	NA	NA
cg03708230	-0.0515710938171132	-1.47616663879496	-1.42459554497785	-3.49011995358463	0.00136811334441729	0.0397136991108372	-2.3274327675111	5	149736866	R	II	TCOF1	TSS1500	shore	TSS1500-shore	chr5:149737077-149737830	NA	NA	NA	NA	NA
cg03714522	-0.109194854304317	-2.78397009986353	-2.67477524555921	-3.92108107043833	0.000410362352502094	0.0242831684525016	-1.16349330863394	7	150822902	R	II	AGAP3	Body	island	Body-island	chr7:150822654-150823387	NA	NA	NA	NA	NA
cg03716936	0.0738521910282707	-0.116556699629178	-0.190408890657449	4.99146878359465	1.80145468647283e-05	0.011282396249176	1.90751549464049	10	124908747	R	II	HMX2	Body	island	Body-island	chr10:124907283-124911035	NA	TRUE	NA	NA	NA
cg03717442	0.0515096288917085	-1.66876139467751	-1.72027102356921	3.5254655414648	0.00124160957335442	0.0380748518636238	-2.23419923486376	2	45172201	F	II	SIX3	3'UTR	shore	3'UTR-shore	chr2:45169505-45171884	NA	NA	NA	rs57738927	NA
cg03718509	0.0506637539911927	2.23162752082183	2.18096376683063	3.47232669134493	0.00143640755945913	0.0406555701389852	-2.37420134716666	6	91194267	F	II	NA	IGR	opensea	IGR-opensea	NA	NA	TRUE	NA	NA	NA
cg03730969	0.0564690722970451	1.79978819169882	1.74331911940178	3.50349867267017	0.00131883409782269	0.0391612108430533	-2.29219402598013	4	99916055	R	I	METAP1	TSS1500	shore	TSS1500-shore	chr4:99916375-99917569	NA	NA	NA	NA	NA
cg03734660	-0.103319500921333	1.03719009040532	1.14050959132665	-3.78473002909382	0.00060346814277517	0.0279458035959517	-1.53778201959149	1	156675322	R	II	CRABP2	5'UTR	island	5'UTR-island	chr1:156674858-156676654	TRUE	TRUE	NA	NA	NA
cg03745386	-0.066152743923829	1.11177785211032	1.17793059603415	-3.45318893521303	0.00151352256941247	0.0416259265036367	-2.42437789995736	12	29534188	F	I	ERGIC2	TSS200	island	TSS200-island	chr12:29534090-29534308	NA	NA	NA	rs28384464	NA
cg03758774	-0.0637582126213199	1.23334308183069	1.29710129445201	-3.53232795802022	0.00121839184093627	0.0377643135783304	-2.21604756311727	6	32936478	F	I	BRD2	1stExon	island	1stExon-island	chr6:32935896-32936792	TRUE	NA	high-CpG:33044293-33045328	NA	NA
cg03760483	0.117318704541934	2.17054146566376	2.05322276112182	4.14897939592029	0.000213653806468743	0.0199442628024603	-0.527285388602696	17	6899297	R	II	ALOX12	TSS200	island	TSS200-island	chr17:6898820-6900427	TRUE	TRUE	NA	NA	NA
cg03761923	-0.068040475855946	-0.0870502102253347	-0.0190097343693887	-3.96295041056783	0.000364254094642243	0.023440104716104	-1.04756072598961	X	153946773	F	II	GAB3	Body	opensea	Body-opensea	NA	NA	NA	NA	NA	NA
cg03762505	-0.155448511340533	1.4313135195303	1.58676203087084	-3.71505149347293	0.00073376949273107	0.0302561096144831	-1.72700913985311	1	171750926	F	I	METTL13	1stExon	island	1stExon-island	chr1:171750399-171750934	NA	NA	NA	NA	NA
cg03762994	0.112539811637562	1.57805865963794	1.46551884800038	4.60004647101219	5.73517326350146e-05	0.0143584851349039	0.763394753411538	17	6899332	R	I	ALOX12	TSS200	island	TSS200-island	chr17:6898820-6900427	TRUE	TRUE	NA	NA	NA
cg03772350	0.0505160152969634	0.0473984664872866	-0.00311754880967677	3.89790488710014	0.000438283443117619	0.0248686257164113	-1.2274698603608	14	38061458	R	II	FOXA1	Body	island	Body-island	chr14:38060841-38062119	NA	NA	NA	NA	NA
cg03782861	0.0676624684270194	-0.610158812299415	-0.677821280726435	3.89628236377795	0.000440306053942822	0.0249094951256593	-1.23194341724718	12	97857511	F	II	RMST	TSS1500	opensea	TSS1500-opensea	NA	NA	NA	NA	NA	NA
cg03791434	-0.0567086941445014	-2.44249270785694	-2.38578401371244	-3.66305572827431	0.000848390534977085	0.0320905556614983	-1.86725829608729	X	128677987	F	II	OCRL	Body	shelf	Body-shelf	chrX:128674133-128674727	NA	NA	NA	NA	NA
cg03796580	-0.0556065588818144	-1.79969921764626	-1.74409265876444	-3.54728005443866	0.00116924554693219	0.0369847405050847	-2.17644216715832	17	80333624	R	II	NA	IGR	island	IGR-island	chr17:80332182-80333671	NA	NA	NA	NA	NA
cg03820282	-0.0587552948819962	0.595157943760261	0.653913238642257	-4.62338398062021	5.35441043301411e-05	0.014117090980692	0.831087297128418	7	106809305	R	II	HBP1	TSS200	shore	TSS200-shore	chr7:106809461-106809815	NA	NA	NA	NA	NA
cg03823431	-0.0660582531926908	0.262103432566151	0.328161685758842	-5.04546778070461	1.5342979813809e-05	0.0108690030620076	2.06657756499844	17	79229385	R	II	SLC38A10	Body	opensea	Body-opensea	NA	TRUE	TRUE	NA	NA	NA
cg03828121	-0.0529360448704821	0.141825765517642	0.194761810388124	-3.98573256762722	0.000341331797608538	0.0228918642117144	-0.98429134021322	19	44576139	F	II	ZNF284	TSS200	island	TSS200-island	chr19:44576116-44576564	NA	TRUE	NA	NA	NA
cg03832162	-0.0628656895187847	0.517176239537578	0.580041929056362	-3.62413979973921	0.000945338608942514	0.0336545715452456	-1.97167203944695	2	145281739	R	II	NA	IGR	island	IGR-island	chr2:145281736-145282269	TRUE	NA	NA	NA	NA
cg03837452	-0.0556893374311497	-0.522026630235914	-0.466337292804765	-4.57782852016958	6.12249691717157e-05	0.0145471010743848	0.699021529429583	3	101395095	F	I	ZBTB11	Body	island	Body-island	chr3:101394976-101396096	NA	NA	NA	rs76899210	NA
cg03837627	-0.0905240487746447	0.542868579357735	0.63339262813238	-4.37406786740206	0.000111205180679278	0.0165649435855834	0.112230270777517	17	28443756	R	II	CCDC55	TSS200	island	TSS200-island	chr17:28443746-28444011	TRUE	NA	NA	NA	NA
cg03841667	-0.0752569021455336	1.01959008113767	1.0948469832832	-4.35125467932906	0.000118852687101399	0.0168981673809721	0.0469688086502629	22	41986013	F	I	PMM1	TSS200	island	TSS200-island	chr22:41985525-41986045	NA	NA	NA	NA	NA
cg03847932	0.126275065577493	1.63933890748536	1.51306384190787	4.25927436614657	0.000155293675413318	0.018171907945174	-0.215173520504923	3	73045556	F	I	PPP4R2	TSS1500	shore	TSS1500-shore	chr3:73045834-73046517	NA	NA	NA	NA	NA
cg03862987	0.0572886609347396	2.69250339821302	2.63521473727828	3.49562624409121	0.00134762034676098	0.0394893115135027	-2.31293713554859	4	76596784	R	II	G3BP2	5'UTR	shore	5'UTR-shore	chr4:76597635-76598920	NA	NA	NA	NA	NA
cg03870816	-0.0510227903764549	0.220799250307979	0.271822040684434	-3.34537435841638	0.00202803929568358	0.0478974700746068	-2.70453911382463	4	27058359	F	II	NA	IGR	opensea	IGR-opensea	NA	NA	NA	NA	NA	NA
cg03876184	-0.0591502050376788	0.730760306786701	0.78991051182438	-3.63680727673522	0.000912660341035691	0.0331525602179514	-1.93773752549794	2	27886755	F	I	SUPT7L	TSS1500	island	TSS1500-island	chr2:27886259-27887410	TRUE	NA	high-CpG:27740254-27740294	NA	NA
cg03882382	0.0759487619323295	0.777845135512356	0.701896373580026	4.4975603832025	7.74962179465988e-05	0.0153347510030072	0.467068106023165	19	4540065	R	II	LRG1	TSS200	shelf	TSS200-shelf	chr19:4543407-4544578	NA	NA	low-CpG:4491049-4491122	NA	NA
cg03906434	0.0916001615680462	2.65462144166125	2.5630212800932	3.31707225053039	0.00218870825635332	0.0498856427201371	-2.77735322939953	7	27231819	R	I	NA	IGR	island	IGR-island	chr7:27231805-27233097	TRUE	NA	NA	NA	NA
cg03907575	-0.0578090507396826	-0.067816146018452	-0.0100070952787693	-3.90524880080508	0.000429241337321753	0.0246706018719034	-1.20721275980195	12	50898411	F	II	DIP2B	TSS1500	shore	TSS1500-shore	chr12:50898621-50899164	NA	NA	NA	rs79564340	NA
cg03912013	-0.0545516840132342	0.655366953502654	0.709918637515889	-4.44775426545088	8.9667221442368e-05	0.0159472357472339	0.32364955107956	3	45730489	R	II	SACM1L	TSS1500	shore	TSS1500-shore	chr3:45730615-45731294	NA	NA	NA	NA	rs77489132
cg03928875	0.0865322474861165	0.109756074197712	0.0232238267115958	3.47690970269253	0.00141850963974531	0.040410050488988	-2.36216589757215	2	105479485	F	II	NA	IGR	shore	IGR-shore	chr2:105480197-105480760	NA	NA	NA	rs1077815	NA
cg03946896	-0.130447537806274	-0.0268980261302403	0.103549511676033	-3.37024275462756	0.00189624646443556	0.0463477838067091	-2.64030423081812	1	44871606	R	II	RNF220	5'UTR	island	5'UTR-island	chr1:44871109-44874047	TRUE	NA	NA	NA	NA
cg03954991	0.0552266577570042	0.0146985523271612	-0.040528105429843	3.85541469831816	0.000494358460257195	0.0259806489453049	-1.34438841708828	1	36916605	F	II	OSCP1	TSS1500	shore	TSS1500-shore	chr1:36915796-36916324	NA	NA	NA	NA	NA
cg03961481	0.0637761328937236	-1.49533447809585	-1.55911061098957	3.70248351552551	0.000760014673300161	0.0306851882987155	-1.76098533340048	16	51180521	F	II	SALL1	Body	shelf	Body-shelf	chr16:51183699-51188763	NA	NA	NA	NA	NA
cg03976754	-0.0505670468868606	0.0198283461411861	0.0703953930280467	-3.80844815730107	0.000564474608619356	0.0271390758444671	-1.47304655994591	1	33330006	R	II	FNDC5	Body	opensea	Body-opensea	NA	NA	NA	NA	NA	NA
cg03980408	0.0571632978520107	2.58955581332213	2.53239251547012	3.58338395814407	0.00105833479718309	0.0354398979501408	-2.0804978179505	20	1371904	F	II	FKBP1A	Body	shore	Body-shore	chr20:1373259-1373917	NA	NA	NA	NA	NA
cg03983740	0.0718804958040208	0.284512520466404	0.212632024662384	3.97434640655446	0.000352606157077904	0.0231652611152175	-1.01592867565687	10	85049656	F	II	NA	IGR	opensea	IGR-opensea	NA	NA	TRUE	NA	NA	NA
cg04001878	-0.0597784095979394	-0.198425368079684	-0.138646958481744	-3.39846051031848	0.00175665202421248	0.0446095749961785	-2.56713395662678	X	69282170	R	II	OTUD6A	TSS200	shore	TSS200-shore	chrX:69282384-69283285	NA	NA	NA	NA	rs2148825
cg04005701	-0.0942658892093406	0.600366124437032	0.694632013646372	-3.91520721888735	0.000417270123618769	0.0244086562757193	-1.17972113886321	17	1733641	R	II	RPA1	Body	shore	Body-shore	chr17:1732834-1733612	NA	NA	NA	NA	NA
cg04018622	-0.0774961241510589	0.836832338744411	0.91432846289547	-4.21620525968772	0.000175936443248729	0.0189004715328488	-0.337350689960833	12	3602291	R	II	PRMT8	Body	island	Body-island	chr12:3599966-3603008	NA	NA	NA	NA	NA
cg04022537	0.0857477756280633	-0.321638221147169	-0.407385996775232	3.9476144878094	0.000380523594270796	0.0238320091065036	-1.09007689241108	8	144650595	F	II	C8orf73	Body	shore	Body-shore	chr8:144651572-144652288	NA	NA	high-CpG:144721729-144722255	NA	NA
cg04027059	-0.0795569353855999	0.0928604691260417	0.172417404511642	-4.32699905049235	0.000127551721386796	0.0171793437645517	-0.0223147529476728	16	3482078	F	II	NA	IGR	opensea	IGR-opensea	NA	NA	NA	NA	NA	NA
cg04029715	-0.05750799664536	0.477345934206531	0.534853930851891	-4.91977684518674	2.22883971436243e-05	0.0118592590285634	1.69672897147288	17	72199935	R	II	RPL38	5'UTR	island	5'UTR-island	chr17:72199932-72200428	NA	NA	NA	NA	NA
cg04041942	-0.19124648637999	0.828386434113362	1.01963292049335	-3.43322882686527	0.00159818852355449	0.0426417695146166	-2.47656981265839	8	28747613	R	I	INTS9	1stExon	shore	1stExon-shore	chr8:28748070-28748431	NA	NA	NA	NA	NA
cg04045009	-0.122741518716111	-3.64822425641348	-3.52548273769737	-3.62026066287483	0.000955570011313307	0.0337936463020123	-1.98205339521662	19	55667663	F	II	TNNI3	Body	island	Body-island	chr19:55667532-55668465	NA	NA	NA	NA	NA
cg04050463	0.0561210000019027	-0.0491638670686101	-0.105284867070513	4.13730044338407	0.000220969965841051	0.020057525883279	-0.560183154316935	6	170602486	F	II	NA	IGR	shore	IGR-shore	chr6:170604411-170606479	TRUE	NA	NA	NA	NA
cg04059773	0.062065599133313	-0.0191267368138612	-0.0811923359471742	3.6493991055511	0.000881261847433621	0.0326691088048138	-1.90395473542583	19	53561563	R	II	NA	IGR	island	IGR-island	chr19:53561215-53561812	NA	NA	NA	NA	NA
cg04081651	-0.0513767219520433	0.41282984362155	0.464206565573594	-4.15414327355019	0.000210495162440416	0.0199161031851633	-0.512730049843261	10	30722660	F	II	MAP3K8	TSS1500	island	TSS1500-island	chr10:30722378-30723707	NA	NA	NA	NA	NA
cg04084618	-0.0571892089236652	0.476646869403649	0.533836078327315	-3.79201041087968	0.000591228526268837	0.0276852504893204	-1.51792836476108	5	36607065	F	II	SLC1A3	TSS1500	opensea	TSS1500-opensea	NA	TRUE	NA	NA	NA	NA
cg04102126	-0.0616218078738232	0.499674482526939	0.561296290400762	-4.14984820241945	0.000213119141946258	0.0199423175194453	-0.524836904326752	1	173837181	R	II	SNORD76	TSS1500	island	TSS1500-island	chr1:173837172-173837917	NA	NA	NA	NA	NA
cg04109276	-0.0545834330564637	0.296164659405925	0.350748092462389	-4.37880997368991	0.000109677437622307	0.016513365143234	0.12580771081076	3	14347334	F	II	NA	IGR	opensea	IGR-opensea	NA	NA	NA	NA	rs74596909	NA
cg04122068	0.0516362796582314	0.750162035105893	0.698525755447662	4.55605187594992	6.52718319176168e-05	0.0147836303938475	0.635996688774886	1	160068504	F	I	IGSF8	TSS200	shore	TSS200-shore	chr1:160068040-160068430	NA	NA	high-CpG:158334901-158335384	NA	NA
cg04123357	0.0809239586682775	2.44810403711468	2.36718007844641	3.76666034797403	0.000634920039060162	0.0284827972447937	-1.58699178195654	21	46929500	F	II	COL18A1	Body	island	Body-island	chr21:46929225-46930211	NA	NA	NA	rs3835286	NA
cg04177684	0.0678372472290472	0.433440357377145	0.365603110148098	3.41918266034073	0.0016604790227978	0.043382256828642	-2.5132107915899	19	49118165	R	II	FAM83E	TSS1500	shore	TSS1500-shore	chr19:49116245-49116641	TRUE	TRUE	NA	NA	NA
cg04223553	-0.0552481575693171	-1.2750881063098	-1.21983994874048	-4.69059744974544	4.39199654656835e-05	0.0134959005414329	1.02646107202503	5	153852934	F	II	NA	IGR	shore	IGR-shore	chr5:153853056-153853551	NA	NA	NA	NA	NA
cg04226364	-0.0561068193014331	1.27920789218	1.33531471148143	-3.98594217901739	0.000341127580838751	0.0228837352909676	-0.983708615129415	17	47865990	R	I	MYST2	TSS200	island	TSS200-island	chr17:47865974-47866724	NA	NA	NA	NA	NA
cg04232624	-0.0621869421380527	-0.0439616605601469	0.0182252815779059	-4.73208937082331	3.88558433519566e-05	0.0131782482882803	1.14736098166721	6	31620820	R	II	BAT3	TSS1500	island	TSS1500-island	chr6:31620740-31621158	NA	NA	NA	NA	NA
cg04236137	0.0535285957745006	0.681596238807894	0.628067643033394	4.44558946985015	9.02369628743446e-05	0.0159662426312325	0.317425160420413	9	123655887	R	II	NA	IGR	shore	IGR-shore	chr9:123656750-123656972	NA	TRUE	NA	NA	NA
cg04244987	-0.0530358824554751	1.05178119398261	1.10481707643808	-3.59308625640902	0.00103030651088428	0.0349603827934447	-2.05464028422475	3	48723638	F	II	NCKIPSD	TSS1500	island	TSS1500-island	chr3:48722969-48723757	NA	NA	NA	NA	NA
cg04248573	-0.0752041465003943	0.887911186898039	0.963115333398433	-3.60773093766178	0.000989354601118993	0.0343055200551351	-2.0155521275986	6	37226124	R	II	TMEM217	TSS1500	shore	TSS1500-shore	chr6:37225358-37225700	NA	NA	NA	NA	NA
cg04256394	0.0529252539793354	0.204188047306025	0.15126279332669	5.51161197090862	3.8240475554874e-06	0.0079290590891276	3.44727837987548	5	156606860	F	II	ITK	TSS1500	opensea	TSS1500-opensea	NA	NA	NA	NA	rs62381217	NA
cg04261791	-0.0502296191687378	-0.0351362015548801	0.0150934176138577	-5.31923359995211	6.78827327835187e-06	0.00946138876731249	2.87615002976885	1	109289295	R	I	STXBP3	5'UTR	island	5'UTR-island	chr1:109289018-109289822	NA	NA	high-CpG:109090751-109090910	NA	NA
cg04262938	-0.0557668485342472	-0.00522089399924517	0.050545954535002	-3.48796364594809	0.0013762200811476	0.0398348172283194	-2.33310646479064	8	144490086	F	II	NA	IGR	shore	IGR-shore	chr8:144489534-144489962	NA	NA	NA	NA	NA
cg04265971	-0.0532083892556791	0.48367103348686	0.536879422742539	-3.9325188751636	0.000397229827960663	0.0241455581150409	-1.13186794394765	4	2470698	F	II	RNF4	TSS200	island	TSS200-island	chr4:2470219-2471728	NA	NA	NA	NA	NA
cg04268624	0.0513724104857262	-0.971860849689192	-1.02323326017492	3.8054022797373	0.000569341551299057	0.0272397726790996	-1.48136888257028	5	43037285	F	II	NA	IGR	island	IGR-island	chr5:43037259-43037520	NA	NA	NA	NA	NA
cg04274758	-0.114952719030176	2.65190739201817	2.76686011104835	-4.08349322086293	0.00025797312669189	0.0209076983732294	-0.711356658600957	7	24891366	F	II	OSBPL3	Body	opensea	Body-opensea	NA	NA	TRUE	NA	NA	NA
cg04279139	0.0525551501811354	3.36802747607747	3.31547232589633	3.46481431978981	0.00146621657237707	0.0410973091622334	-2.39391339372131	12	27925367	R	II	LOC100133893	TSS1500	opensea	TSS1500-opensea	NA	NA	TRUE	NA	NA	NA
cg04284993	0.0551359158413904	-1.51305212549863	-1.56818804134002	3.61548325301069	0.000968317886960649	0.034002554254492	-1.99483201474728	5	45038752	R	II	NA	IGR	opensea	IGR-opensea	NA	NA	TRUE	NA	NA	NA
cg04286959	0.0608518513529714	0.282375967229351	0.22152411587638	5.66483906907233	2.42110585573284e-06	0.00777483928888249	3.90289596740386	15	67546365	R	II	IQCH	TSS1500	shore	TSS1500-shore	chr15:67546789-67547410	NA	NA	NA	NA	NA
cg04287755	-0.05081253164474	-0.760926909099297	-0.710114377454557	-4.18136038681499	0.000194588785782707	0.0194199809782384	-0.435918420577966	1	2732366	F	II	NA	IGR	opensea	IGR-opensea	NA	NA	NA	NA	NA	NA
cg04295928	-0.0916877691295549	0.647120432596504	0.738808201726059	-4.58525369971666	5.99026120355475e-05	0.0144526503818181	0.720526973262173	11	3829466	F	II	PGAP2	Body	shore	Body-shore	chr11:3829696-3830004	NA	NA	NA	NA	NA
cg04295991	-0.0645520082882336	0.778835849517391	0.843387857805625	-4.18227215181314	0.000194076863571874	0.0194103640728511	-0.433342510193246	13	21348012	R	II	N6AMT2	5'UTR	island	5'UTR-island	chr13:21347443-21348257	NA	NA	NA	NA	NA
cg04305134	-0.0719934284890726	1.07013876874211	1.14213219723118	-4.25792043829975	0.000155904803653337	0.0181975369026048	-0.219019982635949	10	75173374	R	II	ANXA7	5'UTR	shore	5'UTR-shore	chr10:75173411-75173950	NA	NA	NA	NA	NA
cg04318205	-0.0646714013990726	1.53981997935807	1.60449138075714	-4.21775819416235	0.000175147347708261	0.0188729142767596	-0.332951931162989	17	37309118	R	II	PLXDC1	TSS1500	shore	TSS1500-shore	chr17:37307498-37307775	NA	TRUE	NA	NA	NA
cg04320255	-0.104933010173465	1.25923479571602	1.36416780588949	-4.50307923764136	7.62523045425085e-05	0.01532825575896	0.482984393157427	3	71113313	R	I	FOXP1	Body	shore	Body-shore	chr3:71113896-71114102	TRUE	NA	NA	NA	NA
cg04333575	-0.0938202078258942	-0.0705012527929613	0.0233189550329329	-3.65131233674653	0.00087658354182014	0.0325817918157441	-1.89881728462516	11	6340890	R	II	PRKCDBP	Body	island	Body-island	chr11:6340445-6341909	NA	NA	NA	NA	NA
cg04347293	-0.100505404440917	0.490541295682795	0.591046700123712	-4.30207834469942	0.000137141373526858	0.0175086875297421	-0.0933835879974847	6	32862350	F	II	NA	IGR	island	IGR-island	chr6:32862156-32862785	NA	NA	NA	rs78456409	NA
cg04354879	-0.0597551946498589	-1.56798110433118	-1.50822590968132	-4.05401732523885	0.000280748678943609	0.0213976666113675	-0.793889369678018	17	42634955	R	I	FZD2	1stExon	island	1stExon-island	chr17:42634829-42636851	NA	NA	NA	NA	NA
cg04362407	0.09238816379995	1.41950688961932	1.32711872581937	4.11328835923119	0.000236791817909992	0.0204935964315432	-0.627726618680699	3	98189197	F	II	OR5K1	1stExon	opensea	1stExon-opensea	NA	NA	NA	NA	NA	NA
cg04364194	-0.0664496439414646	1.28405250798421	1.35050215192567	-3.64780514820866	0.000885177900939332	0.0327121458838219	-1.90823397750702	1	202114085	F	I	ARL8A	TSS1500	island	TSS1500-island	chr1:202113151-202114143	NA	NA	NA	NA	NA
cg04367190	-0.0597129114329054	0.199944177236579	0.259657088669484	-4.20759799963077	0.000180373758436567	0.0190606866364344	-0.361722120416123	17	61920550	F	II	SMARCD2	TSS200	island	TSS200-island	chr17:61919659-61920656	NA	NA	NA	NA	NA
cg04372675	-0.0969779641745113	0.868038992330486	0.965016956504997	-4.17950094338608	0.000195636903234767	0.0194199809782384	-0.441171156248506	8	107283146	F	II	OXR1	5'UTR	island	5'UTR-island	chr8:107282031-107283876	NA	NA	NA	NA	NA
cg04379348	-0.0541687076599682	-2.30901841159864	-2.25484970393867	-3.55934375666818	0.00113099290870091	0.0364521127140156	-2.14443221708256	19	46318762	R	II	RSPH6A	TSS200	island	TSS200-island	chr19:46318490-46319266	NA	NA	NA	NA	rs3840933
cg04383715	-0.0760394241067663	-2.56291422882725	-2.48687480472048	-4.80552196127169	3.12713178125202e-05	0.0126769644447478	1.36183991886286	16	34209247	F	II	NA	IGR	island	IGR-island	chr16:34208200-34209248	NA	NA	NA	NA	rs9934993
cg04391972	0.0541883239480597	0.585412495712957	0.531224171764897	3.32166383694918	0.00216183874790048	0.049571265248095	-2.76556143235554	4	182569038	F	II	NA	IGR	opensea	IGR-opensea	NA	NA	NA	NA	NA	NA
cg04392694	-0.0695463494481015	-0.326693425309241	-0.257147075861139	-5.57649387764706	3.15106485886223e-06	0.00786304405564756	3.6401505650725	X	49019049	F	II	MAGIX	TSS200	island	TSS200-island	chrX:49019048-49019334	NA	NA	NA	NA	NA
cg04394529	-0.0930337421625884	-1.37055087373906	-1.27751713157647	-4.421363707408	9.68614327480199e-05	0.0161465419084221	0.24782305468206	11	2067849	R	II	NA	IGR	opensea	IGR-opensea	NA	NA	NA	NA	NA	NA
cg04404694	0.0520276590418096	1.0743936606537	1.02236600161189	3.33805719915907	0.00206846006276604	0.0484249125554349	-2.72339408413511	14	37236997	R	II	SLC25A21	Body	opensea	Body-opensea	NA	NA	TRUE	NA	NA	rs76778101
cg04410446	0.054196059764394	1.98281521546387	1.92861915569947	3.54203644777424	0.00118625900398288	0.0372457179932071	-2.19034021556208	8	101662246	R	II	SNX31	TSS1500	shore	TSS1500-shore	chr8:101661671-101662022	NA	TRUE	NA	NA	NA
cg04412755	0.0623485448405093	1.02713614841488	0.964787603574368	4.78993929780974	3.27471863171499e-05	0.0127212978162543	1.31627442346375	3	46939978	R	I	PTH1R	Body	shore	Body-shore	chr3:46940054-46940394	NA	NA	NA	NA	NA
cg04415610	-0.0629692353293289	0.492200756176863	0.555169991506192	-4.07743571169123	0.000262500948540637	0.0210757558934102	-0.728334227122973	13	36432082	F	II	MIR548F5	Body	opensea	Body-opensea	NA	NA	TRUE	NA	NA	NA
cg04417028	-0.0542046815937989	0.67592955525058	0.730134236844379	-3.34523205922117	0.0020288181049855	0.0479046293257927	-2.7049059895384	11	110583882	F	II	ARHGAP20	TSS1500	island	TSS1500-island	chr11:110581839-110583883	TRUE	NA	NA	NA	NA
cg04436207	0.0545499723354356	-0.928586334211708	-0.983136306547144	6.0032111579751	8.83779435888734e-07	0.0068626784344274	4.90945747705473	3	147136463	R	II	NA	IGR	shore	IGR-shore	chr3:147136903-147137328	NA	NA	NA	NA	NA
cg04442638	0.0562735859366465	0.181011027237422	0.124737441300775	3.53143998615415	0.00122137237427652	0.0378010078511467	-2.21839723501959	17	73873823	F	II	TRIM47	Body	island	Body-island	chr17:73873528-73874923	NA	NA	NA	NA	NA
cg04453050	0.0539420414724381	-0.0649427293092856	-0.118884770781724	4.90671738684371	2.31689872941927e-05	0.0119986117777713	1.6583835674155	3	51740896	F	I	GRM2	TSS200	island	TSS200-island	chr3:51740740-51741413	NA	TRUE	NA	NA	NA
cg04481779	0.0503989889626308	0.539418938721541	0.48901994975891	5.57820175672866	3.1350510588215e-06	0.00786304405564756	3.64522872857729	6	137366125	F	II	IL20RA	1stExon	island	1stExon-island	chr6:137365299-137366126	TRUE	NA	NA	rs11441444	NA
cg04492858	0.106616181229809	1.99362000906871	1.8870038278389	3.92992660091929	0.000400169785751301	0.0241570410429547	-1.13903852926657	10	133558786	F	I	NA	IGR	opensea	IGR-opensea	NA	NA	TRUE	NA	rs60697161	NA
cg04503600	0.0565935988439332	0.0131500137380716	-0.0434435851058616	3.39583769630516	0.00176919946258253	0.0447797420186206	-2.57394766408983	5	140798188	F	II	PCDHGA4	Body	shore	Body-shore	chr5:140798757-140799359	NA	NA	NA	NA	NA
cg04544033	-0.0669933328481422	0.868183125330515	0.935176458178657	-3.54413842559328	0.00117941041530347	0.037149883080018	-2.18477009948129	16	875257	R	II	NA	IGR	island	IGR-island	chr16:875105-875589	TRUE	TRUE	NA	NA	NA
cg04553410	-0.0638752241820566	0.82326185900767	0.887137083189727	-3.55584563470372	0.0011419589075604	0.0365919913700311	-2.15371923582107	7	150864885	R	I	GBX1	TSS200	island	TSS200-island	chr7:150863966-150865511	TRUE	TRUE	NA	NA	NA
cg04570265	0.0953907905426117	0.848793561176444	0.753402770633832	4.58322645571167	6.02608183240475e-05	0.0144650370812289	0.714654701459134	1	228679629	R	II	RNF187	Body	shelf	Body-shelf	chr1:228674346-228675752	NA	NA	NA	NA	NA
cg04599922	-0.069464621302627	-0.760630015383519	-0.691165394080892	-4.14556126940181	0.00021577011873926	0.0200031117061934	-0.536916806493635	1	40348330	R	II	TRIT1	Body	shore	Body-shore	chr1:40348941-40349288	NA	NA	NA	NA	NA
cg04603176	-0.0617635713661048	0.3941847316006	0.455948302966705	-4.48718074018539	7.98902149881821e-05	0.0154565255081973	0.437146471776705	11	118306465	F	II	MLL	TSS1500	island	TSS1500-island	chr11:118305422-118307705	NA	NA	NA	NA	NA
cg04609859	-0.0580306790464569	1.39651369334994	1.4545443723964	-3.62435003727567	0.000944787135508772	0.0336545715452456	-1.97110926228416	17	46655736	R	II	HOXB4	1stExon	shore	1stExon-shore	chr17:46654053-46654369	TRUE	NA	NA	NA	NA
cg04637490	-0.0551612870993321	-0.668930979624523	-0.613769692525191	-4.09705060599278	0.000248114629982529	0.0207248196168905	-0.673328380065901	X	52840332	F	II	XAGE5	TSS1500	opensea	TSS1500-opensea	NA	NA	NA	NA	NA	NA
cg04669465	-0.0670230420572381	-0.281099144844758	-0.21407610278752	-4.74841870304943	3.70254318311705e-05	0.0131034217709588	1.19500002283984	X	49019098	F	II	MAGIX	TSS200	island	TSS200-island	chrX:49019048-49019334	NA	NA	NA	NA	NA
cg04672622	0.0818925633473127	2.49449123692966	2.41259867358235	3.33211660497892	0.0021018430916177	0.0488450133299222	-2.73868666940481	12	114724257	F	II	NA	IGR	opensea	IGR-opensea	NA	NA	TRUE	NA	NA	NA
cg04677508	-0.0514805419795886	-0.0313711783300714	0.0201093636495172	-3.64117886740607	0.000901638751857249	0.0329847396367218	-1.92601465705996	X	40595724	R	II	MED14	TSS1500	shore	TSS1500-shore	chrX:40594515-40595457	NA	NA	NA	NA	NA
cg04682775	-0.0516175923355626	-1.0250211760581	-0.973403583722538	-4.40626444450482	0.000101230408368693	0.0161640115579687	0.204492507356741	1	44495089	F	II	SLC6A9	5'UTR	shore	5'UTR-shore	chr1:44495629-44497112	NA	NA	NA	NA	NA
cg04687439	-0.076133780673497	-1.51888480246321	-1.44275102178971	-3.42545108477931	0.00163239746687808	0.0430305017452868	-2.49686785363287	19	996220	R	II	NA	IGR	island	IGR-island	chr19:996074-996679	TRUE	NA	NA	NA	NA
cg04688051	-0.0537275894643954	0.462746028289022	0.516473617753418	-3.6964934771537	0.00077284151209732	0.0308983137973343	-1.77716176895873	8	143858490	F	I	LYNX1	5'UTR	island	5'UTR-island	chr8:143858279-143859411	NA	NA	NA	NA	NA
cg04689048	0.0553798825718416	0.794782328571676	0.739402445999834	4.13583387468884	0.000221905861770318	0.0200787047996565	-0.564312127909415	19	46999289	R	II	PNMAL2	TSS200	island	TSS200-island	chr19:46999028-46999290	TRUE	NA	NA	NA	NA
cg04706327	-0.0537140778168309	0.0886344494733737	0.142348527290205	-4.04573220081364	0.000287497139219195	0.0215298286277961	-0.8170510721432	2	54557495	F	II	C2orf73	TSS1500	shore	TSS1500-shore	chr2:54557630-54558039	NA	TRUE	NA	NA	NA
cg04719574	-0.0584511160468582	-0.238405932642046	-0.179954816595187	-4.42797800738289	9.50066224193392e-05	0.0160649841099448	0.26681649553293	5	169758340	F	II	LOC257358	TSS200	opensea	TSS200-opensea	NA	TRUE	NA	NA	NA	NA
cg04726800	-0.0616123233983208	1.30210967321166	1.36372199660999	-4.01334709079006	0.000315431069122975	0.0221858358500322	-0.907428703515896	3	128598191	R	I	ACAD9	TSS200	island	TSS200-island	chr3:128598176-128598703	NA	NA	NA	NA	NA
cg04728402	0.0505430777235154	1.10967272942864	1.05912965170513	3.41598392180735	0.00167498715875606	0.0435584649601459	-2.52154491957129	11	62104662	F	II	ASRGL1	TSS200	shore	TSS200-shore	chr11:62104779-62105636	NA	NA	NA	NA	NA
cg04729371	-0.0513885113528014	1.20487022341641	1.25625873476921	-3.3889873751626	0.00180237826600668	0.0452035137043282	-2.59173171666603	11	111637213	F	II	PPP2R1B	TSS200	island	TSS200-island	chr11:111636594-111637214	NA	NA	high-CpG:111141961-111142794	NA	NA
cg04738552	-0.0930725022728233	-0.863319571911555	-0.770247069638733	-5.55994294493052	3.3105575294904e-06	0.00786304405564756	3.59094142238994	19	6502763	R	I	TUBB4	TSS1500	shore	TSS1500-shore	chr19:6502090-6502411	TRUE	NA	NA	NA	NA
cg04749873	0.0559380153217912	3.67047761061691	3.61453959529512	3.54967175533578	0.00116156383234585	0.0368824122646748	-2.17009992028764	8	71039880	R	II	NCOA2	Body	opensea	Body-opensea	NA	NA	TRUE	NA	NA	NA
cg04752885	0.0653904362703974	2.42798831287337	2.36259787660298	4.1844397000059	0.000192865163934873	0.0193920968213427	-0.427218064200205	6	37826480	F	II	ZFAND3	Body	opensea	Body-opensea	NA	NA	TRUE	NA	NA	NA
cg04753786	-0.0630196190242733	1.04245191636733	1.1054715353916	-3.89680208016825	0.000439657195766894	0.024886170441747	-1.23051055219832	19	48281744	F	II	SEPW1	TSS200	island	TSS200-island	chr19:48281585-48282351	NA	NA	high-CpG:52973408-52973824	NA	NA
cg04757499	-0.0605832228824101	-1.51561842805048	-1.45503520516807	-3.78314853169326	0.000606159293946017	0.0279914275181693	-1.54209275129081	10	86016597	R	II	RGR	Body	opensea	Body-opensea	NA	NA	TRUE	NA	NA	NA
cg04774696	0.0725107958141387	1.44091195186775	1.36840115605362	3.62178489627657	0.000951537064916218	0.0337250743562739	-1.97797481839442	4	183549836	R	II	ODZ3	Body	opensea	Body-opensea	NA	NA	TRUE	NA	NA	rs74199039
cg04786207	0.0594638197966711	-0.0128726754380008	-0.0723364952346719	3.49751138695364	0.00134067252499494	0.0394257413142181	-2.30797193862137	7	130131691	R	II	MEST	TSS1500	island	TSS1500-island	chr7:130130739-130133111	TRUE	NA	NA	NA	NA
cg04816171	0.105439807463653	0.600877523937899	0.495437716474246	3.67810365771868	0.000813545395753123	0.0315642268938705	-1.82675537631829	7	42896398	R	II	NA	IGR	opensea	IGR-opensea	NA	NA	NA	NA	rs35108070	NA
cg04820593	0.0873815607324883	0.209232825219825	0.121851264487337	4.53126720552048	7.01999074841905e-05	0.0150251725687589	0.564352277109675	X	54383906	F	I	WNK3	5'UTR	island	5'UTR-island	chrX:54383872-54385477	TRUE	NA	NA	NA	NA
cg04829863	-0.0740884504840571	0.979623440705287	1.05371189118934	-3.84668031576739	0.000506722114363582	0.0262107074646793	-1.36836151245339	8	116680636	R	I	TRPS1	5'UTR	shore	5'UTR-shore	chr8:116681380-116681623	NA	NA	NA	NA	NA
cg04836154	-0.0669207729910574	0.955470603194	1.02239137618506	-4.13017347066872	0.000225554639472343	0.0201460287033725	-0.580243957159506	11	62439314	F	I	C11orf83	1stExon	island	1stExon-island	chr11:62439047-62439803	NA	NA	high-CpG:62195682-62196340	rs71679613	NA
cg04857881	0.050812586794295	1.05146142331306	1.00064883651876	3.83230744901184	0.000527725131833413	0.0265597283078316	-1.4077644702409	16	47344826	R	II	ITFG1	Body	opensea	Body-opensea	NA	NA	TRUE	NA	NA	NA
cg04872051	-0.050486286232458	-1.77988477420455	-1.72939848797209	-3.38446779275858	0.00182459450178636	0.0454865392435681	-2.60345532604981	X	46433447	R	II	CHST7	1stExon	island	1stExon-island	chrX:46433054-46434902	NA	NA	NA	NA	NA
cg04895581	-0.0545013412211106	1.03096865796994	1.08546999919105	-3.80633471147789	0.00056784732123644	0.0271915377776115	-1.47882145792574	8	94753488	F	II	RBM12B	TSS1500	island	TSS1500-island	chr8:94752975-94753499	NA	NA	NA	NA	NA
cg04921814	-0.138451849228552	1.87213751643445	2.01058936566301	-3.91983511403705	0.000411818240741001	0.0243098323808833	-1.16693629789856	1	145575587	F	II	PIAS3	TSS1500	island	TSS1500-island	chr1:145575130-145576219	NA	NA	NA	NA	NA
cg04929703	-0.0813608118257796	0.642453899604538	0.723814711430318	-4.26289346810937	0.000153671637713786	0.0181079927485919	-0.204889992003243	1	91300390	R	II	NA	IGR	shore	IGR-shore	chr1:91300979-91301891	NA	TRUE	NA	NA	NA
cg04940109	-0.0570712822271039	0.297876359576106	0.35494764180321	-4.54047232389293	6.83281238078646e-05	0.0148504884198241	0.590950435918741	2	203240432	R	II	BMPR2	TSS1500	island	TSS1500-island	chr2:203239865-203242418	TRUE	NA	NA	NA	NA
cg04941313	0.169579287937761	2.55212415802422	2.38254487008646	5.11972527669936	1.23013170983786e-05	0.010070590511953	2.28568807037654	2	66770400	F	II	MEIS1	Body	opensea	Body-opensea	NA	NA	TRUE	NA	NA	NA
cg04946910	-0.0505406489423987	-0.515485701035548	-0.464945052093149	-4.00827744905343	0.000320037606540662	0.02227405631721	-0.921553659360886	16	3243392	R	I	NA	IGR	island	IGR-island	chr16:3243303-3243583	NA	NA	NA	NA	NA
cg04949346	-0.0690656387981377	0.783693990583752	0.85275962938189	-4.12666305397805	0.000227846974526531	0.0201971679498617	-0.590120843378725	2	169746998	F	II	SPC25	TSS200	island	TSS200-island	chr2:169746719-169747005	NA	NA	NA	NA	NA
cg04956913	-0.0840562029285962	0.937842150107988	1.02189835303658	-3.99742261847927	0.000330123042922095	0.0225617854103772	-0.951776038026861	6	30712436	F	II	IER3	TSS200	island	TSS200-island	chr6:30710307-30712440	TRUE	NA	NA	rs9468822	NA
cg04966789	-0.0504916265569091	0.69133805854495	0.741829685101859	-4.08864879331698	0.000254179777025981	0.0208265998073765	-0.696900314111442	14	35591779	F	II	PPP2R3C	TSS1500	island	TSS1500-island	chr14:35591126-35592003	NA	NA	high-CpG:34661497-34661532	NA	NA
cg04974899	-0.0793434888204059	-0.0776449421917323	0.00169854662867353	-5.0788127102473	1.38941586132044e-05	0.0104646900005339	2.16491691057433	20	25177027	F	II	ENTPD6	5'UTR	island	5'UTR-island	chr20:25176774-25177028	NA	NA	NA	NA	NA
cg04976324	-0.0526656246640772	0.856638451930465	0.909304076594542	-3.81092329636906	0.000560549454441025	0.0270699278952874	-1.46628173689746	1	214162545	R	I	PROX1	5'UTR	island	5'UTR-island	chr1:214162508-214162737	NA	NA	NA	NA	NA
cg04977109	-0.0988760494675576	1.4081803384853	1.50705638795286	-3.41224544718448	0.0016920976696727	0.0437979175305012	-2.53128051296329	17	46125622	R	I	NFE2L1	TSS200	island	TSS200-island	chr17:46125046-46126233	NA	NA	NA	NA	NA
cg05000824	-0.0536782182660361	0.466084536809311	0.519762755075347	-4.26239169363498	0.000153895528868293	0.0181093127338918	-0.206315918354803	6	107812094	F	II	SOBP	Body	island	Body-island	chr6:107810066-107812733	NA	NA	NA	NA	NA
cg05004142	0.124069896245047	2.44949850791177	2.32542861166672	3.57993272956351	0.00106848131901043	0.0355870921883582	-2.08968814494047	16	57562740	F	I	CCDC102A	Body	island	Body-island	chr16:57562451-57563325	NA	NA	NA	NA	NA
cg05004818	0.0623516733314532	0.714504772067444	0.65215309873599	3.47570177169603	0.00142320599493051	0.0404917020833539	-2.36533877119119	4	8539015	R	II	NA	IGR	opensea	IGR-opensea	NA	TRUE	TRUE	NA	NA	NA
cg05010967	0.0577207011479439	0.229746036374058	0.172025335226114	4.34466468126532	0.000121156607640217	0.017010880909421	0.028134466900374	6	44310640	R	II	SPATS1	5'UTR	opensea	5'UTR-opensea	NA	NA	NA	NA	NA	NA
cg05043349	-0.115127673900393	0.233229842380712	0.348357516281105	-3.4673454111836	0.00145610733333773	0.0409621175360811	-2.38727420229199	8	65290113	R	II	NA	IGR	island	IGR-island	chr8:65290108-65290946	NA	NA	NA	NA	NA
cg05051199	-0.0621930355627653	0.0594032464342221	0.121596281996987	-4.2238733485336	0.000172073684946574	0.0187593103372711	-0.315625652963061	3	196014796	F	I	PCYT1A	TSS1500	island	TSS1500-island	chr3:196014248-196015104	NA	NA	high-CpG:197498917-197499623	NA	NA
cg05060949	-0.0547460906559611	-0.134549039048056	-0.079802948392095	-3.85720223094987	0.000491864630525595	0.0259044569559306	-1.33947962182413	7	156798581	F	I	MNX1	Body	island	Body-island	chr7:156795355-156799394	TRUE	NA	NA	NA	NA
cg05061650	-0.0567824163345546	-0.733483749762989	-0.676701333428435	-3.42495187988047	0.00163461699525279	0.0430495278761296	-2.49816990185748	X	129093060	R	II	NA	IGR	shore	IGR-shore	chrX:129091066-129091628	NA	TRUE	NA	NA	NA
cg05063339	-0.0721167357906565	1.51102715051361	1.58314388630427	-3.44468831942666	0.00154903902872702	0.0420801602283456	-2.44662307248787	4	54957980	R	I	NA	IGR	island	IGR-island	chr4:54957979-54958542	TRUE	NA	NA	NA	rs73147709
cg05082311	0.0525009757240073	0.238156970618587	0.18565599489458	3.37843198278214	0.00185467395735062	0.0458240919022678	-2.61909997926499	17	8313457	F	II	NA	IGR	opensea	IGR-opensea	NA	NA	NA	NA	NA	NA
cg05082466	0.192213680155167	-1.9700578294975	-2.16227150965267	3.38481355265333	0.00182288566001618	0.045474104633188	-2.60255871040511	6	2953123	R	II	SERPINB6	Body	opensea	Body-opensea	NA	NA	TRUE	NA	NA	NA
cg05085585	0.0552329874748454	1.11639578803164	1.06116280055679	3.70007784429979	0.00076514109072071	0.030786429977573	-1.76748330683361	16	30420623	R	II	ZNF771	Body	shore	Body-shore	chr16:30418557-30419272	NA	TRUE	NA	NA	NA
cg05113410	0.0547019057998726	1.74371936259793	1.68901745679806	3.73228772459282	0.000699200997383104	0.0296297328911939	-1.68033491666807	2	102327511	F	II	MAP4K4	Body	opensea	Body-opensea	NA	NA	TRUE	NA	NA	NA
cg05122040	0.103477299341865	0.638100145868504	0.534622846526639	3.38590767505868	0.00181748831610727	0.045423090441142	-2.59972116416453	1	205903433	F	II	SLC26A9	Body	opensea	Body-opensea	NA	TRUE	TRUE	NA	NA	NA
cg05130075	0.0536433687202882	3.39845086295302	3.34480749423273	3.92856599780345	0.000401721359832657	0.0241648639633692	-1.14280144498286	14	55089473	R	II	SAMD4A	Body	opensea	Body-opensea	NA	NA	TRUE	NA	NA	NA
cg05136848	-0.0754354128926917	0.362674196996254	0.438109609888946	-3.77381277200052	0.000622284673239258	0.0282756968595657	-1.56752471446436	11	45718281	F	II	NA	IGR	opensea	IGR-opensea	NA	NA	NA	NA	NA	NA
cg05147735	-0.0524808820160182	0.156250336862444	0.208731218878462	-4.08275723589731	0.000258519148132857	0.0209246062093308	-0.713419878512745	2	219432768	R	II	USP37	5'UTR	island	5'UTR-island	chr2:219432767-219434061	NA	NA	NA	NA	NA
cg05185504	-0.0625905548871959	-1.59083710746784	-1.52824655258065	-4.01883902187386	0.000310513943019531	0.0220674670827785	-0.892120104693277	X	119443687	F	II	FAM70A	Body	shore	Body-shore	chrX:119444859-119445272	NA	NA	NA	NA	NA
cg05196905	0.0606180464285684	3.50256009615906	3.44194204973049	3.4164848839334	0.00167270698898657	0.0435358068731273	-2.52023994093947	21	47877665	R	II	DIP2A	TSS1500	shore	TSS1500-shore	chr21:47878070-47879576	NA	NA	NA	NA	NA
cg05205563	-0.0549938075640176	0.336859075778305	0.391852883342323	-4.19099603445251	0.000189245053742641	0.0192581899418186	-0.408686973465734	12	64238503	F	II	SRGAP1	TSS200	shore	TSS200-shore	chr12:64237403-64238401	NA	NA	high-CpG:62523648-62524782	NA	NA
cg05214511	0.0501214871166571	1.94755711408866	1.89743562697201	3.41196466026422	0.00169338955178801	0.0438176781998789	-2.53201151901846	4	80572259	R	II	NA	IGR	opensea	IGR-opensea	NA	NA	TRUE	NA	NA	NA
cg05215272	0.0721962895686121	1.66960066953405	1.59740437996544	3.62469016164454	0.000943895615238279	0.0336474730569387	-1.97019876559373	17	6899095	R	II	ALOX12	TSS1500	island	TSS1500-island	chr17:6898820-6900427	TRUE	TRUE	NA	NA	NA
cg05222347	-0.0801602778713031	1.89337502619048	1.97353530406179	-3.34905433087318	0.00200799787695467	0.0476708895877343	-2.69504870363684	17	36105117	R	II	HNF1B	TSS200	shore	TSS200-shore	chr17:36105334-36105583	NA	NA	high-CpG:33178682-33179353	NA	NA
cg05225373	-0.0772713013278734	0.247848490602089	0.325119791929962	-3.85092851548749	0.000500671581674756	0.0261031959004389	-1.35670418516206	14	55657967	F	II	DLGAP5	5'UTR	shore	5'UTR-shore	chr14:55658232-55658550	NA	NA	NA	rs1202731	NA
cg05262436	-0.135059140626834	1.40460211981776	1.5396612604446	-4.70926621900587	4.15652643365034e-05	0.013405587130142	1.08083173420136	6	137815569	F	I	OLIG3	TSS200	shore	TSS200-shore	chr6:137816474-137817223	NA	NA	NA	rs79236809	NA
cg05262829	-0.0550410086207265	0.681712350013478	0.736753358634205	-3.77379995016451	0.000622307104040814	0.0282756968595657	-1.5675596255798	1	226921576	R	II	ITPKB	Body	shelf	Body-shelf	chr1:226924560-226926553	NA	NA	NA	NA	NA
cg05264510	-0.0859927770569013	0.706659420289824	0.792652197346726	-3.89176083396699	0.000445990636646947	0.0250492319788181	-1.24440629445252	19	54023915	F	II	ZNF331	TSS1500	island	TSS1500-island	chr19:54023868-54024560	NA	NA	NA	rs34859319	NA
cg05288381	0.0563270404820352	0.556195166428716	0.499868125946681	5.52632006646094	3.65987054848969e-06	0.0079290590891276	3.49099212246297	14	106010282	F	II	NA	IGR	shelf	IGR-shelf	chr14:106012960-106013558	NA	NA	NA	NA	NA
cg05291965	-0.053201364491834	0.663949007951966	0.7171503724438	-3.98767168886098	0.000339447130789368	0.0228277039879577	-0.978900115712918	2	47382583	F	II	C2orf61	TSS200	opensea	TSS200-opensea	NA	NA	NA	NA	rs13026158	NA
cg05298088	0.0741646799965769	1.31333780243978	1.23917312244321	3.4425388924066	0.00155814573354578	0.0422130891942095	-2.45224374167621	22	50469442	F	II	TTLL8	Body	shore	Body-shore	chr22:50469866-50470420	NA	NA	NA	NA	NA
cg05300158	-0.102187349572618	1.15777286032899	1.2599602099016	-3.77337261598453	0.000623055141357489	0.0282795108885267	-1.56872313769125	4	140477727	R	I	SETD7	TSS200	island	TSS200-island	chr4:140476381-140478628	TRUE	NA	NA	NA	NA
cg05325193	-0.0710508976256903	-0.290016204430254	-0.218965306804564	-3.70204602978384	0.000760944459102235	0.0307086007375169	-1.76216716078496	20	22558233	R	II	C20orf56	Body	island	Body-island	chr20:22557517-22559240	NA	TRUE	NA	NA	NA
cg05325390	-0.0823801507551926	0.28883876169518	0.371218912450373	-4.02896809463789	0.000301640803262365	0.0218690102077143	-0.863866434069096	16	23464715	R	II	COG7	TSS1500	shore	TSS1500-shore	chr16:23463990-23464629	NA	NA	NA	NA	NA
cg05340495	-0.055242053717831	0.852185326164491	0.907427379882322	-4.25250834279851	0.000158371374218546	0.0183193496644102	-0.234391915360482	14	52327368	R	II	GNG2	1stExon	opensea	1stExon-opensea	NA	NA	TRUE	NA	NA	NA
cg05350293	-0.0697206600358489	-2.3153195366367	-2.24559887660085	-3.43385134613683	0.00159548047654297	0.0426181729778304	-2.47494423064677	16	89119002	R	I	NA	IGR	island	IGR-island	chr16:89118801-89119152	NA	NA	NA	NA	NA
cg05370988	-0.0646037009559854	1.93778207782252	2.0023857787785	-3.45952715178778	0.00148755199743602	0.0413150778034231	-2.40777452170725	3	186500739	R	II	EIF4A2	TSS1500	island	TSS1500-island	chr3:186500738-186502048	NA	NA	NA	NA	NA
cg05373457	0.0530353156542257	-0.149371491807951	-0.202406807462177	3.78113837267999	0.000609596712232683	0.0280464476423686	-1.54757085290993	8	99439948	F	II	KCNS2	5'UTR	island	5'UTR-island	chr8:99438692-99440425	NA	NA	NA	NA	NA
cg05379454	-0.0551563551405461	0.652852783727902	0.708009138868449	-3.91899784861462	0.000412799405913095	0.0243495624707508	-1.16924971056095	16	67970687	F	I	PSMB10	1stExon	shore	1stExon-shore	chr16:67969290-67970418	NA	NA	NA	rs1127725	NA
cg05380741	-0.0555335178959987	0.641721666724029	0.697255184620028	-3.87702597756077	0.000465016368261914	0.0254089991711854	-1.28498253963807	3	58291844	R	I	RPP14	TSS200	island	TSS200-island	chr3:58291813-58292385	NA	NA	NA	NA	NA
cg05389560	-0.119716242567192	1.26144445065235	1.38116069321954	-4.23947672492963	0.000164468930259651	0.0184876817333581	-0.271381465470162	12	21654664	R	II	RECQL	TSS200	island	TSS200-island	chr12:21654396-21654956	NA	NA	NA	NA	NA
cg05390402	-0.0781052686115056	0.0986243027347591	0.176729571346265	-4.48193027536589	8.11288478886537e-05	0.0155154761666736	0.422017392488089	1	111889406	F	I	C1orf88	Body	island	Body-island	chr1:111889138-111889539	TRUE	NA	NA	NA	NA
cg05394244	0.16920390735598	-1.13241906098233	-1.30162296833831	5.18981526005676	9.9838613968678e-06	0.00986037002149484	2.49285687625353	6	64281439	F	II	PTP4A1	TSS1500	shore	TSS1500-shore	chr6:64282151-64283736	NA	NA	NA	NA	rs2758251
cg05395353	-0.059497842179929	-2.01020629808998	-1.95070845591006	-4.46780280005594	8.45565106061255e-05	0.0156950236676057	0.38133152465096	15	25455573	F	II	SNORD115-15	Body	opensea	Body-opensea	NA	NA	NA	NA	NA	NA
cg05404236	0.0869167234459584	0.012663565968599	-0.0742531574773594	3.56299761189497	0.00111964728180652	0.0362741697989204	-2.13472734500192	13	110437093	R	I	IRS2	1stExon	island	1stExon-island	chr13:110434466-110440180	NA	NA	high-CpG:109234717-109235097	NA	NA
cg05414383	-0.0765482057468414	1.22199827757764	1.29854648332448	-3.60686899506024	0.000991720687664776	0.0343464652501882	-2.01785468686083	8	41909837	R	I	MYST3	TSS1500	island	TSS1500-island	chr8:41909829-41910139	NA	NA	NA	NA	rs28379498
cg05415378	-0.0549550657840743	1.04987926862246	1.10483433440654	-3.93484358291014	0.000394611251284675	0.0241270043577404	-1.12543600156898	1	52344844	R	II	NRD1	TSS1500	island	TSS1500-island	chr1:52344178-52344939	NA	NA	NA	NA	NA
cg05415606	-0.0587129242578327	0.21360290003587	0.272315824293702	-3.87988978930132	0.000461257728695504	0.0253385249236958	-1.27710086838333	2	38357299	F	II	C2orf58	TSS1500	opensea	TSS1500-opensea	NA	NA	NA	NA	NA	NA
cg05437059	-0.0624380256584625	-0.943115393139748	-0.880677367481286	-3.54287411745709	0.00118352515238331	0.0372041417217641	-2.18812062114208	X	108868775	R	II	KCNE1L	TSS1500	shore	TSS1500-shore	chrX:108867762-108868486	NA	NA	NA	NA	NA
cg05447186	-0.0605778921062345	0.417575366405476	0.47815325851171	-4.62717228714022	5.29500663128859e-05	0.0140828183171785	0.842082794157477	20	3869454	R	II	PANK2	TSS1500	island	TSS1500-island	chr20:3869453-3870570	NA	NA	NA	NA	NA
cg05449607	0.0674065047045252	-0.233135591877952	-0.300542096582477	3.77457020681708	0.000620960992955921	0.0282482757075402	-1.56546229657297	6	111279612	R	II	GTF3C6	TSS200	shore	TSS200-shore	chr6:111279644-111280210	NA	NA	NA	NA	NA
cg05465342	-0.0857184769394023	0.863479057683984	0.949197534623386	-4.20159581932863	0.000183532897065343	0.0191794921759528	-0.378708176595815	6	32121841	R	II	PPT2	5'UTR	island	5'UTR-island	chr6:32121829-32122529	NA	NA	high-CpG:32229771-32230182	NA	NA
cg05465935	-0.0642910814080094	-0.940153847427575	-0.875862766019566	-4.04249462175895	0.000290177131497671	0.0215604806623149	-0.82609754864521	5	43515805	F	II	C5orf34	TSS1500	shore	TSS1500-shore	chr5:43515133-43515349	NA	NA	NA	NA	NA
cg05474943	0.0531029510230345	1.06105093283356	1.00794798181052	3.65206686494223	0.000874745159276003	0.0325508392568897	-1.89679088954068	4	6732464	F	II	NA	IGR	shelf	IGR-shelf	chr4:6728911-6729200	NA	NA	NA	NA	NA
cg05482603	0.0568525284874815	0.915701091077945	0.858848562590464	3.92122449927523	0.000410195079780352	0.0242831684525016	-1.16309694128383	10	118607718	R	II	NA	IGR	shore	IGR-shore	chr10:118608599-118609377	NA	NA	NA	NA	NA
cg05488778	-0.0514857491075867	-0.252780119901335	-0.201294370793749	-4.80714962905561	3.11210155700498e-05	0.0126281998676343	1.36660098063688	8	1898438	R	II	ARHGEF10	Body	opensea	Body-opensea	NA	NA	NA	NA	NA	NA
cg05489143	-0.108578688483077	1.89834019408109	2.00691888256417	-3.57543890440848	0.00108183396518495	0.035757285055702	-2.10164887988361	3	40498640	R	I	RPL14	TSS200	island	TSS200-island	chr3:40498639-40499260	NA	NA	NA	NA	NA
cg05508478	-0.0570131002551955	0.570067594199967	0.627080694455163	-3.46703589879727	0.00145733992364037	0.0409834607905202	-2.38808619320075	11	9482677	R	II	ZNF143	5'UTR	island	5'UTR-island	chr11:9482109-9483152	NA	NA	NA	NA	NA
cg05512310	-0.0587146940247667	-1.09182578540609	-1.03311109138132	-3.90373701732068	0.000431087712882132	0.0247029465727283	-1.21138396096447	11	16761290	F	II	C11orf58	Body	shore	Body-shore	chr11:16759945-16760386	NA	NA	low-CpG:16717854-16718154	NA	NA
cg05548349	0.0508058487415308	0.429013770559898	0.378207921818367	3.41057351769713	0.00169980409495625	0.0439076798602114	-2.53563281595831	9	139877624	F	II	LCNL1	5'UTR	shore	5'UTR-shore	chr9:139879489-139880580	NA	NA	NA	NA	NA
cg05550371	-0.0579748061316614	0.561702113995353	0.619676920127014	-5.20311244276134	9.59605524310107e-06	0.00986037002149484	2.53219545818146	3	49841167	F	II	C3orf54	Body	island	Body-island	chr3:49840103-49841191	NA	NA	NA	NA	NA
cg05550861	-0.0530380005729688	0.546921763828599	0.599959764401568	-3.44099889330794	0.00156470204465956	0.0422872535693218	-2.45626974910677	4	120222222	R	II	C4orf3	Body	shore	Body-shore	chr4:120221626-120222007	NA	NA	NA	NA	NA
cg05563595	0.0545072094630884	-0.916134050507829	-0.970641259970918	3.62036799129463	0.00095528549240308	0.0337879749208863	-1.98176622811248	6	30140305	R	II	TRIM15	3'UTR	shore	3'UTR-shore	chr6:30139718-30140263	NA	TRUE	NA	NA	NA
cg05566455	0.0764623226636819	-0.134430045729678	-0.21089236839336	3.33823091619922	0.00206749154888532	0.0484122637083172	-2.72294668703562	11	128774523	F	II	C11orf45	5'UTR	opensea	5'UTR-opensea	NA	NA	NA	NA	NA	NA
cg05573626	-0.0517999334204255	0.470674360881378	0.522474294301804	-4.96198122454887	1.96637257827121e-05	0.0114360375245998	1.82076052232373	16	49672687	F	II	ZNF423	Body	island	Body-island	chr16:49672443-49672725	NA	NA	NA	NA	NA
cg05577173	-0.0655994614870481	1.20808175862333	1.27368122011038	-4.22562545292892	0.000171202827787678	0.0187529797995931	-0.310659941910506	5	78908678	F	II	PAPD4	1stExon	island	1stExon-island	chr5:78908219-78908691	NA	NA	NA	NA	NA
cg05585263	-0.0582789764199099	0.307068089521317	0.365347065941227	-4.1638702842366	0.000204669206767672	0.0196917750960861	-0.485296960034781	15	25334879	F	II	SNORD116-22	TSS200	opensea	TSS200-opensea	NA	NA	NA	NA	NA	NA
cg05585317	-0.0599423510658981	-2.19647528462313	-2.13653293355724	-3.78163045608498	0.000608753491520859	0.0280383089372323	-1.54622993143687	X	53117682	F	II	TSPYL2	3'UTR	island	3'UTR-island	chrX:53117470-53118033	NA	TRUE	NA	NA	NA
cg05590196	0.0749400435159933	-1.44337450922348	-1.51831455273947	3.42985245056016	0.0016129533830284	0.0428201989355515	-2.48538406397793	1	33220274	F	II	KIAA1522	Body	shore	Body-shore	chr1:33219427-33220028	NA	TRUE	NA	NA	NA
cg05596135	-0.0600156190769748	0.703272653874143	0.763288272951117	-3.49441833814487	0.00135209038557671	0.0395386923799793	-2.31611793141397	16	72128010	F	II	TXNL4B	TSS1500	shore	TSS1500-shore	chr16:72127129-72127341	NA	NA	NA	NA	NA
cg05619116	-0.157846490706071	1.45971188486197	1.61755837556804	-3.48385961331834	0.00139177738152731	0.040014170275366	-2.34390050044448	3	27754569	F	I	NA	IGR	island	IGR-island	chr3:27754337-27754739	NA	TRUE	NA	NA	NA
cg05628160	-0.0521666407430614	0.119135987155856	0.171302627898918	-3.65510098570246	0.00086739023828494	0.0324003555932675	-1.88864049660048	8	54785374	R	II	RGS20	Body	opensea	Body-opensea	NA	NA	TRUE	NA	NA	NA
cg05642446	-0.0728686066128785	0.973417944396124	1.046286551009	-4.06480957875473	0.000272190098849227	0.0212025261229725	-0.763694520101722	12	117316716	R	II	HRK	3'UTR	island	3'UTR-island	chr12:117316389-117317611	NA	NA	NA	NA	NA
cg05657792	0.0734074744918845	1.49047730193258	1.41706982744069	3.87088966429807	0.00047317076582522	0.0255582823902916	-1.30186318938074	17	6899758	R	II	ALOX12	Body	island	Body-island	chr17:6898820-6900427	NA	TRUE	NA	NA	NA
cg05665581	-0.101547013470053	-1.59842885135702	-1.49688183788697	-4.22143449983841	0.000173293122954421	0.0188137720614519	-0.322536647530296	10	124669393	F	II	FAM24A	TSS1500	opensea	TSS1500-opensea	NA	NA	NA	NA	NA	NA
cg05681977	-0.0959055407934648	-1.00657517726201	-0.910669636468544	-3.39686749334163	0.00176426272852525	0.0447220408312571	-2.57127270026673	8	145638934	R	II	SLC39A4	Body	island	Body-island	chr8:145637965-145639182	NA	NA	high-CpG:145609737-145609808	NA	NA
cg05703659	0.0505315398114781	2.97610204811132	2.92557050829984	3.531672612746	0.00122059086937244	0.0377907183072695	-2.21778170544556	7	158494734	R	II	NCAPG2	5'UTR	shelf	5'UTR-shelf	chr7:158497157-158498011	NA	TRUE	NA	NA	NA
cg05714732	0.0792264741745514	3.12646819922869	3.04724172505414	4.27255958083592	0.000149420577186963	0.0179731834665489	-0.177411450523033	1	32409096	F	II	NA	IGR	shore	IGR-shore	chr1:32410188-32410630	NA	NA	NA	NA	NA
cg05719877	-0.0547726585228662	0.684788133605152	0.739560792128018	-3.69905769848258	0.000767325100588419	0.0308055384173621	-1.77023829312638	11	114271629	F	I	C11orf71	TSS1500	island	TSS1500-island	chr11:114270799-114271690	NA	NA	NA	NA	NA
cg05746523	0.0560967574088836	-0.515657601676462	-0.571754359085345	3.8950817695512	0.000441808548328289	0.0249418500481932	-1.23525319628672	6	108437684	R	II	NA	IGR	shore	IGR-shore	chr6:108437998-108441208	NA	TRUE	NA	NA	NA
cg05777666	-0.0608638198356251	-1.45829135617448	-1.39742753633885	-3.47542598538021	0.00142428033079192	0.0405003611754468	-2.3660631066663	X	103499734	F	II	ESX1	TSS200	island	TSS200-island	chrX:103498706-103499843	NA	TRUE	NA	NA	NA
cg05787209	0.0569859594988745	0.547549272566172	0.490563313067298	3.62308245069694	0.000948116862225383	0.0336925907545358	-1.97450220191301	16	31022521	R	I	STX1B	TSS1500	opensea	TSS1500-opensea	NA	TRUE	NA	NA	NA	NA
cg05791173	0.0864269287647208	0.595290047683212	0.508863118918491	3.32243129544006	0.00215737857333993	0.0495247550251574	-2.76358969415681	10	130508478	F	I	NA	IGR	island	IGR-island	chr10:130508443-130508658	NA	NA	NA	NA	NA
cg05797276	0.0616626973391029	-0.167569066729099	-0.229231764068202	4.67697958846181	4.57204447014062e-05	0.0136710828031988	0.986828790343706	6	84743025	F	II	MRAP2	TSS1500	shore	TSS1500-shore	chr6:84743357-84743948	NA	NA	NA	NA	NA
cg05800983	0.0875202851756126	1.07605626772113	0.98853598254552	3.49813130654951	0.00133839531892778	0.0394000772804632	-2.30633888661569	6	34102530	F	II	GRM4	TSS1500	opensea	TSS1500-opensea	NA	NA	NA	NA	rs57130098	NA
cg05817232	-0.0567553716148929	0.67268367045636	0.729439042071253	-3.48246025970428	0.00139712057422555	0.0400847657333393	-2.34757958570536	19	45755260	F	II	MARK4	Body	island	Body-island	chr19:45754630-45755261	NA	NA	NA	NA	NA
cg05819224	-0.0606307601903205	-0.180896120782592	-0.120265360592271	-4.28135618844008	0.000145652499244348	0.0178256373673475	-0.152388778379136	12	132840868	F	II	GALNT9	Body	shore	Body-shore	chr12:132842538-132842784	NA	NA	NA	NA	NA
cg05835456	-0.0579432880469823	1.44006913678845	1.49801242483543	-3.71452950290648	0.00073484183013038	0.0302758049223321	-1.72842124335705	15	43785425	F	II	TP53BP1	TSS200	island	TSS200-island	chr15:43785243-43785490	NA	NA	NA	NA	NA
cg05856931	-0.0572093120100987	0.793109629893194	0.850318941903293	-3.59626651924049	0.00102127637989612	0.0348478680808357	-2.04615782287218	17	55333097	R	II	MSI2	TSS1500	island	TSS1500-island	chr17:55333068-55334245	NA	NA	NA	NA	NA
cg05860475	-0.0667006981276755	-0.174345715519336	-0.107645017391661	-5.12580169225988	1.20807901833264e-05	0.0100266031203789	2.3036354483027	10	13425475	F	II	NA	IGR	opensea	IGR-opensea	NA	NA	TRUE	NA	rs75697139	NA
cg05876564	0.0867451367634449	-1.06098679029421	-1.14773192705765	3.73868686908857	0.000686773664629419	0.0294233669606423	-1.66298384200532	13	107144036	F	I	EFNB2	3'UTR	shore	3'UTR-shore	chr13:107145408-107145787	NA	NA	NA	NA	NA
cg05899103	0.0607409704997579	1.7497047094336	1.68896373893385	3.8784267670646	0.000463174174566328	0.0253758282910509	-1.28112761805251	15	65394570	R	II	LOC390595	Body	island	Body-island	chr15:65394413-65395041	NA	TRUE	NA	NA	NA
cg05901357	0.0664349442040699	-1.69833644104516	-1.76477138524923	3.51734357760501	0.00126964026425799	0.0384991854462337	-2.25566154744843	2	27529325	R	II	TRIM54	Body	island	Body-island	chr2:27529083-27531465	NA	NA	NA	NA	NA
cg05914034	0.118857917226306	3.57349828949832	3.45464037227202	3.83331378615106	0.000526227401021713	0.0265378420785388	-1.40500748716688	7	5528179	F	II	FBXL18	Body	island	Body-island	chr7:5527926-5528180	NA	NA	NA	NA	NA
cg05917111	-0.0827964451287801	-1.11747450702004	-1.03467806189126	-3.93716189431005	0.000392016653025511	0.0241177810425012	-1.11902036284139	16	75568999	F	II	CHST5	5'UTR	opensea	5'UTR-opensea	NA	NA	NA	NA	NA	NA
cg05948940	0.0593918229658255	-0.741556441549204	-0.80094826451503	4.34639196821542	0.000120548516650854	0.0169913142886107	0.0330703168350821	16	68481342	R	I	SMPD3	5'UTR	island	5'UTR-island	chr16:68480864-68482822	NA	TRUE	NA	NA	NA
cg05951817	0.0986089735167708	2.35939312235282	2.26078414883604	4.98520695552574	1.83528486234936e-05	0.0112911663916409	1.88908625505394	17	28562142	F	II	SLC6A4	5'UTR	shore	5'UTR-shore	chr17:28562387-28563186	NA	NA	NA	NA	rs55749114
cg05958659	-0.0610201050889964	0.71610211501282	0.777122220101817	-4.25185059691476	0.000158673743536902	0.0183193496644102	-0.236259707795094	5	99870887	R	II	FAM174A	TSS1500	shore	TSS1500-shore	chr5:99870925-99871720	TRUE	NA	NA	NA	NA
cg05959577	-0.0676665152338545	0.852824830705005	0.92049134593886	-4.1752707661048	0.000198042012713493	0.0194891479831909	-0.453118228206653	3	48129425	R	II	MAP4	5'UTR	shore	5'UTR-shore	chr3:48129925-48130896	TRUE	NA	NA	NA	NA
cg05965288	-0.0758042811698121	-2.20921602816869	-2.13341174699888	-3.76609345337285	0.000635932097454442	0.0285019214799455	-1.58853408416443	16	32823000	R	I	NA	IGR	island	IGR-island	chr16:32822901-32823585	NA	NA	NA	NA	rs76376887
cg05970307	0.0651740373594495	-0.491515107288447	-0.556689144647897	3.39807473304569	0.00175849219330904	0.0446241520030579	-2.56813631358927	5	175789566	R	II	KIAA1191	TSS1500	shore	TSS1500-shore	chr5:175788321-175788998	NA	NA	NA	NA	NA
cg05986149	-0.0515681771906802	1.01149892973951	1.06306710693019	-3.72387204695104	0.000715877103328164	0.0299200081631468	-1.70313504528288	17	59941055	F	II	BRIP1	TSS1500	island	TSS1500-island	chr17:59940825-59941067	NA	NA	NA	NA	NA
cg05995360	0.0570074366576128	1.44352567329643	1.38651823663882	4.12682800176521	0.000227738752754095	0.0201971679498617	-0.589656808628275	2	236044874	F	I	NA	IGR	opensea	IGR-opensea	NA	TRUE	NA	NA	rs10210335	NA
cg06000330	0.0733910160381324	-0.174209310817548	-0.247600326855681	4.03315010326052	0.000298050077026228	0.0217522405366077	-0.852194075165271	7	19183231	F	II	NA	IGR	shore	IGR-shore	chr7:19184221-19184686	NA	NA	NA	NA	NA
cg06012509	-0.0696717932720905	0.603551428964537	0.673223222236627	-4.30003105365094	0.000137959991524875	0.0175245442812042	-0.0992168126959125	6	43027269	R	II	KLC4	TSS1500	island	TSS1500-island	chr6:43026939-43027841	NA	NA	high-CpG:43135086-43135547	NA	NA
cg06023702	-0.058207769961485	0.634408004818896	0.692615774780381	-3.42474207911865	0.00163555066140763	0.0430625077189574	-2.49871708616068	2	71454313	F	II	PAIP2B	TSS200	island	TSS200-island	chr2:71453588-71454318	NA	TRUE	NA	NA	NA
cg06024099	-0.0612038818096809	1.9422600109093	2.00346389271898	-3.44920931789911	0.0015300512043332	0.0418317053032663	-2.43479537131537	6	89952615	R	II	NA	IGR	opensea	IGR-opensea	NA	TRUE	TRUE	NA	NA	NA
cg06025835	0.0560836660819529	-0.498301647696387	-0.55438531377834	4.08795598434993	0.000254686335456468	0.0208265998073765	-0.698843321776242	5	76507298	R	II	PDE8B	Body	shore	Body-shore	chr5:76506029-76507189	TRUE	NA	NA	NA	NA
cg06027057	-0.0571179382766119	0.493073586244814	0.550191524521426	-4.1892215686838	0.000190218199555697	0.0193042973592361	-0.413703291708953	14	90849959	R	II	NA	IGR	island	IGR-island	chr14:90848994-90850381	NA	NA	NA	NA	NA
cg06037631	-0.177292007049715	1.2539343382762	1.43122634532592	-4.14142447014262	0.000218358890515484	0.0200337664872137	-0.548569841015816	2	74942369	F	II	NA	IGR	island	IGR-island	chr2:74942324-74942815	NA	NA	NA	NA	NA
cg06053959	-0.0875667371823454	-1.99770113896652	-1.91013440178418	-7.41881228626017	1.40471891909573e-08	0.00267217103131621	9.06781204658581	17	1617291	R	II	C17orf91	Body	shore	Body-shore	chr17:1619204-1620062	NA	NA	NA	NA	NA
cg06060673	-0.072247646737446	0.656262886679515	0.728510533416961	-3.70883057352966	0.000746648597157192	0.0304765087147152	-1.74383275633829	22	39268830	R	I	CBX6	TSS1500	island	TSS1500-island	chr22:39267539-39269160	NA	NA	NA	NA	NA
cg06069187	0.0671849077031653	0.760532708635502	0.693347800932337	3.78043974964962	0.000610795803340098	0.0280678581285665	-1.54947447185301	17	26698283	R	II	SARM1	TSS1500	shore	TSS1500-shore	chr17:26698359-26699557	NA	NA	NA	NA	NA
cg06083200	0.0786469439783739	0.334784781042548	0.256137837064174	3.92661329297962	0.000403958400104947	0.0242070719365652	-1.14820104922368	6	30033850	F	II	PPP1R11	TSS1500	opensea	TSS1500-opensea	NA	NA	NA	NA	rs3807031	NA
cg06092084	-0.0521964826411358	-0.0328660326886227	0.0193304499525131	-3.32987671541028	0.00211456357198865	0.0489998445103208	-2.7444491547885	1	1858106	F	II	NA	IGR	shore	IGR-shore	chr1:1859246-1859523	NA	NA	NA	NA	NA
cg06115535	-0.0570275399662463	1.0058408963606	1.06286843632685	-3.88437924414216	0.000455424990924605	0.0252202431024914	-1.26474071338298	2	131100015	F	II	IMP4	TSS1500	island	TSS1500-island	chr2:131099469-131100863	NA	NA	NA	NA	NA
cg06117184	-0.060527352183894	0.87046769589152	0.930995048075415	-3.87931685102729	0.000462007311447878	0.0253532236034773	-1.27867786404108	2	113522207	R	I	CKAP2L	1stExon	island	1stExon-island	chr2:113521918-113522574	NA	NA	high-CpG:113238638-113238748	NA	NA
cg06122518	0.0862631357269998	0.695269110940763	0.609005975213763	3.85296889062506	0.000497790619697378	0.0260610168719376	-1.35110349805347	1	168356673	R	II	NA	IGR	opensea	IGR-opensea	NA	NA	TRUE	NA	NA	NA
cg06170300	-0.10213343747814	-1.11876539132892	-1.01663195385078	-4.52516385287741	7.14687981487352e-05	0.0151503410789947	0.546723799118471	3	164913828	R	II	SLITRK3	5'UTR	opensea	5'UTR-opensea	NA	NA	NA	NA	NA	NA
cg06172942	-0.0532634636042717	0.358176202615392	0.411439666219664	-4.29152911482302	0.000141411245651106	0.017612503115134	-0.123432282344873	3	50378529	F	II	RASSF1	TSS200	island	TSS200-island	chr3:50377803-50378540	TRUE	NA	NA	NA	NA
cg06182923	0.107868044829486	0.526672350381773	0.418804305552286	3.48104894620996	0.00140252943792997	0.0401340880459701	-2.35128941286553	1	33985406	F	I	CSMD2	Body	opensea	Body-opensea	NA	NA	NA	NA	rs2641968	NA
cg06186790	-0.0648671074892575	-1.28909799984958	-1.22423089236033	-3.99922302808425	0.00032842902586933	0.0225338298099757	-0.946765282704136	16	2902921	R	II	PRSS22	3'UTR	island	3'UTR-island	chr16:2902829-2903362	NA	NA	NA	NA	NA
cg06201717	0.0656635600576805	0.792918412773614	0.727254852715934	4.31398138465907	0.000132475665819378	0.0172955930650698	-0.0594531504918763	1	2949633	R	I	NA	IGR	opensea	IGR-opensea	NA	NA	NA	NA	NA	NA
cg06202276	0.0844454985727883	1.37323287926508	1.28878738069229	4.85719496460632	2.68336303247092e-05	0.0122619753232858	1.51312893986487	4	154713333	F	II	NA	IGR	shore	IGR-shore	chr4:154713537-154714240	NA	TRUE	NA	NA	NA
cg06218338	0.0664018316831221	2.03080100629651	1.96439917461339	3.32414453044125	0.00214745367363869	0.0494110443342135	-2.75918725722044	7	27231894	R	I	NA	IGR	island	IGR-island	chr7:27231805-27233097	TRUE	NA	NA	NA	NA
cg06221963	-0.187445156272693	-0.370580767755476	-0.183135611482783	-3.63616865169683	0.000914281307749621	0.0331913851927591	-1.9394495521037	1	154839813	R	II	KCNN3	Body	opensea	Body-opensea	NA	TRUE	NA	NA	NA	NA
cg06230462	-0.0599908086888923	1.10430223971202	1.16429304840091	-3.54962353908749	0.00116171821215215	0.0368824122646748	-2.17022779798433	11	77790851	R	I	NDUFC2	5'UTR	island	5'UTR-island	chr11:77790478-77791101	TRUE	NA	high-CpG:77468475-77468608	NA	NA
cg06235438	0.0550651938457811	2.82085209107612	2.76578689723034	3.38862141430992	0.00180416746125592	0.0452349061663194	-2.5926812893681	16	30485966	F	II	ITGAL	Body	shore	Body-shore	chr16:30485382-30485721	NA	NA	NA	NA	NA
cg06241208	0.120814087268048	-1.25256961698413	-1.37338370425218	3.58858428416087	0.001043221578214	0.0351717211055401	-2.06664233312352	11	30344200	R	II	C11orf46	TSS1500	shore	TSS1500-shore	chr11:30344536-30344946	NA	NA	NA	NA	NA
cg06244240	0.0519290786828445	-0.685161632744457	-0.737090711427302	3.40765702048756	0.00171332787267106	0.0441030738893454	-2.5432224521346	17	81058949	F	II	NA	IGR	shore	IGR-shore	chr17:81060685-81060925	NA	NA	NA	NA	NA
cg06245997	-0.0559952972740063	0.801402220976405	0.857397518250411	-3.73719310416332	0.000689655279181239	0.0294765153798005	-1.66703523387163	11	3829615	R	I	PGAP2	Body	shore	Body-shore	chr11:3829696-3830004	NA	NA	NA	NA	NA
cg06262302	-0.0622792776055314	-0.439769926430696	-0.377490648825165	-3.96503982417778	0.000362090728197108	0.0233995462301964	-1.04176356244104	18	12947930	R	II	SEH1L	TSS200	island	TSS200-island	chr18:12947924-12948654	NA	NA	high-CpG:12937825-12938511	NA	NA
cg06272245	-0.0592295524428601	-1.47224715618163	-1.41301760373877	-3.88885717403728	0.000449678837872453	0.0251149073566622	-1.25240688875122	X	48398018	R	I	TBC1D25	TSS200	island	TSS200-island	chrX:48397759-48398529	NA	NA	high-CpG:48282764-48283111	NA	NA
cg06298190	0.0660395407448509	-0.0678277614504376	-0.133867302195289	4.20675366733473	0.000180814909892161	0.0190767970986713	-0.364112017883647	X	138913929	R	II	ATP11C	Body	opensea	Body-opensea	NA	NA	TRUE	NA	NA	NA
cg06311804	0.0515750544380981	-0.184503057479222	-0.23607811191732	3.33128428168063	0.00210656132960215	0.0488994474125595	-2.74082818594444	12	12966005	F	II	DDX47	TSS1500	shore	TSS1500-shore	chr12:12966123-12966349	TRUE	NA	NA	NA	NA
cg06333233	0.059733981132492	1.51391717664351	1.45418319551101	3.45836879158525	0.00149226608768747	0.041346687252525	-2.41081000226569	2	101966951	R	II	CREG2	3'UTR	opensea	3'UTR-opensea	NA	NA	NA	NA	NA	NA
cg06339248	-0.0880695193530716	0.851718033822406	0.939787553175478	-3.82244235971673	0.000542628675178948	0.0268099783396324	-1.43477606770096	11	57435803	R	II	ZDHHC5	5'UTR	island	5'UTR-island	chr11:57435204-57436146	NA	NA	NA	NA	NA
cg06340987	0.0640384354668521	-0.53746002343621	-0.601498458903062	3.70925291164896	0.000745767342618859	0.0304524197833996	-1.74269097418958	11	20182695	R	II	DBX1	TSS1500	shore	TSS1500-shore	chr11:20184570-20185497	NA	NA	NA	NA	NA
cg06348851	-0.0644078420524864	0.562359424312172	0.626767266364659	-3.92828777554418	0.000402039354568826	0.0241648639633692	-1.14357084365571	1	52344465	F	II	NRD1	5'UTR	island	5'UTR-island	chr1:52344178-52344939	NA	NA	high-CpG:52116598-52117066	NA	NA
cg06361845	-0.0700886679860477	-1.68950228183468	-1.61941361384863	-3.42417528646151	0.00163807559456791	0.0431128013206045	-2.50019526523848	9	136074886	F	II	NA	IGR	shore	IGR-shore	chr9:136075388-136075701	NA	NA	NA	rs75862693	NA
cg06388363	0.101543286143503	-0.126120278734864	-0.227663564878367	3.94388449240931	0.000384586637584376	0.0238934882350166	-1.10040856164261	6	164507305	R	II	NA	IGR	opensea	IGR-opensea	NA	NA	NA	NA	NA	NA
cg06418871	0.0896057439617532	-0.179905967627109	-0.269511711588863	4.39603361887053	0.000104300479048062	0.016297276047773	0.1751553997631	5	68710831	R	I	MARVELD2	TSS200	island	TSS200-island	chr5:68710807-68711520	TRUE	TRUE	NA	NA	NA
cg06425136	0.0578079386912675	0.535994866196843	0.478186927505575	3.45041664193154	0.00152501853834455	0.041787314939247	-2.43163555530686	16	31040922	R	II	NA	IGR	shelf	IGR-shelf	chr16:31044353-31045495	NA	NA	NA	NA	NA
cg06428288	0.051518614142906	1.6888143470175	1.6372957328746	3.4121558005754	0.00169251002489695	0.0438056947894213	-2.53151390383437	X	15511530	F	I	PIR	TSS200	island	TSS200-island	chrX:15511311-15511685	TRUE	NA	NA	NA	NA
cg06478085	0.0608403903127502	0.0176069794321134	-0.0432334108806367	3.93259363537496	0.00039714535403821	0.0241455581150409	-1.13166112109538	19	33876779	R	II	NA	IGR	shelf	IGR-shelf	chr19:33878782-33878985	NA	NA	NA	NA	NA
cg06478143	-0.130316108647416	-2.09902636474771	-1.9687102561003	-4.2360935025033	0.000166089296763588	0.0185558848013338	-0.280978968043819	19	55669059	R	II	TNNI3	1stExon	shore	1stExon-shore	chr19:55667532-55668465	NA	NA	NA	NA	rs12973773
cg06482716	0.0538272208981236	-0.241481950615139	-0.295309171513263	3.35916032884577	0.00195393155202113	0.0470289330294225	-2.66895925213374	18	47794995	F	II	NA	IGR	island	IGR-island	chr18:47794450-47794996	TRUE	NA	NA	NA	NA
cg06486622	-0.0640578148255146	-0.328638791339222	-0.264580976513708	-3.38904700622383	0.00180208688909376	0.0451988999313735	-2.59157698489672	6	29718119	R	II	LOC285830	TSS1500	shore	TSS1500-shore	chr6:29716468-29717158	NA	NA	NA	NA	NA
cg06488988	-0.0581447353580982	0.61700824100027	0.675152976358368	-3.86676024663864	0.00047873647191901	0.0256660251126903	-1.31321722854292	11	96123559	F	II	JRKL	5'UTR	island	5'UTR-island	chr11:96122536-96123587	NA	NA	NA	NA	NA
cg06501716	0.0534825124905236	3.10602570505233	3.0525431925618	3.65174749620303	0.000875522834418699	0.0325654848775851	-1.89764862271704	22	19436948	R	II	C22orf39	TSS1500	shore	TSS1500-shore	chr22:19434797-19435556	NA	NA	NA	NA	NA
cg06510711	-0.0821545808074211	1.21779912049189	1.29995370129931	-4.09135778326145	0.00025220850801419	0.0208092294697645	-0.689301797688902	12	123849672	R	II	NA	IGR	island	IGR-island	chr12:123848617-123849919	NA	NA	high-CpG:122415334-122415728	NA	NA
cg06522946	0.0531223071687705	0.0497348072460301	-0.00338749992274044	3.75874651113638	0.00064919093322782	0.0287581536986912	-1.60851375779353	2	230579461	R	II	DNER	TSS200	island	TSS200-island	chr2:230578062-230579981	NA	NA	NA	NA	NA
cg06526721	-0.0794001381661265	-1.96235417103492	-1.8829540328688	-3.58812679347745	0.00104454273023228	0.035188069810037	-2.06786160726007	5	119799384	F	II	PRR16	TSS1500	shore	TSS1500-shore	chr5:119799821-119800148	NA	NA	NA	NA	NA
cg06535749	0.0542675286314621	0.94066412293279	0.886396594301328	3.38536959050384	0.00182014078655589	0.0454441798251424	-2.60111671309085	1	220699960	F	II	NA	IGR	shore	IGR-shore	chr1:220701507-220702348	NA	NA	NA	NA	rs61830192
cg06536503	-0.184743764209568	1.08575018324027	1.27049394744984	-4.39072907883209	0.00010592819317159	0.0163575122362448	0.159951720372952	6	42750688	R	II	NA	IGR	island	IGR-island	chr6:42750449-42751432	NA	NA	high-CpG:42858433-42859305	NA	NA
cg06546717	-0.0639009052995971	0.717979995677255	0.781880900976852	-4.78198730000418	3.35267451462918e-05	0.012763961174404	1.29303250034184	12	113659579	R	II	TPCN1	5'UTR	island	5'UTR-island	chr12:113659038-113659657	NA	NA	NA	NA	NA
cg06549275	0.148091711996102	1.99822490462815	1.85013319263205	4.24087483654697	0.000163803859404942	0.018469909637435	-0.267414636292298	2	9471231	F	II	ASAP2	Body	opensea	Body-opensea	NA	NA	TRUE	NA	rs4669382	NA
cg06553871	-0.0795860325751296	-1.17612663509289	-1.09654060251777	-4.48813479145099	7.96671575307178e-05	0.015454246061833	0.439896020319877	19	40996006	F	II	SPTBN4	Body	island	Body-island	chr19:40995880-40996119	NA	NA	NA	NA	NA
cg06555478	-0.0546099437171264	0.451631386091077	0.506241329808203	-4.3332939295346	0.000125235710632532	0.0171396753633783	-0.0043445741220518	3	66023638	R	II	MAGI1	Body	island	Body-island	chr3:66023373-66025595	NA	NA	NA	NA	NA
cg06565641	0.0798407593687966	-1.53658022217588	-1.61642098154468	3.43699024311586	0.0015818928925974	0.0424682936964841	-2.46674548845331	8	141359674	R	II	TRAPPC9	Body	shore	Body-shore	chr8:141359155-141359621	NA	TRUE	NA	NA	NA
cg06570432	0.105519161232482	-0.0312117253167419	-0.136730886549224	5.23240411363326	8.79394220925456e-06	0.00968694171773412	2.61888935341573	4	7301176	R	II	SORCS2	Body	opensea	Body-opensea	NA	NA	NA	NA	NA	NA
cg06573787	0.134679376611994	1.49189689192009	1.3572175153081	6.77491843147275	9.06128829977491e-08	0.00381324020149581	7.19264154380248	8	143070187	R	I	NA	IGR	opensea	IGR-opensea	NA	TRUE	NA	NA	NA	NA
cg06575572	0.0883881927166972	0.746039011061876	0.657650818345179	3.81114121242395	0.000560205150318717	0.0270699278952874	-1.46568606541599	22	45705265	F	II	FAM118A	5'UTR	shore	5'UTR-shore	chr22:45705511-45706616	NA	NA	NA	NA	NA
cg06581710	0.0585535007241076	1.17052301420128	1.11196951347718	4.56916795014444	6.28038202329948e-05	0.0147284283421314	0.673948191596498	17	64188160	F	I	CCDC46	TSS200	island	TSS200-island	chr17:64187712-64188586	NA	NA	high-CpG:61618382-61619010	NA	NA
cg06609310	-0.0549250053521741	0.235304093797211	0.290229099149385	-4.14801301387801	0.000214250063989064	0.0199721973141387	-0.530008668240704	6	28602789	F	II	NA	IGR	shore	IGR-shore	chr6:28602853-28603295	NA	NA	NA	NA	NA
cg06610376	0.0619724735888976	1.23467729581056	1.17270482222166	3.75078447814955	0.000663862891258174	0.0290291520186448	-1.63014819150324	4	154712902	R	II	NA	IGR	shore	IGR-shore	chr4:154713537-154714240	NA	TRUE	NA	NA	NA
cg06617636	0.0515650346099926	0.911863195248367	0.860298160638375	4.74017952682837	3.79380513705042e-05	0.0131372694936239	1.1709590894997	14	69256690	R	I	ZFP36L1	Body	island	Body-island	chr14:69256676-69257036	NA	NA	NA	NA	NA
cg06625258	-0.0516280812573613	0.461030653291694	0.512658734549056	-4.15189127085818	0.000211866999220891	0.0199420673195716	-0.519078447731259	3	48481415	R	I	CCDC51	5'UTR	island	5'UTR-island	chr3:48481414-48481805	NA	NA	NA	NA	rs77506047
cg06626033	-0.0647454455199967	-0.115824066260979	-0.0510786207409827	-4.10400970376865	0.000243198460085674	0.0206623616822145	-0.653791908755848	4	7338792	F	II	SORCS2	Body	opensea	Body-opensea	NA	NA	NA	NA	rs4374625	NA
cg06627617	0.233309174946401	3.17946512019902	2.94615594525262	5.24132750148221	8.5631414924763e-06	0.00964840928286522	2.64530946549707	2	9471179	R	I	ASAP2	Body	opensea	Body-opensea	NA	NA	TRUE	NA	NA	NA
cg06639320	0.0638832722997864	-0.462734465363451	-0.526617737663237	4.42126635371207	9.68889979081437e-05	0.0161465419084221	0.247543552189391	2	106015739	R	II	FHL2	TSS200	island	TSS200-island	chr2:106014878-106015884	TRUE	NA	NA	NA	NA
cg06642177	-0.0939251299314592	1.48094534886513	1.57487047879658	-3.5481158374367	0.00116655560589515	0.036944080215038	-2.17422608142502	6	134496341	R	I	SGK1	Body	island	Body-island	chr6:134495939-134496958	TRUE	NA	NA	NA	NA
cg06653026	0.0571525278384453	0.97139345166631	0.914240923827864	3.67597665736391	0.000818385196621166	0.0316108982257589	-1.83248469421017	7	84892267	R	II	NA	IGR	opensea	IGR-opensea	NA	NA	TRUE	NA	NA	NA
cg06653052	0.0767788470085611	2.36107749979516	2.2842986527866	3.37765874820138	0.00185856157937762	0.0458743539152915	-2.62110318907497	19	1275167	R	I	C19orf24	TSS1500	island	TSS1500-island	chr19:1274469-1276358	NA	TRUE	NA	NA	NA
cg06654956	0.0643631669984889	-0.878530055095682	-0.942893222094171	4.20443678841063	0.00018203089311105	0.0191348892188588	-0.370669223143704	13	79161082	F	II	NA	IGR	opensea	IGR-opensea	NA	NA	NA	NA	rs2765062	NA
cg06656994	-0.0563937540078175	0.484075023735979	0.540468777743797	-4.23297423009528	0.000167597132573083	0.0186214373376528	-0.289825644453357	1	179713176	F	II	FAM163A	5'UTR	island	5'UTR-island	chr1:179711947-179713951	NA	TRUE	NA	NA	NA
cg06670463	0.0582645354353723	0.395399709474299	0.337135174038927	3.94095245459133	0.000387810162422728	0.0239804593763442	-1.10852746668046	4	103749966	F	II	UBE2D3	TSS1500	shore	TSS1500-shore	chr4:103747631-103749392	NA	NA	NA	NA	NA
cg06683780	-0.0592730641540722	-1.69814133832035	-1.63886827416628	-4.10332100303891	0.00024368069930806	0.0206623616822145	-0.655725808013792	X	152927590	R	II	NA	IGR	island	IGR-island	chrX:152927589-152928165	NA	NA	NA	NA	NA
cg06710082	-0.0567245851651185	-0.271002127199881	-0.214277542034763	-3.7822056765135	0.000607769246204398	0.0280205794762348	-1.54466237360654	6	29943408	F	I	HCG9	Body	shore	Body-shore	chr6:29944402-29945169	NA	TRUE	NA	NA	NA
cg06713675	0.238285923598403	3.94662157009038	3.70833564649198	3.71912846015762	0.000725446147117727	0.03009871915715	-1.71597717128815	4	122721982	R	II	EXOSC9	TSS1500	shore	TSS1500-shore	chr4:122722335-122722758	NA	NA	NA	NA	NA
cg06719391	-0.0702462441567426	1.03041045713796	1.1006567012947	-3.87305882544361	0.00047027242969413	0.0254979480773405	-1.29589711646435	11	2554330	F	II	KCNQ1	Body	island	Body-island	chr11:2554103-2554331	NA	TRUE	NA	NA	NA
cg06732241	0.0696862867203616	0.19618607567355	0.126499788953189	3.78803264176456	0.000597885648572632	0.0278394267952336	-1.52877766489665	12	124626058	R	II	NA	IGR	opensea	IGR-opensea	NA	NA	TRUE	NA	NA	NA
cg06741594	-0.0600854435853725	0.335704505851428	0.395789949436801	-3.95390776148458	0.000373763167014678	0.0236719110191561	-1.07263714711055	7	132260475	R	II	PLXNA4	5'UTR	island	5'UTR-island	chr7:132260474-132262527	NA	TRUE	NA	NA	NA
cg06751597	-0.053062253561746	0.383717439067573	0.436779692629319	-3.4075534018882	0.00171381024741549	0.0441085494169899	-2.54349204207335	15	42788175	R	II	SNAP23	5'UTR	opensea	5'UTR-opensea	NA	NA	NA	NA	NA	NA
cg06777844	-0.0719507776223195	0.0434132807962546	0.115364058418574	-4.40601629091229	0.000101303809871698	0.0161640115579687	0.20378070631031	8	41161995	F	II	SFRP1	Body	shelf	Body-shelf	chr8:41165852-41167140	NA	NA	NA	rs7841713	NA
cg06786219	-0.0510128241830841	0.449880477570316	0.5008933017534	-3.88474400178007	0.000454954263879751	0.0252202431024914	-1.26373624155306	3	124499653	F	II	ITGB5	Body	opensea	Body-opensea	NA	TRUE	TRUE	NA	rs3772827	NA
cg06787431	-0.0534022633537995	0.860425243144994	0.913827506498794	-3.68266934784433	0.000803250042853337	0.0314000047127889	-1.81445241421853	3	185827293	R	I	ETV5	TSS1500	shore	TSS1500-shore	chr3:185825462-185827003	NA	NA	NA	NA	NA
cg06789412	-0.139859375535928	2.02594487766286	2.16580425319878	-3.6889353372086	0.000789325925644487	0.0311928292240674	-1.79755720011667	3	101405552	F	I	RPL24	1stExon	island	1stExon-island	chr3:101405309-101405688	NA	NA	NA	rs11558560	rs3815870
cg06789550	-0.0592714394620452	0.454804886701788	0.514076326163833	-4.51732116904441	7.31325920399985e-05	0.0152053929210344	0.524079988206505	10	95462915	F	II	C10orf4	TSS1500	shore	TSS1500-shore	chr10:95462160-95462500	NA	NA	NA	NA	NA
cg06794398	-0.0513015902777409	0.63398061387034	0.685282204148081	-4.51563596108605	7.34950628574273e-05	0.0152053929210344	0.519215610169306	1	156265456	F	II	C1orf85	TSS200	opensea	TSS200-opensea	NA	TRUE	NA	low-CpG:154532074-154532105	NA	NA
cg06804778	-0.0537064476336298	0.293658200959856	0.347364648593486	-4.10944039016573	0.000239428411818533	0.0205531378738434	-0.638538563372281	1	147790658	F	II	NA	IGR	shore	IGR-shore	chr1:147789652-147790094	NA	NA	NA	rs3009397	NA
cg06813419	0.0723134744849385	1.33735088337538	1.26503740889044	3.33325112943942	0.00209542804809987	0.0487767474574316	-2.73576717475639	1	211502171	R	II	TRAF5	5'UTR	shore	5'UTR-shore	chr1:211500151-211500636	NA	TRUE	NA	NA	NA
cg06819546	0.0660332293815001	0.731777863344701	0.665744633963201	4.82209447935592	2.97740423451892e-05	0.0126042747006786	1.41032962582233	3	62360674	R	II	FEZF2	TSS1500	shore	TSS1500-shore	chr3:62362610-62363082	NA	NA	NA	NA	NA
cg06824583	-0.0519894943950492	0.674106014550022	0.726095508945071	-4.09549634932556	0.000249225839302102	0.0207256897521286	-0.677690183118653	1	154297643	F	I	ATP8B2	TSS1500	shore	TSS1500-shore	chr1:154298205-154298544	NA	NA	NA	NA	NA
cg06828613	0.0640424207288883	2.61701354853539	2.5529711278065	3.4052572202987	0.00172453317298381	0.0442561467581282	-2.54946511556297	1	209859738	F	II	HSD11B1	5'UTR	opensea	5'UTR-opensea	NA	NA	NA	NA	rs57218199	NA
cg06846719	0.054707197174201	2.53038591078488	2.47567871361068	4.23982024040201	0.000164305277253413	0.0184876817333581	-0.270406853678268	12	31475291	R	II	FAM60A	5'UTR	shore	5'UTR-shore	chr12:31476717-31479466	NA	NA	NA	NA	NA
cg06888746	-0.293367829797377	-1.18709373487131	-0.893725905073928	-3.45455477421154	0.00150788949333141	0.0415316713836846	-2.4208012167793	10	105517764	F	I	SH3PXD2A	Body	opensea	Body-opensea	NA	TRUE	TRUE	NA	NA	NA
cg06893225	-0.0699927676792687	1.57486519301785	1.64485796069712	-3.52040516425645	0.00125900313989846	0.0383063767347082	-2.2475739720903	1	24306863	R	I	SFRS13A	TSS200	island	TSS200-island	chr1:24306363-24307017	NA	NA	high-CpG:24179326-24179534	NA	NA
cg06893362	0.0572871993101902	3.2858841804932	3.22859698118301	4.02414259307497	0.000305836617119157	0.0219534655007605	-0.877329606727669	20	47897124	F	II	C20orf199	Body	shore	Body-shore	chr20:47894197-47895199	NA	NA	NA	NA	NA
cg06909254	0.0534804950645034	1.95155848725646	1.89807799219196	3.68896174738753	0.000789267735641277	0.0311928292240674	-1.79748596367228	2	86092937	R	II	ST3GAL5	Body	opensea	Body-opensea	NA	NA	TRUE	NA	NA	NA
cg06922938	0.103097223659245	2.15295954327136	2.04986231961211	3.56754765659971	0.00110567244246332	0.0360664350958593	-2.12263586237375	10	108273407	R	II	NA	IGR	opensea	IGR-opensea	NA	NA	TRUE	NA	NA	NA
cg06960024	0.0709324149211418	-0.0745025044039601	-0.145434919325102	3.81444346866522	0.000555012738949776	0.0270036315574344	-1.45665773127714	10	27150529	R	II	ABI1	TSS1500	shore	TSS1500-shore	chr10:27149166-27150229	NA	NA	NA	NA	NA
cg06964899	0.0823617371505483	3.78736828334708	3.70500654619653	4.68604361606312	4.45140965061424e-05	0.0135669760451069	1.01320530635916	10	75506596	R	II	SEC24C	Body	shelf	Body-shelf	chr10:75503973-75504222	NA	NA	NA	NA	NA
cg06991974	0.0506450795364103	0.568139709221992	0.517494629685582	4.54678105963672	6.70738508574306e-05	0.0147836303938475	0.609186929230523	1	2984218	R	II	FLJ42875	Body	island	Body-island	chr1:2983925-2987962	NA	NA	NA	NA	NA
cg06995068	0.0680309106812644	-2.13872358017143	-2.20675449085269	3.43448802198871	0.00159271540950369	0.0425847486979352	-2.4732815353172	11	120387302	R	II	NA	IGR	opensea	IGR-opensea	NA	NA	NA	NA	NA	NA
cg07001481	-0.0811819925373362	0.492613223204883	0.573795215742219	-3.74094566119498	0.000682438423607427	0.0293681521124134	-1.6568562764787	17	5389669	R	I	DERL2	TSS200	island	TSS200-island	chr17:5389390-5390283	NA	NA	NA	NA	NA
cg07003055	-0.0724752119051177	0.579754857930542	0.652230069835659	-4.69119133482116	4.38430632611199e-05	0.0134959005414329	1.02819001022349	20	3776921	F	II	CDC25B	1stExon	island	1stExon-island	chr20:3776618-3777374	NA	NA	high-CpG:3724905-3724986	rs6116042	NA
cg07009521	-0.0668273324451224	-0.0698883567910519	-0.00306102434592953	-4.083535044566	0.000257942131941087	0.0209076983732294	-0.711239408575613	1	87171310	F	II	SH3GLB1	Body	shore	Body-shore	chr1:87169875-87171015	NA	NA	NA	NA	NA
cg07031532	-0.0521708961587144	0.66928348415201	0.721454380310725	-4.12765154807048	0.000227199179466864	0.0201907856234511	-0.587339899514211	15	64995684	F	II	OAZ2	TSS1500	island	TSS1500-island	chr15:64995202-64995696	NA	NA	NA	NA	NA
cg07062043	-0.0548565504975314	0.707762332190269	0.762618882687801	-3.61785145082692	0.000961978247481515	0.0338799772153294	-1.9884984826008	10	60935910	F	II	PHYHIPL	TSS1500	island	TSS1500-island	chr10:60935827-60937049	NA	TRUE	NA	NA	NA
cg07066932	-0.0721531939431923	1.18401847826868	1.25617167221187	-3.94575112487254	0.000382548071464299	0.0238787608976309	-1.09523864551497	1	24285945	R	II	PNRC2	TSS1500	island	TSS1500-island	chr1:24285785-24286701	NA	NA	NA	NA	NA
cg07082267	-0.0607169580564488	-1.50212197781518	-1.44140501975873	-4.50220930818552	7.64470643011912e-05	0.01532825575896	0.480475211505862	16	85429035	R	II	NA	IGR	opensea	IGR-opensea	NA	NA	TRUE	NA	NA	NA
cg07087116	-0.0528335842447047	0.532564827815854	0.585398412060559	-4.55338955101119	6.57843698538056e-05	0.0147836303938475	0.628296342110353	3	39447931	R	II	RPSA	TSS1500	island	TSS1500-island	chr3:39447890-39448644	NA	NA	NA	NA	NA
cg07090813	0.0598601093745574	0.363768572957442	0.303908463582885	5.23815943162597	8.64438268829011e-06	0.00967414477603267	2.63592902519112	1	120254330	F	II	PHGDH	TSS200	shore	TSS200-shore	chr1:120254844-120255499	NA	NA	NA	NA	NA
cg07091678	0.137949799412632	-0.113680266588395	-0.251630066001026	4.23587178588235	0.000166196031838018	0.0185558848013338	-0.281607851367142	10	99734120	F	II	CRTAC1	Body	opensea	Body-opensea	NA	NA	TRUE	NA	NA	NA
cg07110801	0.0513472735258875	-2.00597962859783	-2.05732690212372	3.57055462383858	0.0010965295493913	0.0359474074623836	-2.11464120934727	16	89623711	R	II	SPG7	3'UTR	shelf	3'UTR-shelf	chr16:89626644-89627869	TRUE	NA	NA	NA	rs78984164
cg07115537	-0.0843780672395007	-2.32910091576729	-2.24472284852779	-3.46993407080195	0.00144583756974235	0.0408045229248458	-2.38048163772826	X	37404647	F	II	NA	IGR	shore	IGR-shore	chrX:37404358-37404615	NA	NA	NA	NA	NA
cg07119830	0.0740117169890635	1.36515235211695	1.29114063512789	3.49170247658114	0.00136219306262657	0.0396345483180417	-2.32326777539115	10	104412306	R	II	TRIM8	Body	opensea	Body-opensea	NA	NA	NA	NA	NA	NA
cg07125469	0.108416539610844	1.36554903714087	1.25713249753002	3.84704273913044	0.000506203165160339	0.0262004551919921	-1.36736719442576	6	125623573	F	II	HDDC2	TSS1500	shore	TSS1500-shore	chr6:125622704-125623117	NA	NA	NA	NA	NA
cg07129879	0.0563398891070426	1.58621217096099	1.52987228185395	4.79844284051493	3.19334370738365e-05	0.0127212978162543	1.3411363618772	3	144344430	R	II	NA	IGR	opensea	IGR-opensea	NA	NA	TRUE	NA	NA	NA
cg07135405	0.190739782642898	0.672222168002264	0.481482385359366	5.06652178796675	1.4411625431624e-05	0.0105934818734443	2.12865911049863	20	62573077	R	I	UCKL1	Body	shore	Body-shore	chr20:62571738-62572556	TRUE	NA	NA	NA	NA
cg07140158	-0.0518101886466956	0.171476226162496	0.223286414809192	-3.54987306434769	0.00116091949075014	0.0368738280066607	-2.16956600600814	6	26204796	R	I	HIST1H4E	TSS200	island	TSS200-island	chr6:26204764-26205213	TRUE	NA	NA	NA	NA
cg07154537	-0.0643650967038174	0.53220070948284	0.596565806186658	-4.11846391109236	0.000233290386294875	0.020402323752773	-0.613179209965273	4	186347206	F	II	UFSP2	TSS200	island	TSS200-island	chr4:186346794-186347571	NA	NA	NA	NA	NA
cg07155303	-0.0639692368911351	0.507158737047878	0.571127973939013	-3.42398587162999	0.00163892022962011	0.043118251433489	-2.50068922742116	22	17489367	R	II	GAB4	TSS1500	shore	TSS1500-shore	chr22:17488274-17489194	NA	NA	NA	NA	NA
cg07164639	-0.0880033174690453	-4.75512614257585	-4.66712282510681	-3.50241563694946	0.00132275887422037	0.0392085819556257	-2.29504901021568	6	110736958	F	II	DDO	TSS1500	opensea	TSS1500-opensea	NA	TRUE	NA	NA	NA	NA
cg07171893	-0.0562644389403448	-1.17433538078332	-1.11807094184297	-4.72683195106515	3.94640310317336e-05	0.0132425112295648	1.13202994593746	8	144473450	R	II	NA	IGR	opensea	IGR-opensea	NA	NA	NA	NA	NA	NA
cg07172793	-0.0584291215714066	1.57774764637096	1.63617676794237	-3.77459900893411	0.000620910712887363	0.0282482757075402	-1.56538386804259	1	71546780	F	II	ZRANB2	TSS200	island	TSS200-island	chr1:71546486-71546783	TRUE	NA	NA	NA	NA
cg07177756	0.0532039078811222	2.1071678596391	2.05396395175798	3.6678503037323	0.00083713414859411	0.0319161470980397	-1.85436094335315	1	173836307	F	II	SNORD75	TSS1500	shore	TSS1500-shore	chr1:173837172-173837917	NA	NA	NA	rs12090169	NA
cg07184807	0.100518019149897	0.171977141338537	0.0714591221886404	3.88253609898626	0.000457810873444715	0.0252353769478768	-1.26981583045546	3	157537400	F	II	NA	IGR	opensea	IGR-opensea	NA	NA	TRUE	NA	NA	NA
cg07186765	0.0642517843268983	0.319311698183456	0.255059913856557	4.17381184997532	0.000198878201593382	0.0195163613168565	-0.457237684565055	7	30633504	R	II	GARS	TSS1500	shore	TSS1500-shore	chr7:30634124-30635058	NA	NA	NA	NA	NA
cg07189381	-0.138358785830301	-3.22448184926544	-3.08612306343514	-4.49281498612833	7.85817978307639e-05	0.0153935919386137	0.453386313373896	19	55660514	F	II	TNNT1	5'UTR	opensea	5'UTR-opensea	NA	NA	TRUE	NA	rs9636153	NA
cg07199812	-0.0747664896909124	0.12456901245655	0.199335502147463	-3.80149809005984	0.000575639672307428	0.0273522552761683	-1.49203252549141	1	212781985	F	II	ATF3	TSS200	island	TSS200-island	chr1:212780151-212783086	NA	NA	NA	NA	NA
cg07234865	-0.0836381550007629	0.720374565180315	0.804012720181078	-4.96268100036719	1.96229024646797e-05	0.0114360375245998	1.82281842808896	1	156390220	R	II	MIR9-1	Body	shore	Body-shore	chr1:156390403-156391581	NA	NA	NA	NA	NA
cg07235071	-0.0565882492051968	0.154036168077428	0.210624417282625	-4.88613834008986	2.46272434621583e-05	0.0121254397606155	1.59799295019108	1	151138996	R	I	LYSMD1	TSS1500	opensea	TSS1500-opensea	NA	NA	NA	NA	NA	NA
cg07243700	-0.0533823522626771	0.0262750827529203	0.0796574350155974	-3.84760104308081	0.000505404749302123	0.0261844089957633	-1.36583540180994	1	100731457	F	II	RTCD1	TSS1500	shore	TSS1500-shore	chr1:100731632-100731999	TRUE	NA	NA	NA	NA
cg07250080	-0.0527965548833454	0.825425372924329	0.878221927807675	-3.44454755543398	0.0015496338487926	0.0420881673573412	-2.44699121620359	6	32822278	F	I	PSMB9	Body	island	Body-island	chr6:32820849-32822370	NA	NA	NA	rs1351382	NA
cg07254608	-0.0570167860625033	0.3058112678902	0.362828053952704	-4.53449883938666	6.95370837326124e-05	0.0149429230648524	0.573688602142029	8	41997973	F	II	NA	IGR	island	IGR-island	chr8:41997443-41998412	NA	NA	NA	NA	NA
cg07278975	-0.08663026943457	0.657065333618265	0.743695603052834	-3.83973886503167	0.000516762009774389	0.0263642764725096	-1.38739854456121	11	78285994	F	II	NARS2	TSS200	island	TSS200-island	chr11:78285405-78285995	NA	NA	NA	NA	NA
cg07279557	0.0896122521204683	1.25284077930197	1.1632285271815	4.85300076519368	2.71692319852314e-05	0.0122619753232858	1.50083843464973	21	46875417	F	I	COL18A1	TSS200	shore	TSS200-shore	chr21:46876168-46876752	TRUE	NA	NA	NA	rs75503020
cg07279933	-0.0513047086636813	0.262194887171435	0.313499595835116	-4.08818217944814	0.000254520840693391	0.0208265998073765	-0.698208961601186	6	127440413	R	II	RSPO3	1stExon	island	1stExon-island	chr6:127439265-127441072	TRUE	NA	NA	NA	NA
cg07283849	0.0831706724060582	0.0119987283092687	-0.0711719440967895	4.17249917419196	0.000199633530882278	0.0195588378823177	-0.460943821724203	7	97401062	F	II	NA	IGR	opensea	IGR-opensea	NA	NA	NA	NA	rs1848859	NA
cg07285675	-0.0574121016881869	-0.390232192167865	-0.332820090479678	-3.35951485594489	0.0019520604291443	0.0470129040773844	-2.66804330201116	3	30667873	R	II	TGFBR2	Body	opensea	Body-opensea	NA	NA	TRUE	NA	NA	NA
cg07301105	-0.0848275105786928	0.382095463003285	0.466922973581977	-5.35383129908617	6.12275546319988e-06	0.00920142997898337	2.97875878067294	2	232379665	F	II	C2orf52	TSS1500	island	TSS1500-island	chr2:232378948-232379666	NA	NA	NA	rs12464121	NA
cg07314988	-0.215253495344957	-7.74482515792151	-7.52957166257656	-3.84224608826707	0.000513113504256347	0.0263148744143245	-1.38052398875609	11	289774	F	II	ATHL1	5'UTR	island	5'UTR-island	chr11:289771-290010	NA	NA	NA	NA	NA
cg07327178	0.103907023151311	1.12046882241819	1.01656179926687	3.58971160702415	0.0010399729572849	0.0351156524369179	-2.06363757090769	5	8457729	F	I	NA	IGR	island	IGR-island	chr5:8457432-8458273	TRUE	NA	NA	NA	NA
cg07333545	0.0605442146649394	1.04995538099324	0.989411166328304	4.32171951980871	0.000129526618090116	0.0172478158294751	-0.0373806829485162	6	52170606	F	II	NA	IGR	shore	IGR-shore	chr6:52171922-52172147	NA	NA	NA	NA	NA
cg07356011	0.0524269662659384	0.133036975249738	0.0806100089837992	4.10772045856583	0.000240616172544915	0.0205749075109423	-0.643370112441207	1	23750579	F	II	TCEA3	Body	island	Body-island	chr1:23750508-23751663	NA	TRUE	NA	NA	NA
cg07375883	-0.0504660951364785	0.887709556702687	0.938175651839165	-4.00298257053865	0.000324918988633387	0.0224235465209501	-0.936299452189512	18	3448693	R	II	TGIF1	5'UTR	island	5'UTR-island	chr18:3448006-3452360	NA	NA	NA	NA	NA
cg07395354	-0.0649403083253354	-0.51861360686472	-0.453673298539385	-4.73890297199326	3.80814303896579e-05	0.0131372694936239	1.16723498857988	7	15727127	F	II	MEOX2	TSS1500	opensea	TSS1500-opensea	NA	NA	TRUE	NA	NA	NA
cg07412079	-0.0639636055258239	-0.778378439297659	-0.714414833771835	-6.1888439657944	5.09331136287213e-07	0.00637279707151516	5.46095184567801	18	33766607	F	II	MOCOS	TSS1500	island	TSS1500-island	chr18:33766391-33768145	NA	NA	NA	NA	NA
cg07417020	-0.0559987905476071	0.0684445486435049	0.124443339191112	-4.20207327463119	0.000183279621590753	0.0191791698136288	-0.377357261988516	5	6584977	F	II	LOC255167	Body	shore	Body-shore	chr5:6582882-6583807	NA	NA	NA	rs79368141	NA
cg07421287	-0.0815373260224791	-0.400825802437095	-0.319288476414616	-5.10540056094045	1.28371874998107e-05	0.010207906420146	2.24338869313139	1	111218287	F	II	KCNA3	TSS1500	shore	TSS1500-shore	chr1:111216244-111217937	NA	NA	NA	NA	NA
cg07425985	-0.0592523474367112	0.182455266262002	0.241707613698714	-4.26564749740891	0.000152448480970987	0.0180721234172744	-0.197062794765928	17	4167409	F	I	ANKFY1	TSS200	shore	TSS200-shore	chr17:4166705-4167353	NA	NA	NA	rs79801826	NA
cg07460838	-0.0745682138953941	0.781965520872873	0.856533734768268	-4.07990814113472	0.000260643556155196	0.0209907105527466	-0.721405696441655	14	21738077	F	II	HNRNPC	TSS1500	island	TSS1500-island	chr14:21737406-21738094	NA	NA	NA	NA	NA
cg07463743	-0.050870668950466	-0.382552046206953	-0.331681377256487	-3.8142630556358	0.000555295204552325	0.0270036315574344	-1.45715105839456	X	39863342	R	II	NA	IGR	shore	IGR-shore	chrX:39864525-39869106	NA	TRUE	NA	NA	NA
cg07473599	0.0936914654641285	0.722009600083623	0.628318134619495	3.80952383446906	0.000562765492760807	0.0271277211223399	-1.47010683156989	14	93674967	F	II	UBR7	Body	shore	Body-shore	chr14:93673128-93673917	NA	NA	NA	NA	NA
cg07478100	-0.0650942955306077	0.649514342773369	0.714608638303977	-3.83658750197816	0.000521383690679695	0.0264607012749474	-1.39603678919513	17	5389857	R	II	MIS12	TSS1500	island	TSS1500-island	chr17:5389390-5390283	NA	NA	high-CpG:5330530-5330693	NA	NA
cg07484910	0.0533357742677767	0.414870320040291	0.361534545772514	3.48664957814476	0.0013811830457941	0.0398949337604851	-2.33656324823064	16	84228377	R	I	ADAD2	Body	shelf	Body-shelf	chr16:84224731-84225085	NA	NA	NA	NA	NA
cg07498778	-0.0511390028937646	0.576839933979781	0.627978936873545	-4.42806998086676	9.49810792106071e-05	0.0160649841099448	0.267080656497339	8	38325092	R	II	FGFR1	5'UTR	island	5'UTR-island	chr8:38325091-38326374	NA	NA	NA	NA	NA
cg07504864	-0.0567577756166423	0.223819375592661	0.280577151209304	-4.02164909040937	0.000308027044324834	0.021998473864306	-0.884284287600703	6	88412167	F	II	NCRNA00120	TSS1500	island	TSS1500-island	chr6:88411325-88412168	TRUE	NA	NA	rs28384515	NA
cg07566833	-0.0570206539712406	-1.75720470317926	-1.70018404920802	-4.97784261988397	1.87588046781106e-05	0.0113805376812549	1.86741659343251	15	41851969	F	II	TYRO3	Body	island	Body-island	chr15:41851723-41851970	NA	NA	NA	rs11632216	NA
cg07572579	-0.0507613676844897	0.350143880712974	0.400905248397464	-3.85149088769203	0.000499875908880076	0.0260995582965291	-1.3551606272606	15	68116058	F	II	NA	IGR	island	IGR-island	chr15:68115485-68122575	NA	NA	NA	rs75904103	NA
cg07592828	-0.0555152760528712	-1.43942095154519	-1.38390567549231	-3.5734439720689	0.00108781309442759	0.0358328349417584	-2.10695642101166	X	70364353	R	II	NLGN3	TSS1500	opensea	TSS1500-opensea	NA	NA	NA	NA	NA	NA
cg07604732	0.0638983382167124	3.73210525317175	3.66820691495504	3.93264814347712	0.000397083774659757	0.0241455581150409	-1.1315103244447	16	19295632	R	II	LOC728276	TSS1500	opensea	TSS1500-opensea	NA	NA	NA	NA	NA	NA
cg07631407	-0.0559740519326404	1.44594548357609	1.50191953550873	-3.35927615073373	0.00195332007829663	0.0470269206300181	-2.66866002197403	6	43243961	R	II	TTBK1	Body	island	Body-island	chr6:43243593-43244305	NA	NA	NA	NA	NA
cg07633530	-0.0690855971391573	-1.40050279946522	-1.33141720232607	-3.39496025812336	0.00177341626649021	0.0448219510205817	-2.57622655342032	16	34295778	F	II	NA	IGR	island	IGR-island	chr16:34295486-34296109	NA	NA	NA	NA	NA
cg07645194	-0.0702500403912316	1.83762200771848	1.90787204810971	-3.66696506001786	0.000839201518647868	0.0319370938078462	-1.85674278207806	3	194407045	F	II	FAM43A	5'UTR	island	5'UTR-island	chr3:194406440-194409045	NA	NA	NA	NA	NA
cg07673020	0.123660461729724	0.308525627127937	0.184865165398213	3.38003609417627	0.00184663377039447	0.0457154611401194	-2.61494350674577	7	42896801	R	II	NA	IGR	opensea	IGR-opensea	NA	NA	NA	NA	NA	NA
cg07697082	-0.0518951545450586	-0.208527159572706	-0.156632005027647	-4.47902494917439	8.18223646737964e-05	0.0155615378852926	0.413647674514788	8	82753677	R	II	SNX16	5'UTR	shore	5'UTR-shore	chr8:82754054-82754476	NA	NA	NA	NA	NA
cg07704495	-0.0717476112523669	0.461533440278237	0.533281051530604	-4.08108516805732	0.000259763850388305	0.0209649196167482	-0.718106797564283	21	43916519	R	I	RSPH1	TSS200	island	TSS200-island	chr21:43916278-43916900	NA	NA	NA	NA	NA
cg07709681	-0.0816326429593472	1.40892803236209	1.49056067532144	-3.87462114551027	0.000468195647703718	0.025462319228296	-1.29159931200995	15	34393712	F	II	PGBD4	TSS1500	shore	TSS1500-shore	chr15:34393814-34394264	NA	NA	NA	NA	NA
cg07716408	0.0761816182405155	-1.16925564345059	-1.2454372616911	3.48269570601948	0.00139622018262077	0.0400816541728188	-2.34696061477571	11	68623521	F	II	NA	IGR	shore	IGR-shore	chr11:68622108-68622339	TRUE	NA	NA	NA	NA
cg07730329	0.0723828372372879	2.03515854470695	1.96277570746966	3.32921182826032	0.00211835367952633	0.0490535567358952	-2.74615931135214	5	140810137	F	II	PCDHGA4	Body	shore	Body-shore	chr5:140810494-140812617	TRUE	NA	low-CpG:140790256-140790651	NA	NA
cg07746998	-0.0592590125428039	-1.53960201221349	-1.48034299967068	-3.78883894545881	0.000596530373053255	0.0278194183982547	-1.52657885316629	6	152126785	R	I	ESR1	5'UTR	shelf	5'UTR-shelf	chr6:152128822-152129771	NA	NA	NA	NA	NA
cg07769790	0.0564959780383696	0.0274589291121305	-0.0290370489262392	5.24755929508833	8.40555042368008e-06	0.00964840928286522	2.66376300387094	15	83317281	R	II	CPEB1	TSS1500	island	TSS1500-island	chr15:83315116-83317541	NA	NA	NA	NA	NA
cg07786668	-0.0676831919826799	1.00014222750276	1.06782541948544	-3.69689906281022	0.000771966422971716	0.0308880191259367	-1.77606680984048	16	73092391	F	I	ZFHX3	5'UTR	island	5'UTR-island	chr16:73091514-73092395	TRUE	NA	high-CpG:71649623-71650362	NA	NA
cg07790176	0.0557781183169033	0.856383497635159	0.800605379318256	3.69363061720491	0.000779045808027816	0.0310300537304418	-1.78488918899313	13	92601293	R	II	GPC5	Body	opensea	Body-opensea	NA	NA	NA	NA	NA	NA
cg07791427	-0.06469262397673	1.37781994558791	1.44251256956465	-4.01452960042293	0.000314365936908456	0.0221578487366241	-0.904133112029905	12	54402704	R	I	HOXC8	TSS200	island	TSS200-island	chr12:54402682-54403347	TRUE	NA	high-CpG:52688939-52689066	NA	NA
cg07800907	0.0826794251149504	-0.337802022699617	-0.420481447814568	4.00109134712778	0.000326680093030903	0.0224871655531763	-0.94156468279215	12	124950669	R	II	NCOR2	Body	shore	Body-shore	chr12:124950705-124950939	TRUE	NA	NA	NA	NA
cg07803377	-0.0635462968559147	0.699012827086799	0.762559123942713	-5.46702109812439	4.36818425901679e-06	0.00834434409056311	3.31478581442809	7	1641886	R	II	NA	IGR	island	IGR-island	chr7:1641704-1641923	NA	NA	NA	NA	NA
cg07805777	0.0644924336740234	0.0406268916094497	-0.0238655420645737	3.55608785690477	0.00114119628775884	0.0365759103604487	-2.15307630325339	11	15962932	F	I	NA	IGR	island	IGR-island	chr11:15962882-15963223	TRUE	NA	NA	NA	NA
cg07807690	-0.0556942768169438	0.573846711999134	0.629540988816078	-4.06801507217487	0.00026969759504291	0.0211882906527934	-0.754720847799418	1	41157266	R	I	NFYC	1stExon	island	1stExon-island	chr1:41157162-41157975	NA	NA	high-CpG:40929846-40930276	NA	NA
cg07810190	0.0742068781143002	1.02237744900486	0.948170570890558	4.72460114434126	3.97249356222282e-05	0.0132560629543323	1.12552577094391	6	32055046	R	II	TNXB	Body	shore	Body-shore	chr6:32055067-32055601	TRUE	TRUE	NA	NA	NA
cg07816809	0.0522751798540004	1.32521326315842	1.27293808330442	4.59521300420677	5.81731803921243e-05	0.0143654640553887	0.749384465499803	10	131810674	R	II	NA	IGR	shelf	IGR-shelf	chr10:131813042-131813277	NA	NA	NA	NA	NA
cg07820189	-0.0553159331251957	-0.00483467244443853	0.0504812606807572	-3.44953336586415	0.00152869886141953	0.0418164676978214	-2.43394732267384	1	183149515	R	II	NA	IGR	opensea	IGR-opensea	NA	TRUE	TRUE	NA	NA	NA
cg07842386	0.0696255995302786	3.23172308158239	3.16209748205211	4.09147516082423	0.000252123434291247	0.0208081110663376	-0.688972524302937	1	67632028	R	II	IL23R	TSS200	opensea	TSS200-opensea	NA	NA	NA	NA	NA	NA
cg07857469	-0.078302603844594	-1.9853379492109	-1.90703534536631	-4.99841716409363	1.76464066782338e-05	0.0112428070178993	1.92796929532346	4	81107185	F	II	PRDM8	5'UTR	shore	5'UTR-shore	chr4:81104761-81105527	NA	NA	NA	NA	NA
cg07885039	-0.0542542830452111	0.614515546996953	0.668769830042164	-3.81885159407593	0.000548154369455493	0.0268743593725233	-1.44460115348697	3	143690495	R	II	C3orf58	TSS200	island	TSS200-island	chr3:143689733-143692279	NA	NA	NA	NA	NA
cg07889505	-0.0846572926284211	-0.452481426211414	-0.367824133582993	-3.86802550995248	0.000477024385907856	0.025655364055541	-1.30973881718695	15	42349787	R	I	NA	IGR	opensea	IGR-opensea	NA	NA	TRUE	NA	NA	NA
cg07889862	-0.0517021669635218	1.34779198748495	1.39949415444847	-3.49878076678434	0.00133601359591269	0.0393798099209373	-2.30462787131068	10	6962295	F	II	NA	IGR	opensea	IGR-opensea	NA	TRUE	NA	NA	NA	NA
cg07900197	0.0534815437238024	-0.435553967516944	-0.489035511240746	3.47433760083642	0.00142852779877392	0.0405454980362086	-2.36892141641608	2	149873848	R	II	KIF5C	3'UTR	opensea	3'UTR-opensea	NA	TRUE	NA	NA	NA	NA
cg07911140	-0.0822306137253799	-1.74868339968795	-1.66645278596257	-3.96309697799337	0.000364101928961053	0.023440104716104	-1.04715410473438	X	135631653	F	II	VGLL1	Body	opensea	Body-opensea	NA	NA	NA	NA	NA	NA
cg07939768	-0.0662858640243571	1.16224192726849	1.22852779129285	-3.94255602505479	0.000386043921406738	0.0239098922185256	-1.10408740378896	17	27621433	R	I	NUFIP2	TSS1500	island	TSS1500-island	chr17:27621169-27621455	NA	NA	NA	NA	NA
cg07963033	0.0674572757462538	1.04521915410124	0.977761878354984	6.16588296685108	5.45212931299733e-07	0.00637279707151516	5.39278947612323	7	116139322	F	II	CAV2	TSS200	shore	TSS200-shore	chr7:116139774-116140352	TRUE	NA	NA	NA	rs2742123
cg07969095	-0.0567337304412652	-0.865646125889032	-0.808912395447767	-4.21630570294484	0.000175885299422769	0.0189004715328488	-0.337066194814899	2	148606712	F	II	ACVR2A	Body	shelf	Body-shelf	chr2:148601280-148602859	NA	NA	NA	NA	NA
cg07972458	0.0648529979341111	0.460494918584961	0.39564192065085	4.45594809043398	8.75426748744519e-05	0.015890753326395	0.34721613185858	1	204535000	R	II	NA	IGR	opensea	IGR-opensea	NA	NA	TRUE	NA	NA	NA
cg07979357	-0.103922967677907	1.69897916303328	1.80290213071118	-3.54992016663968	0.00116076877747846	0.0368738280066607	-2.16944107873615	19	14142353	R	II	IL27RA	5'UTR	shore	5'UTR-shore	chr19:14142398-14142977	NA	NA	NA	NA	NA
cg07987262	-0.0607715066855952	0.91858557771882	0.979357084404415	-3.84175698717564	0.000513823269089671	0.0263309880431782	-1.38186519212557	19	19314408	F	I	NR2C2AP	TSS200	island	TSS200-island	chr19:19314137-19314416	NA	NA	NA	NA	NA
cg08008299	-0.0522504232235174	0.592037439772306	0.644287862995824	-4.22934541374318	0.000169368200796079	0.0186860552126856	-0.300114968312119	1	151162703	F	II	VPS72	TSS200	opensea	TSS200-opensea	NA	TRUE	NA	NA	NA	NA
cg08027110	-0.108745204255813	1.26474856799059	1.3734937722464	-4.32738232109294	0.000127409511607116	0.0171793437645517	-0.0212208300519166	12	57082200	R	I	PTGES3	TSS200	island	TSS200-island	chr12:57081290-57082445	NA	NA	NA	NA	NA
cg08042370	-0.0735290953733987	1.31854405418799	1.39207314956139	-4.2348787542888	0.000166674907479957	0.0185985948006891	-0.284424392145461	12	16759793	F	II	LMO3	5'UTR	opensea	5'UTR-opensea	NA	NA	NA	NA	NA	NA
cg08043592	0.0755410511384325	0.89678430783445	0.821243256696017	3.65012351913021	0.000879487647465505	0.0326349635506753	-1.90200966067988	19	56687388	R	I	GALP	1stExon	opensea	1stExon-opensea	NA	NA	NA	NA	NA	rs72490747
cg08049853	-0.072406990787544	-0.262517722576352	-0.190110731788808	-4.08287858480835	0.000258429042505388	0.020924497830457	-0.713079704223089	4	41875784	F	II	NA	IGR	island	IGR-island	chr4:41875445-41875794	NA	NA	NA	NA	NA
cg08064292	0.123848529224391	1.78344878731266	1.65960025808827	4.3757131858657	0.000110672756363565	0.0165401285634076	0.11694063714631	15	98196234	R	II	NA	IGR	island	IGR-island	chr15:98196021-98196391	NA	NA	NA	NA	NA
cg08076508	-0.0662579975301796	-1.94177965092895	-1.87552165339877	-5.07954193570893	1.38640449621689e-05	0.0104646900005339	2.16706845980358	X	54070176	R	II	PHF8	5'UTR	shore	5'UTR-shore	chrX:54070312-54071311	NA	NA	NA	NA	NA
cg08098382	0.0551722926426579	1.78102779159488	1.72585549895223	3.55694992031181	0.00113848612710274	0.0365381398220488	-2.15078795985578	19	3869345	R	II	ZFR2	TSS1500	shore	TSS1500-shore	chr19:3870788-3871043	NA	NA	NA	NA	NA
cg08115371	0.0539684467965211	0.20301942571908	0.149050978922559	3.71571535217694	0.000732407904680823	0.0302384865206582	-1.72521313118258	11	79115706	F	II	ODZ4	5'UTR	opensea	5'UTR-opensea	NA	NA	TRUE	NA	NA	NA
cg08123444	0.0731086419694069	2.73950929694338	2.66640065497398	3.48776265135706	0.00137697808231199	0.0398363688026225	-2.33363524013244	2	9833101	F	I	NA	IGR	opensea	IGR-opensea	NA	TRUE	TRUE	NA	rs79671850	NA
cg08125972	-0.0679537021968727	0.662095085301893	0.730048787498766	-4.71550095534395	4.08070687834924e-05	0.0133690720379526	1.09899949887948	19	36705377	R	II	ZNF565	5'UTR	shore	5'UTR-shore	chr19:36705433-36706262	NA	NA	NA	NA	rs78499659
cg08128148	0.0595107036128277	-0.284609670870884	-0.344120374483712	4.13563504466194	0.00022203304452966	0.0200793069679376	-0.564871876907199	15	57256372	F	II	TCF12	Body	opensea	Body-opensea	NA	NA	TRUE	NA	rs11631228	NA
cg08133824	-0.116210894279557	1.31683664463294	1.4330475389125	-4.03693169783904	0.000294839159756847	0.0216746444572403	-0.841635694523236	7	99698538	F	I	MCM7	Body	island	Body-island	chr7:99698173-99699646	NA	NA	NA	NA	NA
cg08152564	-0.0625591190591638	0.5730490335449	0.635608152604063	-4.03581910124716	0.000295780326661979	0.0216890119793583	-0.84474246942588	11	107992034	R	II	ACAT1	TSS1500	island	TSS1500-island	chr11:107992004-107992731	NA	NA	NA	NA	NA
cg08160331	0.0605807825616257	0.303309678293465	0.242728895731839	4.31016971422622	0.000133952496495357	0.0173647581493461	-0.070321508384148	11	75140865	F	I	KLHL35	1stExon	island	1stExon-island	chr11:75140737-75141849	NA	TRUE	NA	NA	NA
cg08165796	0.101008836951018	-1.10424153892162	-1.20525037587264	3.5575332939625	0.00113665563900845	0.0365249685371519	-2.14923925482247	8	117484298	F	II	NA	IGR	opensea	IGR-opensea	NA	NA	TRUE	NA	NA	NA
cg08170837	0.0775184863068952	1.74638229411156	1.66886380780467	5.20360978858716	9.58184541588378e-06	0.00986037002149484	2.5336670207278	3	72494352	R	II	RYBP	Body	shore	Body-shore	chr3:72495853-72496852	NA	NA	NA	NA	NA
cg08188318	-0.0505210469580143	-0.227970346938709	-0.177449299980695	-3.90410452727498	0.000430638153604268	0.024696031332306	-1.21037001039473	6	34984953	R	II	ANKS1A	Body	opensea	Body-opensea	NA	NA	NA	low-CpG:35092779-35093041	NA	NA
cg08202374	-0.0823955902677085	1.3476472033655	1.43004279363321	-4.69354480142818	4.35396215328529e-05	0.0134959005414329	1.03504194627427	19	47164782	F	II	DACT3	TSS1500	island	TSS1500-island	chr19:47163886-47164783	NA	NA	NA	NA	NA
cg08209724	-0.102993860822058	1.529987837519	1.63298169834106	-3.6140117635471	0.000972277379914534	0.0340654097395185	-1.99876646357204	17	30677138	R	II	MIR632	Body	island	Body-island	chr17:30677001-30677460	NA	NA	NA	NA	NA
cg08215925	-0.19674809391744	2.1472168592129	2.34396495313034	-3.68548053980007	0.00079697389394108	0.0312918018015484	-1.80687399996954	3	71633214	F	I	FOXP1	TSS200	island	TSS200-island	chr3:71630573-71633217	NA	NA	high-CpG:71715431-71715905	NA	NA
cg08232855	0.0827072107102944	2.01242905401193	1.92972184330164	3.37591872757575	0.00186733856207932	0.0459911771071653	-2.62561021406114	5	65976586	R	II	MAST4	Body	opensea	Body-opensea	NA	NA	TRUE	NA	NA	NA
cg08263361	-0.0593977047655443	1.20977478902966	1.26917249379521	-4.31771299978029	0.000131045371431621	0.0172754036019294	-0.0488103975635577	15	77713262	F	II	HMG20A	5'UTR	shore	5'UTR-shore	chr15:77711625-77712910	NA	NA	NA	NA	NA
cg08266839	-0.0582775621664917	1.73951640686582	1.79779396903231	-3.7259642386302	0.000711695630350861	0.0298388950710227	-1.69746877777097	11	691488	F	I	DEAF1	Body	shelf	Body-shelf	chr11:694761-696375	NA	NA	NA	NA	NA
cg08287724	0.0905306254307341	0.175752432450905	0.0852218070201708	3.43125140262658	0.0016068199400443	0.0427581970145565	-2.48173251361719	21	35832141	R	I	KCNE1	5'UTR	island	5'UTR-island	chr21:35831697-35832365	TRUE	NA	NA	NA	NA
cg08299521	0.0512481928519459	1.0990498396628	1.04780164681086	3.55711065908578	0.0011379814831587	0.0365368812971031	-2.15036125175844	5	179344619	F	II	NA	IGR	opensea	IGR-opensea	NA	NA	TRUE	NA	NA	NA
cg08313539	0.0544300812209976	-0.181279703279551	-0.235709784500548	3.49256901709212	0.00135896176361759	0.039626236589817	-2.32098678133561	6	127094710	F	II	NA	IGR	opensea	IGR-opensea	NA	NA	TRUE	NA	NA	NA
cg08316775	-0.0832880829419149	1.53830697567947	1.62159505862138	-3.45084802905402	0.00152322418811907	0.0417618329981949	-2.43050639853008	2	73964643	F	I	TPRKB	TSS200	island	TSS200-island	chr2:73964318-73964677	NA	NA	NA	NA	NA
cg08342919	-0.0700252341425187	-1.26883659544224	-1.19881136129972	-4.77696031521146	3.40290189101201e-05	0.0127963403898198	1.27834349104825	7	100894787	R	II	NA	IGR	shore	IGR-shore	chr7:100895202-100895805	NA	NA	NA	NA	rs62482975
cg08358671	-0.0613031120541503	0.820705444095582	0.882008556149732	-3.47619203668628	0.00142129807530586	0.0404664285581105	-2.36405105415406	1	185286807	F	II	IVNS1ABP	TSS1500	shore	TSS1500-shore	chr1:185285329-185286735	NA	NA	NA	NA	NA
cg08364137	0.0912633656350081	1.6124022360563	1.5211388704213	4.20591989552396	0.000181251582853454	0.0190767970986713	-0.366471878314618	7	156400990	F	I	NA	IGR	shore	IGR-shore	chr7:156400018-156400712	TRUE	NA	NA	rs13310278	NA
cg08375222	0.0909531668337822	0.823113999723701	0.732160832889919	3.73019179036456	0.00070331860349341	0.0297048689067517	-1.68601530678955	13	31311963	F	II	ALOX5AP	Body	opensea	Body-opensea	NA	NA	TRUE	NA	NA	NA
cg08376864	-0.190988054573412	1.24634795825854	1.43733601283195	-3.85013235209437	0.000501800142810367	0.0261134038947956	-1.35888928685766	3	192958726	R	II	MGC2889	TSS1500	island	TSS1500-island	chr3:192958709-192959373	TRUE	NA	NA	NA	NA
cg08396677	-0.0506686468121329	-0.0828392496198921	-0.0321706028077593	-4.00430511204352	0.00032369295564846	0.0223838052582569	-0.932616929229386	2	136288699	R	II	ZRANB3	1stExon	shore	1stExon-shore	chr2:136288970-136289715	NA	NA	NA	NA	NA
cg08400563	-0.0579415337113579	0.644642031591769	0.702583565303126	-3.86431037380666	0.000482068535698396	0.025716239475904	-1.31995108078638	2	201729555	F	II	CLK1	TSS1500	island	TSS1500-island	chr2:201728892-201729577	NA	NA	NA	NA	NA
cg08402439	-0.096170099703804	0.654596149973665	0.750766249677469	-3.9490188883589	0.000379004676556847	0.0237784041826498	-1.08618593519882	4	180980552	R	I	NA	IGR	island	IGR-island	chr4:180979038-180980619	TRUE	NA	NA	NA	NA
cg08437786	-0.0953018574044013	-2.57449291132403	-2.47919105391963	-5.13618153932312	1.17131522704656e-05	0.0100266031203789	2.33429939900018	11	298670	R	II	IFITM5	Body	shore	Body-shore	chr11:299389-299635	NA	NA	NA	NA	NA
cg08458292	-0.057854878536634	0.556411010393239	0.614265888929873	-3.35043880882474	0.00200050715275646	0.0475684787505619	-2.69147687681472	1	57890610	R	I	DAB1	5'UTR	island	5'UTR-island	chr1:57887963-57890637	NA	NA	NA	NA	NA
cg08483876	-0.0646249389512387	0.148529836482875	0.213154775434114	-4.07474998351505	0.00026453326123108	0.0211143833076478	-0.735858884424993	8	145910754	R	II	NA	IGR	island	IGR-island	chr8:145909676-145912846	NA	NA	NA	NA	NA
cg08486903	0.0656390950971351	3.4366673981611	3.37102830306397	3.50730312743004	0.00130513601477722	0.0389749956952251	-2.28216187852293	7	98739496	R	II	SMURF1	Body	shore	Body-shore	chr7:98741205-98741990	NA	NA	NA	NA	NA
cg08518568	-0.073181359662522	0.632687913883224	0.705869273545746	-3.83249951319753	0.000527438962940843	0.0265597283078316	-1.40723830887084	8	17434523	R	II	PDGFRL	TSS200	shore	TSS200-shore	chr8:17434648-17434954	TRUE	NA	NA	NA	NA
cg08528616	-0.0568976171583897	-0.93528865879851	-0.87839104164012	-3.94393127933025	0.000384535411887813	0.0238934882350166	-1.1002789892518	3	126195717	R	II	ZXDC	TSS1500	shore	TSS1500-shore	chr3:126193683-126195495	NA	NA	NA	NA	NA
cg08529654	-0.0578533717072285	0.129996362076728	0.187849733783957	-5.60936181580812	2.85677179395102e-06	0.00777483928888249	3.73788847958789	19	15305938	F	II	NOTCH3	Body	shore	Body-shore	chr19:15306243-15307111	TRUE	NA	NA	NA	NA
cg08529825	0.0537892711514292	-0.160471190752008	-0.214260461903437	3.90852539160199	0.000425265985247968	0.024554724013956	-1.19817015662163	1	114489550	R	II	HIPK1	Body	opensea	Body-opensea	NA	NA	TRUE	NA	NA	NA
cg08529882	-0.0561376814507783	-0.157625235011153	-0.101487553560374	-3.60227031057595	0.00100443710952481	0.0345902361694128	-2.03013532492295	10	124902456	F	II	NA	IGR	island	IGR-island	chr10:124901907-124902617	NA	TRUE	NA	NA	NA
cg08533424	-0.0617686641888161	0.863563751427	0.925332415615816	-4.11260032255503	0.000237261157208059	0.0205072436077115	-0.629660094804078	17	37009973	F	II	RPL23	1stExon	island	1stExon-island	chr17:37009471-37010118	NA	NA	NA	rs35741000	rs16892763
cg08539065	-0.0770552610348292	-1.64027292634794	-1.56321766531311	-4.10011359407552	0.000245938943257002	0.0206890941281949	-0.664730923375715	X	48957699	F	II	WDR45	5'UTR	shore	5'UTR-shore	chrX:48957764-48958595	NA	NA	NA	NA	NA
cg08546494	-0.067842747376568	0.833523200536872	0.90136594791344	-4.26006686120413	0.000154937056276543	0.0181459153310257	-0.212921900628242	2	102867826	F	II	NA	IGR	island	IGR-island	chr2:102867093-102867827	NA	NA	NA	NA	NA
cg08548500	-0.0547257017956839	-0.0997416788579408	-0.045015977062257	-4.0094858140328	0.000318933691906867	0.0222540267673038	-0.918187501786861	13	113777160	F	II	F10	1stExon	opensea	1stExon-opensea	NA	TRUE	TRUE	NA	rs5963	NA
cg08553274	0.0652146788483877	0.578172102768989	0.512957423920601	4.02165476236336	0.000308022044413468	0.021998473864306	-0.884268469541298	4	1353499	R	II	KIAA1530	Body	opensea	Body-opensea	NA	NA	TRUE	NA	NA	NA
cg08597735	-0.0647165283870968	-0.843983544431635	-0.779267016044539	-3.66956490222974	0.000833143950872306	0.0318489430750332	-1.84974694195786	11	74916485	R	II	SLCO2B1	3'UTR	opensea	3'UTR-opensea	NA	NA	NA	NA	NA	NA
cg08602604	-0.0509166058730364	0.36299714265701	0.413913748530047	-3.3893225943807	0.00180074086222539	0.0451732173695413	-2.59086186637408	2	198364282	R	II	HSPD1	5'UTR	island	5'UTR-island	chr2:198363689-198365405	NA	NA	NA	NA	NA
cg08613513	-0.100321183333085	1.02897832653817	1.12929950987126	-4.09616989988744	0.000248743690067242	0.0207256897521286	-0.675800025698829	1	52870060	F	II	ORC1L	1stExon	island	1stExon-island	chr1:52869867-52870305	NA	NA	NA	rs4442321	NA
cg08640252	0.142459828192588	1.01969318712111	0.877233358928517	5.45655895438684	4.50668163982696e-06	0.00835405759429263	3.28370812173348	16	1820949	F	I	NME3	Body	island	Body-island	chr16:1820311-1823954	NA	NA	NA	rs11890	rs11543214
cg08642186	-0.0540028808749572	-0.00104056429095826	0.0529623165839989	-4.22463129686356	0.00017169642558653	0.0187529797995931	-0.313477597555256	6	20534674	R	II	CDKAL1	TSS200	opensea	TSS200-opensea	NA	TRUE	NA	NA	NA	NA
cg08655589	-0.0750510001096287	1.36852321798127	1.4435742180909	-3.84443317063131	0.000509951350429795	0.0262615271935753	-1.37452580313802	3	14444175	R	I	SLC6A6	5'UTR	island	5'UTR-island	chr3:14443629-14444577	NA	NA	high-CpG:14419066-14419232	NA	NA
cg08682036	0.0520657098272248	2.35773808758689	2.30567237775967	3.98469631249272	0.000342343139083597	0.0229094961574628	-0.987171995497366	10	43898033	R	II	HNRNPF	5'UTR	opensea	5'UTR-opensea	NA	NA	TRUE	NA	NA	NA
cg08690094	-0.0547037310362012	-0.969798535832156	-0.915094804795955	-3.31725848776151	0.00218761222144574	0.0498822767028489	-2.77687510827228	16	34740934	F	I	NA	IGR	island	IGR-island	chr16:34740812-34741494	NA	NA	NA	rs1684102	NA
cg08715595	0.0595634771388334	1.44417378227881	1.38461030513998	3.74428917371315	0.000676070028204345	0.029243851072999	-1.64778333040785	1	45009266	F	I	RNF220	Body	opensea	Body-opensea	NA	NA	TRUE	NA	NA	NA
cg08717396	-0.120928838713297	1.97319943697569	2.09412827568898	-4.11604358401974	0.000234921457492034	0.0204469083940436	-0.619982998279349	6	27100775	R	II	HIST1H2BJ	TSS1500	island	TSS1500-island	chr6:27100174-27101124	TRUE	NA	NA	NA	NA
cg08721831	-0.0651623184922615	0.769400215994919	0.834562534487181	-4.43646280297869	9.26784673063912e-05	0.0160222945506671	0.291192064872934	12	123011533	F	I	RSRC2	1stExon	island	1stExon-island	chr12:123011261-123011765	NA	NA	high-CpG:121577410-121577503	NA	NA
cg08736516	-0.0789986383710166	1.02305214981664	1.10205078818765	-3.3877943496435	0.00180821729080743	0.0452932651953181	-2.5948271207239	4	109541802	R	II	LOC285456	TSS200	opensea	TSS200-opensea	NA	TRUE	NA	NA	NA	NA
cg08744017	0.0712351810389126	0.378754381363293	0.30751920032438	3.33646058758223	0.00207738193112103	0.0485581391055633	-2.72750550798192	X	19139038	F	II	GPR64	5'UTR	shore	5'UTR-shore	chrX:19139937-19140629	NA	NA	NA	NA	NA
cg08755703	0.0596483423028448	-0.874103138318272	-0.933751480621117	3.87440526257485	0.000468482086650826	0.025462319228296	-1.29219322627617	16	54394989	F	II	NA	IGR	opensea	IGR-opensea	NA	NA	TRUE	NA	NA	NA
cg08762432	0.0675293638453393	-0.51078260285658	-0.578311966701919	4.70256132739509	4.2396207929235e-05	0.0134663170139706	1.06129941006914	10	21358991	F	II	NEBL	Body	opensea	Body-opensea	NA	NA	TRUE	NA	rs76168538	NA
cg08777316	0.0693981870022733	2.27183627151773	2.20243808451546	3.39616032540867	0.00176765138918537	0.0447647927122473	-2.57310965691722	5	158531511	R	I	NA	IGR	island	IGR-island	chr5:158531375-158531648	NA	NA	NA	NA	NA
cg08785784	0.0705704167506013	-0.867411084837541	-0.937981501588142	3.32738393010741	0.00212880694658387	0.0491675066611765	-2.75085996281653	16	50913892	F	II	NA	IGR	opensea	IGR-opensea	NA	NA	TRUE	NA	NA	NA
cg08793459	-0.161129581081518	2.04391963183518	2.2050492129167	-3.625857166397	0.000940842891455216	0.0335833112108364	-1.96707446575452	17	57784647	F	II	PTRH2	5'UTR	shore	5'UTR-shore	chr17:57784754-57785108	NA	NA	NA	NA	NA
cg08798307	0.0518560243064102	0.0431478832083051	-0.0087081410981051	3.83270594762827	0.000527131551252529	0.0265547961909617	-1.40667276860859	7	141190187	F	II	NA	IGR	opensea	IGR-opensea	NA	NA	TRUE	NA	NA	NA
cg08800530	-0.0841899078428603	1.33437452827172	1.41856443611458	-3.53434125529242	0.00121166004487434	0.0376722064388001	-2.2107191541274	5	175788722	F	II	KIAA1191	5'UTR	island	5'UTR-island	chr5:175788321-175788998	NA	NA	high-CpG:175721320-175721419	NA	NA
cg08809260	-0.0877224929951534	1.04451474793125	1.1322372409264	-3.63187720966663	0.000925246386600358	0.0333457568642466	-1.95095066213795	2	177054140	F	II	HOXD1	1stExon	island	1stExon-island	chr2:177052957-177054350	TRUE	NA	NA	NA	NA
cg08812937	-0.0611005881675072	-0.304261130635413	-0.243160542467906	-4.14045602330929	0.000218969319950095	0.0200337664872137	-0.551297336124647	X	152159208	R	II	PNMA5	Body	shelf	Body-shelf	chrX:152162552-152162842	NA	NA	NA	NA	NA
cg08826738	-0.0726303337851127	0.503348771731632	0.575979105516745	-4.89588495978957	2.39255633324632e-05	0.0120054851854496	1.6265898386739	6	105585351	F	II	BVES	TSS1500	island	TSS1500-island	chr6:105584148-105585621	NA	NA	NA	NA	NA
cg08829195	0.0614175907528082	0.912097946324413	0.850680355571605	3.48429245599557	0.00139012863427791	0.0399776939684553	-2.34276235965034	16	1227293	F	II	CACNA1H	Body	island	Body-island	chr16:1227260-1227476	NA	NA	NA	NA	NA
cg08851727	-0.0573604789040702	-0.275118295291357	-0.217757816387286	-3.88432055582922	0.000455500773674986	0.0252202431024914	-1.26490232627919	1	6296770	F	I	ICMT	TSS1500	shore	TSS1500-shore	chr1:6295528-6296261	NA	NA	NA	rs12082244	NA
cg08860608	-0.0641435158584878	-1.33236595407162	-1.26822243821313	-4.25356020272923	0.000157889004675651	0.0183045670619078	-0.231404782857142	X	135332975	R	II	MAP7D3	Body	island	Body-island	chrX:135332893-135333726	TRUE	NA	NA	NA	NA
cg08865695	0.052240430838473	1.9931190352739	1.94087860443543	3.81522884057798	0.000553784740346896	0.0269825717769422	-1.45451007804608	1	209917237	F	II	NA	IGR	shelf	IGR-shelf	chr1:209920953-209921345	NA	NA	NA	rs35394268	NA
cg08884571	0.0884321552807035	1.49159303638657	1.40316088110586	3.34678316652646	0.00202034427435157	0.047811860274938	-2.70090650471548	19	45901453	F	I	PPP1R13L	Body	island	Body-island	chr19:45901452-45901688	TRUE	NA	NA	NA	NA
cg08886482	0.227407029005539	6.8831322110237	6.65572518201817	6.67779447240061	1.2042295232544e-07	0.00402929713366398	6.9070024898846	1	9648699	F	I	TMEM201	TSS1500	island	TSS1500-island	chr1:9648586-9649517	NA	NA	NA	NA	NA
cg08888354	-0.0640252393391196	-2.57917156108971	-2.5151463217506	-3.60768363035136	0.000989484320979239	0.0343055200551351	-2.01567850876301	19	37958707	F	I	ZNF570	TSS1500	shore	TSS1500-shore	chr19:37959852-37960615	NA	NA	NA	NA	NA
cg08890067	-0.0519424728592814	-1.78220184899303	-1.73025937613374	-3.55212795142906	0.00115372567190164	0.0367535301086504	-2.16358462762924	17	77478927	R	II	HRNBP3	TSS1500	opensea	TSS1500-opensea	NA	NA	NA	NA	NA	NA
cg08903425	-0.0836912266812715	-2.0339905071198	-1.95029928043853	-3.72843226804698	0.000706793464174028	0.0297620663047387	-1.69078293608554	1	181552984	F	II	CACNA1E	Body	opensea	Body-opensea	NA	NA	TRUE	NA	NA	NA
cg08911208	-0.0553337653833169	-0.085064224254792	-0.0297304588714751	-5.63476595982154	2.64829627925724e-06	0.00777483928888249	3.81344362217687	7	1025760	R	II	CYP2W1	Body	shore	Body-shore	chr7:1026167-1026395	TRUE	NA	NA	NA	NA
cg08915824	-0.0812456988191221	-2.05832633224794	-1.97708063342882	-3.93535425233319	0.000394038287535921	0.0241270043577404	-1.12402290682409	1	204911863	R	II	NFASC	5'UTR	opensea	5'UTR-opensea	NA	NA	NA	NA	NA	NA
cg08926287	0.0631662469867936	-0.350456185501448	-0.413622432488242	4.8084376725629	3.10025829541905e-05	0.0126281998676343	1.37036882298238	3	14443694	F	II	SLC6A6	TSS1500	island	TSS1500-island	chr3:14443629-14444577	NA	NA	NA	NA	NA
cg08931861	0.0505736851369094	1.01393661410248	0.963362928965567	3.49502660379286	0.00134983762406568	0.0395212582569037	-2.31451624090975	4	1026501	R	II	NA	IGR	shore	IGR-shore	chr4:1027679-1028019	NA	NA	NA	NA	NA
cg08945443	0.0547832965378117	-0.722291980888543	-0.777075277426355	3.77957311763176	0.000612286444081234	0.0280924419093049	-1.55183568759646	10	75193254	R	II	ZMYND17	5'UTR	opensea	5'UTR-opensea	NA	NA	NA	NA	NA	NA
cg08965527	-0.104657676901387	0.895759243452524	1.00041692035391	-3.86141301580179	0.000486038378299966	0.0258024946058093	-1.32791280020918	16	84178213	R	II	HSDL1	5'UTR	island	5'UTR-island	chr16:84178000-84179223	NA	NA	NA	NA	NA
cg08967764	-0.0608839291897285	-1.43774402683047	-1.37686009764074	-3.46449795307995	0.00146748488736308	0.0411132569020674	-2.39474307976369	3	88050264	R	II	NA	IGR	opensea	IGR-opensea	NA	NA	NA	NA	NA	NA
cg08973646	-0.0534727418915448	-2.06788090742818	-2.01440816553664	-3.73286115183072	0.000698078541956243	0.029603174709371	-1.67878058743821	X	153744488	R	II	FAM3A	1stExon	island	1stExon-island	chrX:153744211-153744831	NA	NA	high-CpG:153397635-153397783	NA	NA
cg08983133	-0.0595599705824658	0.285009784093281	0.344569754675746	-3.8624096635217	0.000484669233277489	0.0257846808786558	-1.32517434691699	17	48944364	R	II	NA	IGR	island	IGR-island	chr17:48942949-48944943	NA	NA	NA	NA	NA
cg09000178	-0.0625130740140679	0.780822607323634	0.843335681337702	-3.85693259815624	0.000492240015712686	0.0259139777025187	-1.34022012444515	16	67063319	F	I	CBFB	1stExon	island	1stExon-island	chr16:67062613-67064012	NA	NA	NA	NA	NA
cg09006810	-0.075673238979179	-1.5396748690425	-1.46400163006332	-3.80203034721622	0.00057477708012566	0.0273258414103668	-1.49057900994385	X	70752659	R	II	OGT	TSS1500	island	TSS1500-island	chrX:70752638-70752965	TRUE	NA	NA	NA	NA
cg09046399	0.0639732006459561	1.28240832002058	1.21843511937462	3.49890943141604	0.0013355422373997	0.0393798099209373	-2.30428888435568	5	179264098	R	II	SQSTM1	3'UTR	opensea	3'UTR-opensea	NA	NA	NA	NA	NA	rs10027
cg09052458	-0.0742588810401258	-0.0286324972081039	0.0456263838320219	-5.00172397145243	1.74738418012858e-05	0.0112428070178993	1.937704926038	8	30515034	F	II	GTF2E2	5'UTR	shore	5'UTR-shore	chr8:30515170-30516024	NA	NA	NA	NA	NA
cg09057265	-0.102762276845642	0.0990994199931752	0.201861696838817	-3.42955255560144	0.00161427114231676	0.0428303625453768	-2.48616675783497	11	33795924	F	II	FBXO3	Body	island	Body-island	chr11:33795392-33796319	NA	NA	NA	NA	NA
cg09076960	0.0656834911863133	2.70695069831787	2.64126720713156	4.98796985919354	1.82028081767123e-05	0.011282396249176	1.89721736083616	10	3817124	F	II	NA	IGR	opensea	IGR-opensea	NA	NA	TRUE	NA	NA	rs73578369
cg09080960	-0.0507114764284011	-1.66723503692491	-1.61652356049651	-3.3609275334267	0.00194462164832645	0.0469235877834432	-2.6643930561047	X	118708361	F	I	UBE2A	TSS200	island	TSS200-island	chrX:118708293-118709240	NA	NA	high-CpG:118592353-118592403	NA	NA
cg09101894	0.0739115298576738	1.55297972824828	1.4790681983906	4.49409211168153	7.82881691466361e-05	0.0153910499204364	0.457068133395364	5	67583627	R	II	PIK3R1	Body	shore	Body-shore	chr5:67584213-67584451	NA	NA	NA	NA	NA
cg09117778	0.0639747741604179	0.507907435628154	0.443932661467736	4.54557790820454	6.73112877277559e-05	0.0147836303938475	0.605708548098724	1	209381617	R	II	NA	IGR	opensea	IGR-opensea	NA	NA	TRUE	NA	NA	NA
cg09131135	-0.0647969281660977	0.879818695499817	0.944615623665915	-4.56366315435945	6.38282068668e-05	0.0147755384026649	0.658016905272836	2	27886635	R	II	SLC4A1AP	1stExon	island	1stExon-island	chr2:27886259-27887410	TRUE	NA	NA	NA	NA
cg09134819	0.0579149882349202	0.0855705354371982	0.0276555472022781	4.5123762684758	7.42012296750703e-05	0.015245707830177	0.509807712265484	5	5497464	F	II	NA	IGR	shelf	IGR-shelf	chr5:5495161-5495377	TRUE	NA	NA	rs78406485	NA
cg09155575	-0.111638088176008	0.406347202086641	0.517985290262649	-4.60948433050076	5.57806867606746e-05	0.014338347465933	0.790760895894847	17	38084037	F	II	ORMDL3	TSS200	island	TSS200-island	chr17:38083226-38084052	NA	NA	NA	NA	NA
cg09159795	-0.0852831436883865	1.74830453682907	1.83358768051746	-3.94470500780608	0.000383689242959887	0.0238787608976309	-1.09813613255492	7	151127123	R	II	CRYGN	3'UTR	shore	3'UTR-shore	chr7:151129121-151129341	NA	NA	NA	NA	NA
cg09160017	-0.0710304403723028	-0.0955517749244593	-0.0245213345521565	-3.58571019028182	0.00105154831977659	0.0353312055036789	-2.07430103034209	20	9494997	F	II	C20orf103	TSS1500	shore	TSS1500-shore	chr20:9495253-9495597	NA	NA	NA	NA	NA
cg09163958	-0.0778138537821729	0.543816269284944	0.621630123067117	-4.09912216654094	0.000246641116223448	0.0207073102970822	-0.667513980592408	1	213123886	F	I	VASH2	1stExon	island	1stExon-island	chr1:213123647-213125092	NA	NA	high-CpG:211190476-211190661	NA	NA
cg09164559	-0.0634949534258702	0.335082416375216	0.398577369801086	-4.41230761134898	9.94589863930949e-05	0.016162905217205	0.221829949643579	10	70748332	R	II	KIAA1279	TSS200	shore	TSS200-shore	chr10:70748435-70749334	NA	NA	NA	NA	NA
cg09177567	-0.0640767813022412	-0.464358426660533	-0.400281645358292	-3.88446317466202	0.000455316634889874	0.0252202431024914	-1.26450958816944	8	1765312	R	I	MIR596	TSS200	shore	TSS200-shore	chr8:1764328-1765171	TRUE	TRUE	NA	NA	NA
cg09179845	0.087044358385295	0.366795033682881	0.279750675297586	3.54150846395927	0.00118798528204955	0.0372776670260187	-2.19173910468199	5	40909532	F	II	C7	TSS200	opensea	TSS200-opensea	NA	NA	NA	low-CpG:40945244-40945430	NA	NA
cg09190325	-0.0712668832496105	0.909928302372033	0.981195185621644	-3.80935370492588	0.000563035471822381	0.0271324163105373	-1.47057180210562	6	26539014	F	II	HMGN4	5'UTR	island	5'UTR-island	chr6:26538496-26539015	NA	NA	NA	NA	NA
cg09211938	-0.0612567731098514	0.630244451692025	0.691501224801877	-4.18516462258105	0.000192461577402143	0.0193746649800538	-0.425169560363933	19	36870265	F	II	NA	IGR	island	IGR-island	chr19:36869564-36870279	NA	NA	NA	NA	NA
cg09219688	0.0953712664239397	1.326464956277	1.23109368985306	3.48892483748401	0.00137260073888287	0.0398000301485157	-2.3305775709404	10	11789383	F	II	ECHDC3	Body	opensea	Body-opensea	NA	NA	NA	NA	rs4750091	NA
cg09220361	0.0509711942479583	0.44580678020027	0.394835585952312	5.71446731092085	2.08806889023197e-06	0.00777483928888249	4.05053468580673	5	161494515	R	II	GABRG2	TSS200	opensea	TSS200-opensea	NA	NA	TRUE	NA	NA	NA
cg09231518	-0.0570526802782312	-0.729167717084634	-0.672115036806403	-4.99428771463469	1.78642820935221e-05	0.0112560867290587	1.91581302206092	1	162816961	F	II	NA	IGR	opensea	IGR-opensea	NA	NA	TRUE	NA	NA	NA
cg09238957	-0.0811731057212104	1.210839461656	1.29201256737721	-3.8229239817941	0.000541891658781642	0.0268099783396324	-1.43345797278196	16	46723420	F	I	ORC6L	TSS200	island	TSS200-island	chr16:46722564-46724107	NA	NA	NA	rs9933097	NA
cg09240793	0.0609940751267753	-0.143626606307729	-0.204620681434504	3.34598561116767	0.00202469714168653	0.0478610378600875	-2.70296309358649	17	79465311	R	II	NA	IGR	shore	IGR-shore	chr17:79465815-79466241	NA	NA	NA	NA	NA
cg09250072	0.0612692284504091	3.49901886553041	3.43774963708	3.4579751875572	0.00149387117738006	0.0413748138353802	-2.41184133105445	14	59107737	F	II	DACT1	Body	shelf	Body-shelf	chr14:59104299-59105577	NA	NA	NA	NA	NA
cg09253696	0.115496043791302	1.07266011913836	0.957164075347056	3.85517949667907	0.00049468751080065	0.0259869517798589	-1.34503424580939	17	73873529	F	I	TRIM47	Body	island	Body-island	chr17:73873528-73874923	NA	TRUE	NA	NA	NA
cg09275980	-0.0580334928670238	-0.633050776814096	-0.575017283947073	-4.26566700367753	0.000152439851797038	0.0180721234172744	-0.197007350864617	15	25350925	F	II	SNORD116-29	TSS1500	opensea	TSS1500-opensea	NA	NA	NA	NA	NA	NA
cg09285795	0.0655446871222484	0.391610027811208	0.32606534068896	3.43611590476775	0.00158566648840366	0.0425162699523006	-2.4690296053368	13	112761581	R	II	NA	IGR	shore	IGR-shore	chr13:112758598-112760491	NA	NA	NA	NA	NA
cg09319656	0.0512458821405015	1.19806766135443	1.14682177921393	3.97255384175345	0.000354413940969791	0.0232079359842234	-1.02090649648858	1	205317032	R	II	KLHDC8A	5'UTR	shelf	5'UTR-shelf	chr1:205312493-205313576	NA	NA	NA	NA	NA
cg09323228	-0.0754050130375513	0.547447911443951	0.622852924481503	-4.343500296733	0.000121568231489868	0.0170190476122937	0.0248074613896589	1	45965727	F	I	CCDC163P	TSS200	island	TSS200-island	chr1:45965586-45966049	NA	NA	NA	rs79630317	NA
cg09325101	0.0607643453673024	-1.40388347096881	-1.46464781633611	3.80125303721595	0.000576037235414436	0.0273557493697269	-1.49270170134513	15	65342522	R	II	OSTBETA	Body	opensea	Body-opensea	NA	NA	TRUE	NA	NA	NA
cg09357979	-0.0775302366268612	0.869879702088913	0.947409938715775	-3.92481642145297	0.000406027647703939	0.0242200527318911	-1.15316886672223	4	25915643	R	II	C4orf52	TSS200	island	TSS200-island	chr4:25915352-25915996	NA	NA	NA	NA	NA
cg09359103	-0.169119972430116	-0.718170835002394	-0.549050862572278	-3.64641323074993	0.000888611353623137	0.032754261087793	-1.91197014957855	1	154839909	F	II	KCNN3	Body	opensea	Body-opensea	NA	TRUE	NA	NA	NA	NA
cg09367970	-0.115413918192874	0.694004652120624	0.809418570313498	-4.71571953127625	4.07807381497081e-05	0.0133690720379526	1.09963650834502	12	4647848	R	II	RAD51AP1	TSS200	island	TSS200-island	chr12:4647844-4648053	TRUE	NA	NA	NA	NA
cg09372617	0.0681599351667226	0.427923370074015	0.359763434907293	3.58182374094347	0.0010629102131696	0.0354833809761866	-2.08465303309925	1	198136518	F	II	NEK7	5'UTR	opensea	5'UTR-opensea	NA	NA	TRUE	NA	NA	NA
cg09375756	-0.16804710517377	1.7203258751072	1.88837298028097	-4.02594078993592	0.000304266442241772	0.0219375076968082	-0.872313285362564	11	692963	F	II	DEAF1	Body	shore	Body-shore	chr11:694761-696375	NA	NA	NA	NA	NA
cg09410271	0.0549190458468148	0.483838977039728	0.428919931192914	4.5842311617466	6.00830267615603e-05	0.0144526503818181	0.71756493637281	3	121820727	R	II	CD86	Body	opensea	Body-opensea	NA	NA	NA	NA	NA	NA
cg09411252	-0.0834854067558231	1.56327134491226	1.64675675166808	-3.63905705218156	0.000906972056578651	0.0330558737415567	-1.93170528525607	3	67048292	R	II	KBTBD8	TSS1500	shore	TSS1500-shore	chr3:67048455-67049273	NA	NA	NA	NA	NA
cg09435090	-0.0580700138321939	1.33773900874186	1.39580902257406	-3.93721744499106	0.000391954686672723	0.0241177810425012	-1.11886661618165	4	17513980	F	II	QDPR	TSS200	island	TSS200-island	chr4:17513309-17513981	NA	NA	NA	NA	NA
cg09462576	-0.0789496327849999	-0.632690670893466	-0.553741038108466	-4.63319901630886	5.20184318507227e-05	0.0140241700244279	0.859579355157067	1	228297873	F	II	MRPL55	TSS1500	shore	TSS1500-shore	chr1:228296787-228297276	NA	NA	NA	NA	NA
cg09469394	-0.0608315530130011	0.922275281323167	0.983106834336169	-4.38397616526295	0.000108036590434657	0.0164492267402296	0.140603930798781	2	61243988	R	II	PEX13	TSS1500	opensea	TSS1500-opensea	NA	NA	NA	NA	NA	NA
cg09513276	0.0900307685136206	-0.424104905416144	-0.514135673929765	3.99847239150742	0.000329134269803504	0.0225347291481043	-0.948854491252128	20	55836676	F	II	BMP7	Body	shelf	Body-shelf	chr20:55839287-55839766	NA	NA	NA	NA	NA
cg09533293	-0.0543193841274694	0.57707531890368	0.63139470303115	-4.67903661578911	4.54438634120399e-05	0.0136306777960067	0.992813847787964	15	60689670	F	II	ANXA2	5'UTR	shore	5'UTR-shore	chr15:60689749-60690430	NA	NA	NA	NA	NA
cg09540102	0.10604054440782	1.34804993730497	1.24200939289715	3.48947347817707	0.00137053895804013	0.0397555000291248	-2.32913395184114	16	1822124	F	I	NME3	TSS1500	island	TSS1500-island	chr16:1820311-1823954	NA	NA	high-CpG:1761836-1762354	rs2269123	NA
cg09568217	-0.0562403306107718	0.250677126820088	0.30691745743086	-3.39735550818947	0.00176192786023089	0.0446816962715854	-2.57000491211735	17	7311868	F	I	NLGN2	1stExon	island	1stExon-island	chr17:7311672-7312063	NA	NA	NA	NA	NA
cg09568731	-0.0802815837910564	0.428312115592661	0.508593699383718	-4.17616219047334	0.000197532784444163	0.0194706062073188	-0.450600941518602	6	28458300	R	II	NA	IGR	shore	IGR-shore	chr6:28457568-28457926	NA	NA	NA	NA	NA
cg09576223	0.0614277195522007	-0.306381495132428	-0.367809214684629	3.35121577283772	0.00199631512583033	0.0475265311520945	-2.68947205804767	22	39092757	F	II	JOSD1	Body	shelf	Body-shelf	chr22:39096373-39097754	TRUE	NA	NA	NA	NA
cg09578568	-0.0586904426543321	-0.532608741944728	-0.473918299290396	-3.39865372160552	0.00175573109562645	0.0445994252493164	-2.5666319189448	4	113432770	F	II	NA	IGR	shore	IGR-shore	chr4:113431825-113432596	NA	NA	NA	NA	NA
cg09582042	0.0854397973101312	0.813149533991781	0.72770973668165	4.22873870845258	0.00016966609530651	0.0186918726716462	-0.301834988624453	13	95253676	F	II	GPR180	TSS1500	shore	TSS1500-shore	chr13:95253814-95254569	NA	NA	NA	NA	NA
cg09582351	-0.104202309416603	0.156818695762342	0.261021005178945	-3.44498137891925	0.00154780136477658	0.0420628315736051	-2.44585660336266	12	29534625	R	II	ERGIC2	TSS1500	shore	TSS1500-shore	chr12:29533446-29533916	NA	NA	NA	NA	NA
cg09596116	-0.0555838360431807	0.253559003021697	0.309142839064877	-3.52399812209038	0.00124662940042909	0.0381324403352957	-2.23807858014874	7	25990026	R	I	MIR148A	TSS1500	island	TSS1500-island	chr7:25990012-25991320	NA	NA	NA	NA	NA
cg09599399	-0.0616431652655712	0.634061046720403	0.695704211985974	-3.78469411111581	0.000603529133461535	0.0279458035959517	-1.53787993025739	6	32121843	R	I	PPT2	5'UTR	island	5'UTR-island	chr6:32121829-32122529	NA	NA	high-CpG:32229771-32230182	NA	NA
cg09642347	-0.0903105736124002	-0.52013119460864	-0.42982062099624	-4.67517319460146	4.59647002948199e-05	0.0136849493889192	0.981573422922732	7	89873891	F	II	C7orf63	TSS1500	shore	TSS1500-shore	chr7:89874321-89874855	NA	NA	NA	NA	NA
cg09651654	-0.167816604663082	2.1796636820835	2.34748028674658	-3.68752935672867	0.000792429756519475	0.0312392054546848	-1.8013492541996	12	7781431	F	II	NA	IGR	shore	IGR-shore	chr12:7781003-7781248	NA	NA	NA	NA	rs5796281
cg09655876	0.152658224036712	3.33604922357083	3.18339099953412	3.64141977870608	0.000901035129629629	0.032975543591345	-1.92536845115257	6	161561066	R	I	AGPAT4	Body	opensea	Body-opensea	NA	NA	NA	NA	NA	NA
cg09691861	-0.0515355634088512	1.02958223321308	1.08111779662193	-3.46369776306223	0.00147069756555546	0.0411473603263063	-2.39684145439475	4	77870047	F	II	2020-09-11	TSS1500	island	TSS1500-island	chr4:77869440-77872122	NA	NA	NA	NA	NA
cg09704544	0.0551421667307239	2.40536093154436	2.35021876481363	4.43871231192216	9.20707129013274e-05	0.0159823927254918	0.2976566094151	15	85616433	R	II	PDE8A	Body	opensea	Body-opensea	NA	NA	TRUE	NA	NA	NA
cg09715672	0.062942638471097	-0.878931162100416	-0.941873800571514	3.75217008811373	0.000661286637644068	0.0289827586231523	-1.62638455889744	10	88728278	F	II	C10orf116	5'UTR	island	5'UTR-island	chr10:88728039-88728720	NA	TRUE	NA	rs7476449	NA
cg09732045	0.0706039534523535	1.45181332239939	1.38120936894704	3.73666291063382	0.000690680891831827	0.0294848638688045	-1.66847306531504	17	64208153	R	II	APOH	3'UTR	opensea	3'UTR-opensea	NA	NA	NA	NA	NA	NA
cg09737314	0.154438332489771	2.40591849798906	2.25148016549929	4.86161218740964	2.64846310291929e-05	0.0122332539795885	1.52607497061023	17	6899359	R	I	ALOX12	TSS200	island	TSS200-island	chr17:6898820-6900427	TRUE	TRUE	NA	NA	NA
cg09739904	0.0730593021000191	0.307490927494247	0.234431625394227	3.77780578236937	0.000615337291752552	0.0281400933213744	-1.55665027356908	12	103310839	F	II	PAH	Body	shore	Body-shore	chr12:103311040-103311253	NA	TRUE	NA	rs62642906	rs62514895
cg09742170	-0.0505304788222002	0.987780055809157	1.03831053463136	-4.48720266924904	7.98850810537302e-05	0.0154565255081973	0.437209669077687	7	25021208	R	II	OSBPL3	TSS1500	island	TSS1500-island	chr7:25021013-25021520	NA	NA	NA	NA	NA
cg09771595	0.0767207674549465	0.739572422157703	0.662851654702757	4.11270830151844	0.000237187439891408	0.0205072436077115	-0.629356666356533	12	76353360	F	II	NA	IGR	opensea	IGR-opensea	NA	NA	TRUE	NA	NA	NA
cg09781791	-0.0965706802133603	-1.74975011415114	-1.65317943393778	-4.44901098886111	8.93380997580131e-05	0.0159457143469953	0.327263339113329	X	102190772	F	II	RAB40AL	TSS1500	shore	TSS1500-shore	chrX:102192185-102192566	NA	NA	NA	NA	NA
cg09796146	-0.0542537414198725	-0.282498622461962	-0.22824488104209	-3.5036465302763	0.00131829915300429	0.0391565487154629	-2.29180422759756	16	33937240	R	II	NA	IGR	shore	IGR-shore	chr16:33938460-33939355	TRUE	NA	NA	rs72485950	rs66707606
cg09806262	-0.0756605966648962	1.09900401054687	1.17466460721177	-3.39002815701772	0.00179729915171983	0.0451191568638193	-2.58903088534394	10	45914949	R	II	ALOX5	Body	shore	Body-shore	chr10:45914374-45914883	TRUE	TRUE	NA	NA	NA
cg09816420	-0.0938299008814443	-1.7308494978035	-1.63701959692205	-3.40485921706836	0.00172639834620759	0.0442689144728238	-2.55050024511633	5	140605851	F	II	PCDHB14	3'UTR	shore	3'UTR-shore	chr5:140604453-140605304	NA	NA	NA	NA	NA
cg09820479	-0.0825193799346173	-0.621545763218864	-0.539026383284247	-5.12451010515354	1.21273328861116e-05	0.0100454183710232	2.29982038522136	X	128810342	R	II	NA	IGR	shore	IGR-shore	chrX:128812232-128812519	NA	NA	NA	NA	NA
cg09832218	-0.0746966501576097	0.532371695582386	0.607068345739996	-3.92857611918348	0.0004017097962054	0.0241648639633692	-1.14277345483567	12	56694334	F	II	CS	TSS200	island	TSS200-island	chr12:56693680-56694345	NA	NA	NA	NA	NA
cg09852199	-0.114829199011928	1.61347266471094	1.72830186372287	-4.22070023719906	0.000173661917389462	0.0188300595220259	-0.32461709736765	1	203764897	F	I	ZC3H11A	1stExon	island	1stExon-island	chr1:203764568-203765293	NA	NA	NA	NA	NA
cg09899173	-0.0502661543994899	-0.499568213545299	-0.44930205914581	-4.22946034200956	0.000169311828489541	0.0186860552126856	-0.299789136176125	8	1765336	R	I	MIR596	TSS200	shore	TSS200-shore	chr8:1764328-1765171	TRUE	TRUE	NA	NA	NA
cg09907170	-0.078916407959672	0.546437141080266	0.625353549039938	-3.69521132572072	0.000775614203647935	0.0309503533776404	-1.78062285886814	2	111877177	F	II	BCL2L11	TSS1500	island	TSS1500-island	chr2:111875206-111880965	NA	NA	NA	NA	NA
cg09916692	0.0727629809452033	2.92376406088303	2.85100107993783	3.40100784856004	0.00174454747556778	0.0445031697565937	-2.56051386845844	8	103549622	R	II	NA	IGR	opensea	IGR-opensea	NA	NA	TRUE	NA	NA	NA
cg09920632	-0.0518223075938089	-1.83638694795339	-1.78456464035958	-3.72651511065208	0.000710598599602338	0.0298345671262136	-1.69597663563323	X	54070741	F	II	PHF8	TSS200	island	TSS200-island	chrX:54070312-54071311	NA	NA	high-CpG:54087092-54087659	NA	NA
cg09938664	0.053102319698922	0.745264656519938	0.692162336821016	3.62378202527269	0.000946277801931872	0.0336617788953178	-1.97262971999856	11	119662882	R	II	NA	IGR	opensea	IGR-opensea	NA	NA	TRUE	NA	NA	NA
cg09955730	-0.0732303381617557	0.44990413861087	0.523134476772626	-4.43164575120174	9.39932339697179e-05	0.0160649841099448	0.277351890508664	1	93646783	F	II	TMED5	TSS1500	shore	TSS1500-shore	chr1:93645432-93646471	NA	NA	NA	NA	NA
cg09976724	-0.052487313933898	0.293436534534517	0.345923848468415	-3.50673085346523	0.00130718771195017	0.038994245321085	-2.28367125754196	15	41186526	R	II	VPS18	TSS200	island	TSS200-island	chr15:41186255-41187169	NA	NA	NA	NA	NA
cg10000184	0.0744758371141701	-0.860469562582564	-0.934945399696734	4.48717201564194	7.98922576298663e-05	0.0154565255081973	0.437121328563201	2	199884798	R	II	NA	IGR	opensea	IGR-opensea	NA	NA	TRUE	NA	NA	NA
cg10013169	-0.124243996886661	2.7331956456819	2.85743964256856	-3.59454116401072	0.00102616586898038	0.0349099654114417	-2.0507601385962	6	5997028	R	II	NA	IGR	island	IGR-island	chr6:5997027-5997414	TRUE	NA	NA	NA	NA
cg10022966	-0.0621122185502763	0.372937578855669	0.435049797405945	-4.00489462301881	0.000323147920209286	0.0223838052582569	-0.930975339403151	12	34518957	R	I	NA	IGR	opensea	IGR-opensea	NA	NA	NA	NA	NA	NA
cg10023855	0.0669678570106697	0.6865644524914	0.61959659548073	3.73281651726446	0.000698165849117015	0.029603174709371	-1.67890157722749	6	32710516	F	II	HLA-DQA2	Body	opensea	Body-opensea	NA	NA	NA	NA	rs28810210	NA
cg10037053	-0.0897742830216048	1.00752945824824	1.09730374126985	-4.52685359042636	7.11152508997415e-05	0.0151266617953501	0.55160374110444	6	30181425	F	II	TRIM26	TSS1500	island	TSS1500-island	chr6:30180933-30182187	NA	NA	NA	NA	NA
cg10061945	-0.0689542970140108	0.387285350467313	0.456239647481324	-5.27123692930541	7.83271521123004e-06	0.00958120949549041	2.73389615312161	6	31165329	F	II	HCG27	TSS1500	shore	TSS1500-shore	chr6:31165412-31165923	NA	NA	NA	rs28362340	NA
cg10078540	-0.0712994131150548	-2.67679997409606	-2.605500560981	-3.55974697753018	0.0011297354355361	0.0364339320348072	-2.14336145748896	10	1200025	R	II	NA	IGR	opensea	IGR-opensea	NA	NA	NA	NA	NA	rs10903383
cg10091265	0.0697804583038089	0.806671461825887	0.736891003522078	3.40185219642027	0.00174055297089249	0.0444557830151637	-2.5583190220592	2	223288331	F	II	SGPP2	TSS1500	shore	TSS1500-shore	chr2:223288922-223290013	NA	NA	NA	rs6758392	NA
cg10096454	-0.187080590364193	2.09014067206929	2.27722126243348	-3.94925444464798	0.000378750492718469	0.0237784041826498	-1.08553326602354	10	103880868	R	II	LDB1	TSS1500	shore	TSS1500-shore	chr10:103879633-103880628	NA	NA	NA	NA	NA
cg10098010	-0.0670771586425296	1.23056249486831	1.29763965351084	-3.66875402803643	0.000835028708360937	0.0318849877695015	-1.85192912721084	6	138483709	F	II	KIAA1244	Body	island	Body-island	chr6:138482534-138483710	NA	NA	NA	NA	NA
cg10116432	0.0550246413689873	-0.433337655338599	-0.488362296707586	3.78679831971494	0.000599966157463352	0.0278838479528563	-1.53214333080914	10	104953276	F	II	NT5C2	TSS1500	shore	TSS1500-shore	chr10:104952242-104953232	TRUE	NA	NA	NA	NA
cg10120572	-0.0510491517710814	0.315679242359285	0.366728394130366	-3.39117480257091	0.0017917193183863	0.0450624208775979	-2.58605486729007	6	4282302	F	I	NA	IGR	island	IGR-island	chr6:4282004-4282310	NA	TRUE	NA	NA	NA
cg10130446	-0.0778002231828639	0.683201639807403	0.761001862990267	-4.22795731984694	0.000170050518119715	0.018712271854109	-0.304050128659078	14	55658398	F	I	DLGAP5	TSS200	island	TSS200-island	chr14:55658232-55658550	NA	NA	NA	rs3759667	NA
cg10132010	-0.0879451980627048	-2.16756967781763	-2.07962447975492	-3.66979729276157	0.000832604553484261	0.0318489430750332	-1.84912150586762	1	56724194	R	II	NA	IGR	opensea	IGR-opensea	NA	NA	TRUE	NA	NA	NA
cg10135520	-0.0614234535262363	0.75333541972781	0.814758873254047	-4.38470248272452	0.000107807850018609	0.0164364394989784	0.142684518191893	20	47895337	R	II	C20orf199	Body	shore	Body-shore	chr20:47894197-47895199	NA	NA	NA	NA	NA
cg10163050	-0.0581844523447859	-2.70316351043819	-2.64497905809341	-3.55944973913475	0.00113066226394351	0.0364492840501841	-2.14415078421729	X	153637650	F	II	DNASE1L1	TSS200	shelf	TSS200-shelf	chrX:153639734-153640675	TRUE	NA	NA	NA	NA
cg10185519	-0.0569162337638395	0.105698086973715	0.162614320737554	-4.41474837108753	9.87522229974777e-05	0.016162905217205	0.228834112582135	16	30621987	F	II	ZNF689	TSS1500	shore	TSS1500-shore	chr16:30621000-30621826	NA	NA	NA	NA	NA
cg10191240	0.0642798686046127	2.34011718686519	2.27583731826057	3.52169457125461	0.0012545490062355	0.0382593804089609	-2.24416686764607	8	134230101	R	II	WISP1	Body	opensea	Body-opensea	NA	TRUE	TRUE	NA	NA	NA
cg10196737	0.05257892856459	-0.599680117303271	-0.652259045867861	3.5526169806103	0.00115217119760578	0.0367320106552266	-2.16228718747334	7	105683109	R	II	NA	IGR	opensea	IGR-opensea	NA	TRUE	TRUE	NA	NA	NA
cg10196802	-0.0606403866470718	0.765571893574536	0.826212280221608	-4.88130880628162	2.49824647215662e-05	0.0121347137891423	1.58382647564836	7	30544469	F	I	GGCT	TSS200	island	TSS200-island	chr7:30543984-30545005	NA	NA	high-CpG:30510914-30511003	NA	NA
cg10208654	-0.0502024881911711	-1.64335846172957	-1.5931559735384	-3.44961669081644	0.00152835130892307	0.0418130686617905	-2.43372925125194	X	135230613	F	II	FHL1	Body	shore	Body-shore	chrX:135228947-135230049	NA	NA	NA	NA	NA
cg10216414	0.0621462541700434	0.259719191607126	0.197572937437083	3.3245175904959	0.0021452983124382	0.0493803523980737	-2.75822846667907	2	101868516	F	II	C2orf29	TSS1500	shore	TSS1500-shore	chr2:101869023-101869876	NA	NA	NA	NA	NA
cg10218876	-0.196883197223142	-2.52985921102963	-2.33297601380649	-4.73389077946726	3.86495964811683e-05	0.0131782482882803	1.15261480512179	19	55660625	R	I	TNNT1	TSS200	opensea	TSS200-opensea	NA	NA	TRUE	low-CpG:60352385-60352533	NA	NA
cg10259518	-0.0518301388765951	-0.0102375464479756	0.0415925924286195	-4.19409447626816	0.000187557517186067	0.0192024079212455	-0.399926257143866	2	233765616	R	II	NGEF	Body	shore	Body-shore	chr2:233765849-233766119	NA	NA	NA	NA	NA
cg10261205	-0.14853134178075	-4.05905799912886	-3.91052665734811	-4.62026619270885	5.40379401887106e-05	0.0141939318913531	0.822039461230965	11	289927	R	I	ATHL1	Body	island	Body-island	chr11:289771-290010	NA	NA	NA	NA	rs75564014
cg10278520	-0.0538258079071179	-1.12614493411622	-1.0723191262091	-4.23381931995819	0.00016718729904119	0.0186077064274698	-0.28742905084684	8	59771002	R	II	TOX	Body	opensea	Body-opensea	NA	NA	TRUE	NA	NA	NA
cg10284592	-0.0789809140602473	1.2689512725009	1.34793218656114	-4.03997920848492	0.000292276184073383	0.0216018010156023	-0.833124419338197	11	57434942	F	I	ZDHHC5	TSS1500	shore	TSS1500-shore	chr11:57435204-57436146	NA	NA	NA	NA	NA
cg10286829	-0.104727222020688	1.60047074338495	1.70519796540564	-3.52415927116377	0.00124607717790234	0.0381301621107599	-2.23765259445476	X	100913838	F	I	ARMCX2	5'UTR	opensea	5'UTR-opensea	NA	TRUE	NA	NA	NA	NA
cg10287786	0.0705880892857437	0.136732497444711	0.0661444081589675	4.09569379998801	0.000249084403007406	0.0207256897521286	-0.67713609611524	11	117666000	R	II	DSCAML1	Body	shore	Body-shore	chr11:117666634-117668141	TRUE	NA	NA	NA	NA
cg10305805	-0.0708300213571434	0.700574902860831	0.771404924217974	-4.66209437022672	4.77721312787217e-05	0.0137343992277748	0.943535796845948	X	15692851	R	II	CA5BP	TSS200	shore	TSS200-shore	chrX:15693104-15694073	TRUE	NA	NA	NA	NA
cg10307145	-0.0534152652551994	-0.51621201360133	-0.46279674834613	-4.06484866804213	0.000272159568753772	0.0212025261229725	-0.763585105405052	14	76796185	R	II	NA	IGR	opensea	IGR-opensea	NA	NA	TRUE	NA	NA	NA
cg10327400	-0.0573688606324759	-0.446830150278939	-0.389461289646463	-4.02107192541159	0.000308536238835703	0.022004053679265	-0.885893856227919	14	42075406	F	II	LRFN5	TSS1500	shore	TSS1500-shore	chr14:42075858-42076329	NA	NA	NA	NA	NA
cg10363337	0.0965011991292868	1.84612250273363	1.74962130360434	3.56509691429814	0.00111317850057039	0.0361654952465653	-2.12914943305164	8	144891927	F	II	SCRIB	Body	island	Body-island	chr8:144891737-144892026	NA	NA	NA	NA	NA
cg10368049	0.0713292281593534	-0.363948268434379	-0.435277496593733	3.61842345002796	0.000960453041128233	0.0338574415315144	-1.98696844934264	7	94023796	F	II	COL1A2	TSS200	opensea	TSS200-opensea	NA	TRUE	NA	NA	NA	NA
cg10383933	0.0606031482645782	0.12861674592738	0.0680135976628021	4.44748410661165	8.97381289797194e-05	0.0159484551706169	0.32287272648996	14	95465250	R	II	NA	IGR	opensea	IGR-opensea	NA	NA	TRUE	NA	NA	NA
cg10397322	0.0676985609228407	0.355197160578863	0.287498599656022	3.41619833047919	0.00167401089498863	0.0435444616947375	-2.52098640817389	3	23244051	R	II	UBE2E2	TSS1500	island	TSS1500-island	chr3:23244050-23245071	NA	NA	NA	NA	NA
cg10411146	-0.158876648985594	-4.46451372736831	-4.30563707838271	-4.43872973596281	9.20660207823012e-05	0.0159823927254918	0.297706685212352	11	289966	R	I	ATHL1	Body	island	Body-island	chr11:289771-290010	NA	NA	NA	NA	NA
cg10434888	0.0524737368525616	1.65659942244155	1.60412568558899	3.73373703341488	0.00069636742163881	0.0295728582068779	-1.67640623652053	16	67515013	R	I	ATP6V0D1	1stExon	island	1stExon-island	chr16:67514398-67515345	NA	NA	NA	NA	NA
cg10438089	0.0586694077208268	0.682680069907374	0.624010662186547	3.54574584171695	0.00117419894812531	0.0370384070150372	-2.18050952760401	17	47818514	F	II	FAM117A	Body	opensea	Body-opensea	NA	NA	TRUE	NA	NA	NA
cg10443049	-0.0694043361344008	-0.602848250482341	-0.533443914347941	-4.33648243607374	0.000124078434761375	0.0170935437309508	0.00476056008737835	7	8481537	R	II	NXPH1	Body	shore	Body-shore	chr7:8481974-8482762	NA	NA	NA	NA	NA
cg10451262	0.0541698068332841	3.09532748807197	3.04115768123869	4.05666826218118	0.000278622327654195	0.0213195381783202	-0.78647504604147	8	124284176	R	II	ZHX1	5'UTR	shelf	5'UTR-shelf	chr8:124286209-124287666	NA	NA	NA	NA	NA
cg10463299	-0.0749137637260527	0.902391289956306	0.977305053682359	-6.06219728103194	7.41681067616219e-07	0.00678462430702818	5.08479330619065	20	54987330	R	II	CASS4	5'UTR	opensea	5'UTR-opensea	NA	NA	TRUE	NA	NA	NA
cg10465680	-0.0686311910667626	0.850121955353739	0.918753146420502	-3.77068635923893	0.000627777406805771	0.0283619371684783	-1.57603584805541	4	89512872	F	II	HERC3	TSS1500	shore	TSS1500-shore	chr4:89513028-89514481	NA	NA	NA	NA	NA
cg10467432	-0.0638774902727166	1.32662863844066	1.39050612871337	-3.37352375943833	0.0018794842746071	0.0461256308991134	-2.63181182023158	6	69345357	F	II	BAI3	TSS1500	island	TSS1500-island	chr6:69345216-69345483	TRUE	NA	high-CpG:69401660-69402585	NA	NA
cg10489353	-0.0825025916395765	0.482751865963271	0.565254457602848	-3.38394164466742	0.00182719782219381	0.045512811156884	-2.60481963341993	1	153895885	R	II	GATAD2B	TSS1500	island	TSS1500-island	chr1:153894837-153895921	NA	NA	NA	NA	NA
cg10499172	0.0803108784029698	-0.0241147308219503	-0.10442560922492	3.3775569775138	0.00185907383773463	0.0458816152055244	-2.62136682839088	11	126173246	F	II	DCPS	TSS1500	shore	TSS1500-shore	chr11:126173539-126174042	NA	NA	NA	NA	NA
cg10523352	0.0547435709021604	1.4206275628287	1.36588399192654	3.84255482613299	0.000512665967029608	0.026304553196527	-1.37967733970095	10	31093542	F	II	NA	IGR	opensea	IGR-opensea	NA	NA	TRUE	NA	rs947097	NA
cg10532262	-0.146189708273475	2.83910807775893	2.98529778603241	-3.73254512501267	0.000698696932340227	0.0296168019405367	-1.67963722047545	3	172428426	R	II	NCEH1	5'UTR	island	5'UTR-island	chr3:172428416-172428950	NA	NA	NA	NA	NA
cg10535353	-0.0687037261459293	1.0222165820016	1.09092030814753	-3.9510882020646	0.000376777404270327	0.0237342126826819	-1.08045188457859	2	200323432	F	I	SATB2	5'UTR	island	5'UTR-island	chr2:200320502-200329681	NA	NA	high-CpG:200031666-200031699	NA	NA
cg10536369	-0.0610720581730435	1.39802525465494	1.45909731282798	-3.41023237933977	0.00170138064003666	0.0439319641892393	-2.53652072720654	2	170335894	R	II	BBS5	TSS200	island	TSS200-island	chr2:170335881-170336456	NA	TRUE	NA	NA	NA
cg10537699	-0.0851012842187759	1.11201875556267	1.19712003978145	-3.64818576363346	0.000884241272278755	0.0326989047564858	-1.90721222582373	11	60897371	R	I	NA	IGR	opensea	IGR-opensea	NA	NA	TRUE	NA	NA	NA
cg10550882	0.0725214753936603	1.56818714487525	1.49566566948159	4.4352848449908	9.29982947089793e-05	0.0160577945953575	0.28780723823391	20	1825647	R	II	NA	IGR	opensea	IGR-opensea	NA	NA	TRUE	NA	NA	NA
cg10559220	-0.0606286364271945	-0.799239913389032	-0.738611276961837	-4.52181663775131	7.21742746569905e-05	0.0151866948211306	0.537058380099207	X	129246153	F	II	ELF4	TSS1500	shore	TSS1500-shore	chrX:129243674-129245575	NA	NA	NA	rs657407	NA
cg10559742	-0.0637187475749827	0.281005649320743	0.344724396895725	-3.49459621761227	0.00135143122000325	0.0395349064583139	-2.31564955106924	14	103783717	R	I	NA	IGR	opensea	IGR-opensea	NA	NA	TRUE	NA	NA	NA
cg10561472	-0.0590675510307133	0.494207300023497	0.553274851054211	-3.73797043720726	0.000688154268551243	0.0294536437803912	-1.66492703302742	19	4066818	F	II	ZBTB7A	TSS200	island	TSS200-island	chr19:4064086-4067980	NA	NA	high-CpG:4017761-4018573	NA	NA
cg10573932	-0.072312175073848	-1.95184791016348	-1.87953573508963	-5.80090319654408	1.61383708185638e-06	0.00741216817418756	4.30770040357971	20	17549697	R	II	DSTN	TSS1500	island	TSS1500-island	chr20:17549628-17550051	NA	NA	NA	NA	NA
cg10583683	-0.104453203595937	1.5794377056609	1.68389090925684	-4.13324287582148	0.000223568820517725	0.0201275259442655	-0.571605658654323	15	23034700	R	I	NIPA2	TSS1500	island	TSS1500-island	chr15:23033933-23034710	NA	NA	NA	NA	NA
cg10588893	-0.0520823425463409	0.494970706043465	0.547053048589806	-3.98455400047958	0.000342482258006341	0.0229108242547807	-0.987567583597487	12	34464089	F	I	NA	IGR	opensea	IGR-opensea	NA	NA	NA	NA	NA	NA
cg10634185	-0.0521248880513027	0.0232905390313711	0.0754154270826738	-3.82179770125116	0.000543616709098242	0.0268138575358292	-1.43654025560172	9	73034988	F	II	NA	IGR	island	IGR-island	chr9:73033798-73035448	NA	NA	NA	rs79914528	NA
cg10634619	0.0584696899380807	-0.121719420464151	-0.180189110402231	4.48918911321052	7.94213716023274e-05	0.0154421842745344	0.442934714842298	1	3663435	R	I	KIAA0495	1stExon	island	1stExon-island	chr1:3662963-3664085	NA	NA	NA	NA	NA
cg10667338	0.12083571192651	3.30325860720902	3.18242289528251	3.32238959021492	0.00215762072157417	0.0495247550251574	-2.76369684825386	19	49617042	R	I	LIN7B	TSS1500	shore	TSS1500-shore	chr19:49617455-49618569	NA	NA	NA	NA	NA
cg10678190	-0.0956833784426889	-0.548748569868016	-0.453065191425327	-3.99458604127444	0.000332809331512245	0.0226306063728554	-0.959668948447175	16	34442373	F	II	NA	IGR	island	IGR-island	chr16:34441786-34442374	NA	NA	NA	NA	rs79207436
cg10684486	-0.0537519318054555	-0.755447790800352	-0.701695858994896	-3.92891419433638	0.000401323733483469	0.0241648639633692	-1.14183851036666	10	12917286	F	II	NA	IGR	opensea	IGR-opensea	NA	NA	TRUE	NA	NA	rs75424505
cg10704680	-0.0505208636538228	0.320657186421242	0.371178050075065	-3.44106066217801	0.00156443856321681	0.0422828484459222	-2.45610828382291	11	2064747	R	II	NA	IGR	opensea	IGR-opensea	NA	NA	NA	NA	NA	NA
cg10716518	-0.0501560879253207	-0.465737248977335	-0.415581161052015	-4.62907907062997	5.26535377056424e-05	0.0140433300173801	0.847617951717966	6	32166722	R	II	NOTCH4	Body	shelf	Body-shelf	chr6:32163292-32164383	NA	NA	NA	NA	NA
cg10717312	0.0879405916326506	2.75157765605483	2.66363706442218	3.39264481214557	0.00178459024327579	0.0450014689913264	-2.58223886571985	2	241976244	F	I	SNED1	Body	island	Body-island	chr2:241975533-241976318	TRUE	NA	NA	NA	NA
cg10735454	0.102026507065545	-0.822084577547291	-0.924111084612836	3.8780696945013	0.00046364308833774	0.0253758282910509	-1.2821103190704	6	161836525	F	II	PARK2	Body	opensea	Body-opensea	NA	NA	TRUE	NA	NA	NA
cg10772991	0.06609624522665	2.13159579912013	2.06549955389348	4.46603570182364	8.49951795170062e-05	0.0157157318527102	0.376244721799052	3	196594273	F	II	SENP5	TSS1500	shore	TSS1500-shore	chr3:196594576-196595486	NA	NA	NA	NA	NA
cg10794915	-0.124759412183104	2.0176291249293	2.14238853711241	-3.58342670766114	0.00105820970026205	0.0354385290873832	-2.08038395484023	17	33569985	R	II	SLFN5	TSS200	island	TSS200-island	chr17:33569141-33570527	NA	NA	NA	NA	NA
cg10805721	0.0639376271083676	-0.0900742096971514	-0.154011836805519	4.46839430667456	8.44101730037195e-05	0.0156950236676057	0.383034360821695	6	83075187	F	II	TPBG	Body	island	Body-island	chr6:83073416-83075319	TRUE	NA	NA	NA	NA
cg10811178	-0.0645951010975316	-1.26261462205155	-1.19801952095401	-4.02415947887504	0.000305821835757762	0.0219534655007605	-0.877282505061691	12	116977945	R	II	NA	IGR	opensea	IGR-opensea	NA	NA	TRUE	NA	NA	NA
cg10826733	-0.0650855266271062	0.841916823691441	0.907002350318547	-4.06436002163188	0.000272541459624055	0.0212025261229725	-0.764952848278844	7	128482561	R	II	FLNC	Body	island	Body-island	chr7:128482286-128482977	NA	TRUE	NA	NA	NA
cg10833066	0.158013655493908	2.82854795039196	2.67053429489805	4.01713468445064	0.000312031825082276	0.0221086210448296	-0.896871680579049	12	111807467	R	I	FAM109A	TSS1500	shore	TSS1500-shore	chr12:111806559-111807060	NA	NA	NA	NA	rs35935006
cg10884544	0.0963892329944913	-0.310694866028248	-0.40708409902274	3.86510501905414	0.000480985274186749	0.0257055382318267	-1.31776705548244	12	104302786	R	II	LOC253724	Body	opensea	Body-opensea	NA	NA	TRUE	NA	NA	NA
cg10893683	0.0759284392742199	-0.369449739696181	-0.445378178970401	3.85566582565779	0.000494007364656937	0.0259806489453049	-1.34369884198489	12	27932499	F	II	KLHDC5	TSS1500	shore	TSS1500-shore	chr12:27932789-27933738	NA	NA	NA	NA	NA
cg10921983	-0.0748102782406771	0.751209051570184	0.826019329810861	-3.91169842113948	0.000421450501201007	0.0244813056116611	-1.18941065486456	12	124155712	F	I	TCTN2	5'UTR	island	5'UTR-island	chr12:124155578-124156171	NA	NA	NA	rs78846567	NA
cg10943263	0.0597719054285868	0.0641311964341946	0.00435929100560784	3.63473554126824	0.000917928994796948	0.0332461950022121	-1.9432909602163	6	2857924	R	II	NA	IGR	opensea	IGR-opensea	NA	NA	TRUE	NA	NA	rs34622898
cg10948657	-0.0505578169314814	0.354318275733387	0.404876092664868	-3.76155272458204	0.000644095245948998	0.0286443857249775	-1.60088426042238	15	28016654	F	II	OCA2	Body	island	Body-island	chr15:28016399-28016655	NA	NA	NA	NA	NA
cg10970409	-0.0762538876065237	0.722538949895547	0.798792837502071	-4.03796610161029	0.00029396676522213	0.0216407573660926	-0.838746996829596	3	42543566	F	II	VIPR1	TSS1500	island	TSS1500-island	chr3:42542820-42544524	NA	TRUE	NA	NA	NA
cg10976318	0.0969634714641643	2.77147071126547	2.67450723980131	5.41895305904367	5.04175441458187e-06	0.00862692270540943	3.17202950618549	22	50466533	R	II	TTLL8	Body	shore	Body-shore	chr22:50468454-50469353	TRUE	NA	NA	NA	NA
cg10995381	0.0591467533510817	2.39541784309587	2.33627108974479	3.40728210849576	0.0017150738150379	0.0441268131966647	-2.5441978614414	5	7877198	R	II	MTRR	Body	opensea	Body-opensea	NA	NA	TRUE	NA	NA	NA
cg10995755	-0.0675414086675609	-1.01228089356924	-0.944739484901684	-4.2782799549339	0.000146959478434925	0.0178903004029565	-0.161141095607588	2	73964834	R	II	TPRKB	TSS1500	shore	TSS1500-shore	chr2:73964318-73964677	NA	NA	NA	NA	NA
cg11018769	0.060591364996855	0.397882946109957	0.337291581113102	3.32687184274762	0.00213174428557924	0.0492032713352842	-2.75217662146739	15	89955171	R	II	NA	IGR	island	IGR-island	chr15:89954603-89955182	NA	NA	NA	NA	rs7184034
cg11023328	0.0765309397596565	2.00424726842794	1.92771632866828	3.58095658245356	0.00106546145509377	0.0355258788550209	-2.0869621249419	15	98196333	F	I	NA	IGR	island	IGR-island	chr15:98196021-98196391	NA	NA	NA	rs6496241	NA
cg11072887	-0.0783162364708292	1.21345750317134	1.29177373964217	-4.16755358649035	0.000202504634441582	0.0196299237248676	-0.474903608731106	6	37322624	F	II	RNF8	Body	island	Body-island	chr6:37321639-37322642	NA	NA	NA	NA	NA
cg11081185	-0.0852718199353886	-0.0514483543363661	0.0338234655990225	-3.91214863495582	0.000420911842033902	0.0244687905979861	-1.18816757437276	11	208423	R	I	RIC8A	TSS200	island	TSS200-island	chr11:206975-209225	NA	NA	NA	NA	NA
cg11086312	0.0630759515238673	-0.426527297993437	-0.489603249517304	3.48683362491019	0.00138048690231775	0.0398857775414165	-2.33607913198272	14	92720273	F	II	NA	IGR	opensea	IGR-opensea	NA	NA	TRUE	NA	NA	NA
cg11087723	0.0512237615433926	2.31435641643655	2.26313265489316	3.87030269417795	0.000473958035337397	0.0255808175391433	-1.30347737564068	5	56894899	R	II	NA	IGR	opensea	IGR-opensea	NA	NA	TRUE	NA	NA	NA
cg11117255	-0.0627555826498489	-2.24028685034734	-2.17753126769749	-3.51668383832437	0.00127194377158841	0.0385380911331134	-2.2574039088422	X	40008202	F	II	BCOR	5'UTR	shore	5'UTR-shore	chrX:40005040-40007066	NA	NA	NA	NA	NA
cg11121969	0.0585863039037462	2.3657907452323	2.30720444132855	4.34502622381172	0.00012102907734528	0.0170047401202605	0.0291675560825055	21	47268670	R	II	PCBP3	TSS1500	opensea	TSS1500-opensea	NA	NA	NA	NA	NA	NA
cg11125758	-0.0995325529058568	1.35343832303266	1.45297087593852	-3.52664856586542	0.00123757681695935	0.0380144730378455	-2.23107119063831	14	83591622	F	II	NA	IGR	opensea	IGR-opensea	NA	NA	TRUE	NA	NA	NA
cg11126134	0.0519525205587364	-0.093930077614409	-0.145882598173145	3.43188284943635	0.00160405882921837	0.0427202846027561	-2.48008407421531	13	31480304	R	II	C13orf33	TSS200	island	TSS200-island	chr13:31480272-31481105	NA	TRUE	NA	NA	NA
cg11162385	-0.0689785640362803	1.15492187401665	1.22390043805293	-4.06356115679033	0.000273166924562963	0.021234192646567	-0.767188785879673	20	25604740	F	II	NANP	TSS200	island	TSS200-island	chr20:25603815-25605187	NA	NA	NA	NA	NA
cg11169363	0.104636503967108	0.503037027196364	0.398400523229257	3.3852246598877	0.00182085585217404	0.045450216804613	-2.60149257920906	5	6773746	F	II	NA	IGR	opensea	IGR-opensea	NA	NA	NA	NA	NA	NA
cg11175476	0.0613916430982084	1.052655564589	0.991263921490787	3.51423946089886	0.00128051358563349	0.0386367841827264	-2.26385815760259	12	12419201	F	II	LRP6	Body	shore	Body-shore	chr12:12419679-12420541	NA	NA	NA	NA	NA
cg11185549	0.0631233320274456	0.696669239557419	0.633545907529974	4.55820707572145	6.48598143794713e-05	0.0147836303938475	0.64223103144761	12	116996871	R	II	MAP1LC3B2	TSS1500	opensea	TSS1500-opensea	NA	NA	TRUE	NA	NA	NA
cg11188618	-0.0568429049807671	1.31504533265332	1.37188823763408	-3.96312137912086	0.000364076601840106	0.023440104716104	-1.04708640828321	22	29196489	F	I	XBP1	1stExon	island	1stExon-island	chr22:29196082-29196962	NA	NA	high-CpG:27526377-27526597	rs2269575	rs5762809
cg11193431	-0.0520058662382092	1.06635017531903	1.11835604155724	-3.45993762753348	0.00148588495653823	0.0413084806048623	-2.40669875517949	5	60240670	F	II	ERCC8	Body	shore	Body-shore	chr5:60240779-60241490	NA	NA	NA	rs4647040	NA
cg11200917	-0.060907081000271	-0.262040892666801	-0.20113381166653	-3.51991843250659	0.00126068846926963	0.0383216327149055	-2.24885995341327	5	151305111	F	I	GLRA1	TSS1500	shore	TSS1500-shore	chr5:151304226-151304824	NA	NA	NA	NA	NA
cg11220663	-0.0932894101937616	1.17312081968075	1.26641022987451	-3.51476193210092	0.00127867717444686	0.0386288972511753	-2.26247877423922	2	70994863	R	I	ADD2	5'UTR	island	5'UTR-island	chr2:70994447-70995385	TRUE	NA	NA	NA	NA
cg11226562	0.061034912123189	-0.110677817853441	-0.17171272997663	3.62769642003976	0.000936051036085355	0.0334876595413529	-1.96214953252985	10	65280795	R	II	REEP3	TSS1500	shore	TSS1500-shore	chr10:65280870-65282030	TRUE	NA	NA	NA	NA
cg11232448	-0.0547370863434418	0.445564970029125	0.500302056372567	-3.46388008062837	0.00146996498498547	0.0411381358077752	-2.39636337493349	19	2858854	R	II	NA	IGR	shore	IGR-shore	chr19:2858893-2859239	NA	NA	NA	NA	NA
cg11252050	0.0603332037521344	0.589963710864486	0.529630507112352	3.73958584631819	0.000685045088311732	0.0293963703605733	-1.66054531310584	12	53841806	R	II	NA	IGR	shelf	IGR-shelf	chr12:53845668-53846606	NA	NA	NA	NA	NA
cg11252310	0.082493546818057	1.48236669513948	1.39987314832142	3.57161745401888	0.0010933154377218	0.0359049985611017	-2.11181472849625	11	126329507	R	II	KIRREL3	Body	opensea	Body-opensea	NA	TRUE	TRUE	NA	NA	NA
cg11281912	-0.116044388755921	0.0877379802412211	0.203782368997142	-5.16143306806066	1.0864653781774e-05	0.0100266031203789	2.40892732009314	19	37701642	F	I	ZNF585B	TSS200	opensea	TSS200-opensea	NA	NA	NA	NA	NA	NA
cg11289368	-0.0525190352606039	0.379419614928996	0.4319386501896	-3.94481135826464	0.000383573077549432	0.0238787608976309	-1.0978415807749	10	75118676	F	II	TTC18	TSS200	island	TSS200-island	chr10:75118205-75118679	NA	NA	NA	NA	NA
cg11300809	0.063220384239137	1.13509502627779	1.07187464203865	4.0161154806069	0.000312942990446634	0.0221196040227162	-0.899712813843143	2	223288637	F	II	SGPP2	TSS1500	shore	TSS1500-shore	chr2:223288922-223290013	NA	NA	NA	NA	NA
cg11303630	-0.107253811461097	-1.29921361336018	-1.19195980189908	-3.59973532832083	0.00101151416398401	0.0347117971437772	-2.03690195149174	5	178776243	F	II	NA	IGR	shelf	IGR-shelf	chr5:178770724-178772794	NA	NA	NA	NA	NA
cg11316940	-0.095762956109708	1.08478536911561	1.18054832522532	-3.74573924905706	0.000673326036032897	0.0291880120278526	-1.64384737562585	10	69524027	F	II	NA	IGR	island	IGR-island	chr10:69523843-69524258	TRUE	NA	NA	NA	NA
cg11319028	0.0527954250943949	0.974793121076682	0.921997695982287	3.82470025117545	0.000539181879428909	0.0267665116353644	-1.42859614569687	20	42142947	R	II	L3MBTL	TSS200	shore	TSS200-shore	chr20:42143210-42143591	NA	NA	NA	NA	rs73907816
cg11338389	-0.0518263694125062	0.552826014969965	0.604652384382472	-3.78418606124429	0.000604392471735356	0.0279655553962173	-1.53926480960615	11	63742044	R	I	COX8A	TSS200	island	TSS200-island	chr11:63741900-63742614	NA	NA	high-CpG:63498590-63498720	NA	NA
cg11342941	0.24634965139154	4.62361457846437	4.37726492707282	3.81381003622064	0.000556005095724783	0.0270188982137024	-1.45838976845177	6	161561121	F	I	AGPAT4	Body	opensea	Body-opensea	NA	NA	NA	NA	rs2009830	NA
cg11354682	0.0580307036508994	2.36451704382837	2.30648634017747	3.3508511090291	0.00199828158116876	0.0475372218680882	-2.69041303762894	19	10978833	R	II	C19orf38	Body	shelf	Body-shelf	chr19:10981486-10983266	NA	NA	NA	NA	NA
cg11368578	-0.0967295894142539	0.851643879648448	0.948373469062702	-3.89600895298419	0.000440647777798531	0.024920273093434	-1.23269718556742	7	150754936	R	II	CDK5	1stExon	island	1stExon-island	chr7:150754922-150755426	NA	NA	NA	NA	NA
cg11374335	-0.0558495336447798	-0.0249987058597827	0.0308508277849971	-4.00929974651882	0.00031910343313639	0.0222568958615771	-0.918705855666073	19	34971543	R	II	WTIP	TSS1500	shore	TSS1500-shore	chr19:34972054-34973645	NA	NA	NA	NA	NA
cg11388320	-0.0531190181185137	-1.78182720035459	-1.72870818223608	-3.57310145553462	0.00108884287606132	0.0358328349417584	-2.10786755667557	4	81119299	F	I	PRDM8	5'UTR	island	5'UTR-island	chr4:81119095-81119391	NA	NA	NA	NA	NA
cg11405655	0.0548673483447264	0.84373289571706	0.788865547372333	4.06966772201597	0.000268421280492317	0.0211682069545295	-0.750093372438257	1	999599	F	II	NA	IGR	shore	IGR-shore	chr1:999678-999911	NA	NA	NA	NA	NA
cg11422045	-0.0955160154608036	0.329386344841113	0.424902360301916	-3.87690740655134	0.00046517262955118	0.0254109577546626	-1.28530881837905	11	43701985	R	II	HSD17B12	TSS200	shore	TSS200-shore	chr11:43702016-43702597	NA	NA	NA	NA	NA
cg11430659	-0.0759697318983965	1.12187625599554	1.19784598789394	-3.76799252897006	0.000632547893907512	0.0284432976454151	-1.58336705937095	2	201374471	R	I	KCTD18	1stExon	island	1stExon-island	chr2:201374435-201374968	NA	NA	NA	NA	NA
cg11435872	-0.0524287479616484	-0.352742616855983	-0.300313868894335	-4.2244156278695	0.000171803689401335	0.0187529797995931	-0.314088823945383	11	45827475	R	II	SLC35C1	Body	shore	Body-shore	chr11:45825615-45826872	NA	NA	NA	NA	NA
cg11469594	-0.0861809591694489	-0.263679305675161	-0.177498346505712	-3.93359410514904	0.00039601657671689	0.0241408283977078	-1.12889319901481	6	32783046	R	II	HLA-DOB	Body	opensea	Body-opensea	NA	NA	NA	NA	NA	NA
cg11479843	-0.0892825459298374	-0.108804994860626	-0.0195224489307886	-4.08415551999189	0.000257482737407385	0.0208963369698407	-0.70949989882825	12	15941373	F	II	EPS8	5'UTR	shore	5'UTR-shore	chr12:15941718-15942740	NA	NA	NA	NA	NA
cg11482719	-0.0587982894436948	-0.770104381181981	-0.711306091738286	-4.87835281501745	2.52023881816527e-05	0.0121347137891423	1.57515682769119	4	57372411	F	II	ARL9	5'UTR	shore	5'UTR-shore	chr4:57371582-57372022	NA	TRUE	NA	NA	NA
cg11483789	-0.0676282737500387	0.445452726957635	0.513081000707674	-4.21042663005657	0.000178903524472221	0.0190343850736259	-0.353714553820637	3	122745560	F	II	SEMA5B	5'UTR	island	5'UTR-island	chr3:122745183-122746986	NA	NA	NA	NA	NA
cg11485154	-0.0548867995028881	-1.28041191042303	-1.22552511092015	-3.74148764709902	0.000681402162119957	0.0293681521124134	-1.65538577125782	11	46265393	F	II	NA	IGR	shore	IGR-shore	chr11:46264973-46265335	NA	NA	NA	NA	rs77385880
cg11488569	-0.0549136878007961	0.810011366899521	0.864925054700317	-3.91264316876539	0.000420320929761466	0.024462968790492	-1.1868020608938	9	130186546	R	II	ZNF79	TSS200	island	TSS200-island	chr9:130186276-130187160	NA	NA	high-CpG:129226137-129226462	NA	NA
cg11504264	0.0569982265535128	0.786128612622172	0.72913038606866	3.56413204338467	0.00111614715576873	0.0362172021763633	-2.13171330904505	10	87284811	R	II	NA	IGR	opensea	IGR-opensea	NA	NA	TRUE	NA	NA	NA
cg11510269	-0.0583235679092269	0.154345660272761	0.212669228181988	-3.35427743359875	0.00197987807373324	0.0473333830193901	-2.68156972729731	12	123011761	R	II	RSRC2	TSS1500	island	TSS1500-island	chr12:123011261-123011765	NA	NA	high-CpG:121577709-121577782	NA	NA
cg11511443	0.0810342779288078	-0.2343206027993	-0.315354880728108	3.61731098276087	0.00096342152981673	0.0339052605830344	-1.98994407613821	12	16761406	F	II	LMO3	TSS1500	opensea	TSS1500-opensea	NA	NA	NA	NA	NA	NA
cg11511713	-0.0527514918108061	0.582772183981283	0.635523675792089	-4.11106733715323	0.000238310151746964	0.020537967079558	-0.633967608004406	14	92587796	R	II	CPSF2	TSS1500	island	TSS1500-island	chr14:92587549-92589022	NA	NA	NA	NA	NA
cg11519983	-0.137655871187139	-3.83218373660714	-3.69452786542	-4.1514053848511	0.000212164130639965	0.0199420673195716	-0.52044801610362	4	187407036	R	II	NA	IGR	opensea	IGR-opensea	NA	NA	TRUE	NA	NA	NA
cg11529614	-0.0650903911583287	1.28848793676033	1.35357832791866	-3.38130976880171	0.00184027364078254	0.0456640279265555	-2.61164254983033	17	59941050	F	II	BRIP1	TSS1500	island	TSS1500-island	chr17:59940825-59941067	NA	NA	NA	NA	NA
cg11530693	0.148839528203924	-0.0216036263595459	-0.17044315456347	4.44641205275565	9.00200522316419e-05	0.0159560352984856	0.319790223519496	1	120165357	F	I	ZNF697	Body	island	Body-island	chr1:120165302-120166626	NA	NA	NA	NA	NA
cg11531787	-0.0510768331327967	0.26002600140248	0.311102834535277	-4.73189365435702	3.88783168826698e-05	0.0131782482882803	1.14679019684176	1	61548783	R	II	NFIA	Body	island	Body-island	chr1:61548753-61549564	TRUE	NA	NA	NA	NA
cg11553687	-0.0602845208494389	-1.65739084868827	-1.59710632783883	-3.57653388516115	0.00107856563947429	0.0357222128295966	-2.09873510630146	11	70959713	R	II	NA	IGR	shelf	IGR-shelf	chr11:70962173-70964161	NA	TRUE	NA	NA	NA
cg11594731	0.132790564016262	4.34751190102456	4.21472133700829	3.82548058074785	0.000537995623164268	0.0267522246836268	-1.42646002523165	3	46940212	F	I	PTH1R	Body	island	Body-island	chr3:46940054-46940394	NA	NA	NA	NA	NA
cg11661234	-0.0667770872119159	-0.545142768970595	-0.478365681758679	-6.77488869105773	9.06207642629195e-08	0.00381324020149581	7.19255417531867	X	73834596	F	II	RLIM	TSS200	island	TSS200-island	chrX:73833999-73834597	NA	NA	NA	NA	NA
cg11701312	0.0557120142621295	2.18650170406954	2.13078968980741	3.7576642064734	0.000651166688683758	0.0287834081603494	-1.61145569446137	19	58897497	F	II	RPS5	TSS1500	shore	TSS1500-shore	chr19:58897721-58898878	NA	NA	NA	NA	NA
cg11706226	-0.0973611731719943	2.25098441358271	2.3483455867547	-3.34376936292946	0.00203684013280638	0.0480159101581921	-2.70867666009593	15	81391334	R	II	NA	IGR	opensea	IGR-opensea	NA	NA	NA	NA	NA	NA
cg11711121	-0.0542219669337892	0.606107302823799	0.660329269757589	-4.22977895927619	0.000169155643071792	0.0186860552126856	-0.298885813039901	8	97247942	F	II	UQCRB	TSS200	opensea	TSS200-opensea	NA	NA	NA	NA	NA	NA
cg11718235	-0.160081718806769	1.5974549869478	1.75753670575457	-4.21883197705348	0.000174603757368861	0.0188693634596991	-0.329910101044245	19	56915184	F	I	ZNF583	TSS200	shore	TSS200-shore	chr19:56915356-56915856	NA	NA	NA	rs10424112	NA
cg11726572	-0.0667534928264923	1.60631719232315	1.67307068514965	-3.58751336515327	0.00104631673987167	0.0352140382610931	-2.06949636751611	18	658602	R	II	TYMS	Body	island	Body-island	chr18:657401-658745	NA	NA	NA	NA	NA
cg11728900	-0.0840666885949186	0.955679965576358	1.03974665417128	-4.31613333398327	0.000131648979333833	0.0172754036019294	-0.0533160040276162	10	13203459	R	II	MCM10	TSS200	island	TSS200-island	chr10:13203436-13203790	NA	NA	NA	NA	NA
cg11733272	0.0628104649947923	2.31105974387245	2.24824927887766	3.98538801300908	0.000341667744170203	0.0228944626830361	-0.985249187184781	3	46940439	F	I	PTH1R	Body	shore	Body-shore	chr3:46940054-46940394	NA	NA	NA	NA	NA
cg11739541	-0.0826583581389723	0.893704796965717	0.976363155104689	-4.183715980716	0.000193268908776788	0.0193972954221405	-0.429263056709613	12	49582842	F	I	TUBA1A	5'UTR	island	5'UTR-island	chr12:49582096-49582881	TRUE	NA	NA	NA	NA
cg11744351	-0.05334604161165	0.583714951172688	0.637060992784339	-3.81758599230103	0.000550114971177069	0.0268908739741905	-1.44806323804885	13	30424153	R	II	UBL3	1stExon	island	1stExon-island	chr13:30423921-30424941	NA	NA	high-CpG:29321991-29322888	NA	NA
cg11775595	-0.113794654258719	-2.91685545279882	-2.80306079854011	-3.83499478997423	0.000523734784602469	0.0264841881882997	-1.40040154204786	19	1453909	R	I	APC2	Body	shore	Body-shore	chr19:1455226-1455544	NA	NA	NA	NA	NA
cg11781847	-0.0833348269926688	1.02564904524522	1.10898387223789	-4.33579059797502	0.000124328641642012	0.0170935437309508	0.00278477957417156	8	67837483	R	I	SNHG6	Body	island	Body-island	chr8:67837480-67837954	NA	NA	NA	NA	NA
cg11789492	0.051601290577109	0.337316213145138	0.285714922568029	3.77998807780108	0.000611572255939395	0.0280827390094755	-1.55070511902353	16	1204217	R	II	CACNA1H	Body	island	Body-island	chr16:1202414-1204624	NA	NA	NA	NA	NA
cg11797898	0.0503541104559897	1.3011300619559	1.25077595149991	3.58502150761002	0.00105355306780694	0.0353642030117702	-2.07613578062371	7	1983375	F	II	MAD1L1	Body	opensea	Body-opensea	NA	NA	NA	NA	NA	NA
cg11799650	0.0767396031832044	1.30410574154954	1.22736613836634	4.27706508213025	0.00014747880286114	0.0179125836050329	-0.164597071249527	1	15573621	R	II	FHAD1	TSS200	island	TSS200-island	chr1:15573620-15573953	TRUE	TRUE	NA	NA	NA
cg11808699	-0.0987885729160469	0.431297349858971	0.530085922775018	-3.62882267576244	0.000933128437207762	0.0334576072916306	-1.95913324165063	15	81528661	R	II	IL16	Body	opensea	Body-opensea	NA	TRUE	TRUE	NA	NA	NA
cg11809464	0.0560256512370548	-0.037581522058818	-0.0936071732958728	3.35328794069299	0.00198517609599696	0.0473873516343691	-2.68412406116174	6	100054515	R	II	PRDM13	TSS200	shore	TSS200-shore	chr6:100054686-100054988	NA	NA	NA	NA	NA
cg11811212	-0.063124547407353	0.12328941287294	0.186413960280293	-5.57853113828866	3.13197201913227e-06	0.00786304405564756	3.64620810958551	2	173100242	F	II	NA	IGR	shore	IGR-shore	chr2:173099482-173100098	NA	NA	NA	NA	NA
cg11819799	-0.0583882875899124	0.469465331219508	0.527853618809421	-5.55628335686824	3.34689965214174e-06	0.00786304405564756	3.58006150974179	10	105452339	R	II	SH3PXD2A	Body	island	Body-island	chr10:105452338-105453230	TRUE	NA	NA	NA	NA
cg11821795	0.0862210755831048	1.00953424650398	0.923313170920873	4.22104617417641	0.000173488069444673	0.0188295636393329	-0.323636938000065	22	47611604	R	II	NA	IGR	shelf	IGR-shelf	chr22:47608695-47609322	NA	NA	NA	NA	rs73887214
cg11825763	-0.0632841187586004	-1.94119622351725	-1.87791210475865	-3.86425217315961	0.000482147968213112	0.025716239475904	-1.32011103430551	X	54466428	F	II	TSR2	TSS1500	opensea	TSS1500-opensea	NA	NA	NA	NA	NA	NA
cg11832956	0.0632340836570816	0.77246763211174	0.709233548454658	4.87291800410092	2.56117611592834e-05	0.0121823087618242	1.55921935027239	15	98196077	F	I	NA	IGR	island	IGR-island	chr15:98196021-98196391	NA	NA	NA	NA	NA
cg11865119	0.0578006627817071	1.49870200768208	1.44090134490038	4.76201662146042	3.55665929931454e-05	0.0129401519143997	1.23469489789779	7	130125932	R	II	MEST	TSS200	shore	TSS200-shore	chr7:130126017-130126801	TRUE	NA	NA	NA	NA
cg11866943	0.0543577929538851	0.996700352648225	0.94234255969434	4.25120213198772	0.000158972401545527	0.0183253617137557	-0.238101060593698	3	52529351	F	I	STAB1	TSS200	opensea	TSS200-opensea	NA	TRUE	TRUE	NA	NA	NA
cg11877270	-0.0887144464669689	1.03466681514288	1.12338126160985	-3.95171452403457	0.000376105794674364	0.0237237967604537	-1.07871613576621	2	65658583	F	II	SPRED2	Body	island	Body-island	chr2:65657768-65659986	NA	NA	NA	NA	NA
cg11890741	-0.0525713431333712	-0.248027215650001	-0.19545587251663	-4.00710486232824	0.000321112405119346	0.0223212077008686	-0.924819807451576	11	16626278	F	II	NA	IGR	island	IGR-island	chr11:16626053-16629180	NA	NA	NA	NA	NA
cg11939780	-0.0689817825913336	0.720128395877599	0.789110178468932	-4.18041203749127	0.000195122654214874	0.0194199809782384	-0.438597501323619	7	104654463	R	II	MLL5	TSS200	island	TSS200-island	chr7:104653119-104654966	NA	NA	high-CpG:104441334-104442291	NA	NA
cg11940177	0.0837776947558395	2.28279233960608	2.19901464485024	4.1881454362156	0.000190810758087635	0.0193132596685621	-0.416745136130049	10	99188478	R	II	PGAM1	Body	shelf	Body-shelf	chr10:99185778-99186294	NA	NA	NA	NA	NA
cg11946072	-0.0521985592493187	0.268248086476645	0.320446645725964	-3.42296627498458	0.00164347399062222	0.0431684142842689	-2.50334793848076	13	47371514	F	I	ESD	TSS200	shore	TSS200-shore	chr13:47370763-47371484	NA	NA	NA	rs76308766	NA
cg11957438	0.0660806876354848	0.511311531381086	0.445230843745601	4.28915376733533	0.000142390566703388	0.0176641123094591	-0.130195329268406	X	80065114	F	I	BRWD3	1stExon	island	1stExon-island	chrX:80064923-80065136	NA	NA	NA	NA	NA
cg11959316	-0.0587828502050325	-0.109426749228969	-0.0506438990239364	-3.79966468028928	0.000578620597036491	0.0274551458095093	-1.4970386765744	1	57001742	R	II	PPAP2B	Body	opensea	Body-opensea	NA	NA	TRUE	NA	NA	NA
cg11975206	-0.0845080736757101	0.614683082112162	0.699191155787873	-3.64115455714524	0.000901699684863796	0.0329847396367218	-1.92607986440471	10	135192160	R	I	PAOX	TSS1500	island	TSS1500-island	chr10:135191594-135193307	NA	NA	NA	NA	rs11101724
cg11980090	-0.0647980610038639	0.51652620303526	0.581324264039124	-3.83002602839028	0.000531135945119989	0.0266258310082184	-1.4140136514762	6	30181771	R	II	TRIM26	TSS1500	island	TSS1500-island	chr6:30180933-30182187	TRUE	NA	NA	NA	NA
cg11992783	0.0826904502337126	-0.200083180595377	-0.282773630829089	3.85544303920705	0.000494318825326595	0.0259806489453049	-1.34431059619626	19	50734287	R	I	MYH14	Body	island	Body-island	chr19:50733984-50734288	NA	NA	NA	NA	NA
cg11992992	-0.0805665621046675	0.809187274083369	0.889753836188036	-3.96149009410169	0.00036577358369879	0.0234696907682521	-1.05161177699984	3	71633216	F	II	FOXP1	TSS200	island	TSS200-island	chr3:71630573-71633217	NA	NA	NA	NA	NA
cg12000131	-0.0735097566936775	-0.721742576202377	-0.648232819508699	-4.51766717774378	7.30583878272593e-05	0.0152053929210344	0.5250788020693	17	27941776	R	II	ANKRD13B	3'UTR	shore	3'UTR-shore	chr17:27942532-27945388	NA	TRUE	NA	NA	NA
cg12033943	-0.0840154506385782	0.771097456891444	0.855112907530023	-4.5703914104671	6.25783626423923e-05	0.0147026308177861	0.677489582281698	19	37341734	F	I	ZNF345	5'UTR	island	5'UTR-island	chr19:37341731-37342000	NA	NA	NA	rs71830369	NA
cg12057563	-0.0530656812714255	-0.158604080711269	-0.105538399439843	-4.27823795254385	0.000146977403254871	0.0178903004029565	-0.161260585548483	X	135230841	F	I	FHL1	Body	shore	Body-shore	chrX:135228947-135230049	NA	NA	NA	NA	NA
cg12074541	0.083623015725276	2.16926724237947	2.08564422665419	3.87967568937559	0.000461537699718825	0.0253439788858651	-1.27769018246525	2	1286641	F	II	SNTG2	Body	island	Body-island	chr2:1286393-1286642	NA	NA	NA	rs57954910	NA
cg12088946	0.080247924282824	-0.420896063402692	-0.501143987685516	3.83698971248359	0.000520791590830204	0.0264507440310238	-1.39493443831014	11	5645913	F	II	TRIM6-TRIM34	Body	opensea	Body-opensea	NA	TRUE	TRUE	NA	NA	NA
cg12091642	-0.0501763812987586	0.516958830835091	0.56713521213385	-4.35158742110946	0.000118737508445775	0.0168967449835665	0.047920001787439	14	61104566	R	I	NA	IGR	island	IGR-island	chr14:61103978-61104663	TRUE	NA	NA	NA	NA
cg12114735	-0.109487012000312	-3.1212242662658	-3.01173725426549	-4.29435445353363	0.00014025502040099	0.017612503115134	-0.115386611715987	19	55668232	R	II	TNNI3	Body	island	Body-island	chr19:55667532-55668465	TRUE	NA	NA	NA	NA
cg12115302	-0.0700130417616518	-2.17232845181637	-2.10231541005472	-3.42239426229728	0.00164603405685816	0.0431952801259371	-2.50483935760472	12	30323676	F	I	NA	IGR	shore	IGR-shore	chr12:30322763-30323555	NA	NA	NA	NA	NA
cg12140144	0.0588675910878024	0.570486130822728	0.511618539734926	5.25321760719116	8.26496880823605e-06	0.00964840928286522	2.68052019364378	1	2984275	R	I	FLJ42875	Body	island	Body-island	chr1:2983925-2987962	NA	NA	NA	NA	NA
cg12173535	-0.0650527458231721	0.900069493127661	0.965122238950833	-3.4094090204269	0.00170519151881195	0.043990226116392	-2.53866357937971	19	54694174	F	I	MBOAT7	TSS1500	island	TSS1500-island	chr19:54693034-54695497	NA	NA	high-CpG:59385984-59386017	NA	rs55695490
cg12188830	-0.0848704795011548	1.32804607351274	1.41291655301389	-4.04474838801776	0.000288308945479753	0.0215399682235433	-0.819800315552642	3	57741926	R	II	SLMAP	TSS1500	island	TSS1500-island	chr3:57741925-57742990	NA	NA	NA	NA	NA
cg12190994	0.0720819495516691	-0.341024462734212	-0.413106412285881	3.4096622062434	0.00170401878783045	0.0439764348206049	-2.53800467139449	7	4305061	F	II	SDK1	Body	island	Body-island	chr7:4303079-4305062	NA	NA	NA	NA	NA
cg12238853	-0.0724439600777211	-3.07427427794637	-3.00183031786865	-3.41699462258292	0.00167038993331249	0.0434980537427127	-2.51891200492081	7	62575098	R	II	NA	IGR	island	IGR-island	chr7:62574596-62575257	NA	NA	NA	NA	NA
cg12258847	-0.0522587796233956	-0.00949780810671525	0.0427609715166803	-3.73505757762496	0.00069379530122447	0.0295254576495266	-1.67282605391034	17	62134117	R	II	ERN1	Body	opensea	Body-opensea	NA	TRUE	TRUE	NA	NA	NA
cg12262378	0.125308028214788	2.16397405345699	2.0386660252422	4.87266023295727	2.56313407003279e-05	0.0121823087618242	1.55846351629602	17	6899522	R	I	ALOX12	1stExon	island	1stExon-island	chr17:6898820-6900427	TRUE	TRUE	NA	NA	NA
cg12262564	-0.062339433026128	-0.974905074687345	-0.912565641661216	-6.95803689786714	5.31175390677432e-08	0.00309174380702349	7.72937938702585	1	156542103	R	II	IQGAP3	Body	island	Body-island	chr1:156542099-156542502	NA	NA	NA	NA	NA
cg12277416	-0.0719927218440526	-1.13443529360015	-1.06244257175609	-3.96441216690657	0.000362739279301822	0.0234262735104047	-1.0435051393775	19	2859153	F	II	NA	IGR	island	IGR-island	chr19:2858893-2859239	NA	NA	NA	NA	NA
cg12296550	0.161268519730639	1.27925049787825	1.11798197814761	3.77954655057349	0.000612332196249787	0.0280924419093049	-1.55190806845893	6	32728862	R	II	HLA-DQB2	Body	shore	Body-shore	chr6:32729342-32729877	NA	NA	NA	NA	NA
cg12307764	-0.0798677287894369	1.47265573377178	1.55252346256121	-4.26696412790511	0.000151867106561521	0.0180456643617087	-0.19332028413182	15	40861449	R	I	RPUSD2	TSS200	island	TSS200-island	chr15:40861411-40862115	NA	NA	NA	NA	NA
cg12313593	-0.0567078908781949	-0.389461228906643	-0.332753338028448	-5.06087782890143	1.465562779717e-05	0.0105961448048092	2.11201349238161	19	15619224	R	II	CYP4F22	TSS200	island	TSS200-island	chr19:15619223-15619613	NA	NA	NA	NA	NA
cg12338537	-0.0658302495217076	-1.32444821002064	-1.25861796049893	-4.02756624618872	0.000302853887424344	0.0219069636122474	-0.867778176619292	4	3663974	F	II	NA	IGR	opensea	IGR-opensea	NA	NA	NA	NA	rs58650467	NA
cg12351587	-0.05969356996936	-0.248731117303456	-0.189037547334096	-3.49004965449958	0.00136837691020131	0.0397186099483009	-2.32761776498233	4	85405251	F	II	NA	IGR	island	IGR-island	chr4:85404986-85405252	NA	NA	NA	NA	NA
cg12363682	0.0643809348713929	-0.493085730891136	-0.557466665762528	4.34420349658831	0.000121319477615758	0.0170113019801937	0.0268166903218212	5	178420690	R	II	GRM6	Body	shore	Body-shore	chr5:178421225-178422337	NA	NA	NA	NA	NA
cg12366772	-0.0710787315364216	-1.60741786769298	-1.53633913615656	-3.97267145204319	0.00035429505525137	0.0232052080231614	-1.02057992611621	2	122041891	R	II	TFCP2L1	Body	shore	Body-shore	chr2:122042066-122043093	TRUE	NA	NA	NA	NA
cg12375025	-0.0610875727901003	0.444300870402076	0.505388443192177	-3.56559378310035	0.00111165274060662	0.0361354552624642	-2.12782902050798	18	67873125	R	I	RTTN	TSS200	island	TSS200-island	chr18:67872521-67873358	NA	NA	NA	NA	NA
cg12383650	0.0812366559787759	0.885650648010075	0.804413992031299	3.62157186566376	0.000952099728140262	0.0337309727381121	-1.97854489552568	10	79111034	F	II	KCNMA1	Body	opensea	Body-opensea	NA	NA	TRUE	NA	NA	NA
cg12395205	-0.0510162696134389	0.798546538696122	0.849562808309561	-4.44829829801863	8.95245989455338e-05	0.0159457143469953	0.325213919050728	18	12254469	F	I	CIDEA	Body	island	Body-island	chr18:12254147-12255089	TRUE	TRUE	NA	NA	NA
cg12425989	-0.0889763425646995	-0.0774586861273782	0.0115176564373213	-4.3880219250203	0.0001067685095939	0.0163728964724951	0.152194480931337	11	108463485	R	II	EXPH5	Body	shore	Body-shore	chr11:108463598-108464103	NA	NA	NA	NA	NA
cg12429444	-0.0601974157570823	0.949411917716366	1.00960933347345	-3.66361578607394	0.000847068145320246	0.0320797994723654	-1.86575211968036	1	20988133	R	I	DDOST	TSS200	island	TSS200-island	chr1:20987516-20988238	NA	NA	NA	NA	NA
cg12435611	-0.0675850866165439	1.33120887339825	1.39879396001479	-3.43261961032548	0.00160084297947993	0.0426849691688493	-2.47816052031292	17	59941052	F	II	BRIP1	TSS1500	island	TSS1500-island	chr17:59940825-59941067	NA	NA	NA	NA	NA
cg12435725	0.106435812077818	0.608546882248631	0.502111070170813	5.10113519978746	1.30011952770298e-05	0.0102358972384837	2.23079636173827	3	58293450	F	II	RPP14	5'UTR	shore	5'UTR-shore	chr3:58291813-58292385	NA	NA	NA	NA	NA
cg12442369	-0.0500426978137138	-0.554216356935489	-0.504173659121775	-3.53785343492335	0.00120000227911324	0.0374704342220329	-2.20142046828706	19	12167216	R	II	ZNF878	TSS200	shelf	TSS200-shelf	chr19:12163326-12163560	NA	NA	NA	NA	NA
cg12442902	0.0571818982602909	0.232970936072758	0.175789037812467	3.76530105186912	0.000637349372183366	0.0285248755233366	-1.59068974614051	4	7427446	R	II	SORCS2	Body	opensea	Body-opensea	NA	NA	NA	NA	NA	NA
cg12460105	-0.0689821750929063	1.06881925362995	1.13780142872286	-4.07351256486188	0.000265474800854446	0.0211271866139949	-0.739325221477319	5	68665773	F	II	RAD17	5'UTR	island	5'UTR-island	chr5:68665087-68665866	TRUE	NA	NA	rs17229768	NA
cg12483876	-0.0586322631986002	-0.258239370692048	-0.199607107493448	-3.68742014058727	0.00079267135565541	0.0312399524602038	-1.80164379422723	20	33814184	F	II	MMP24	TSS1500	shore	TSS1500-shore	chr20:33814545-33815131	TRUE	TRUE	NA	NA	NA
cg12485020	0.0523476940370203	0.138324051549459	0.0859763575124383	4.12350784614825	0.000229926825282976	0.020277301891523	-0.598995977714297	X	110039269	F	I	CHRDL1	5'UTR	island	5'UTR-island	chrX:110038946-110039370	NA	NA	NA	NA	NA
cg12485428	-0.0505512566533288	-1.36296514399711	-1.31241388734378	-3.74406178167501	0.000676501307852557	0.0292564914524754	-1.6484004862879	17	1549098	R	II	SCARF1	TSS200	shore	TSS200-shore	chr17:1546742-1547324	NA	NA	NA	NA	NA
cg12492906	0.096356382692773	0.479476541728965	0.383120159036193	4.42640278885973	9.54451503831163e-05	0.0160649841099448	0.262292466216148	12	109250545	F	II	SSH1	Body	shore	Body-shore	chr12:109251205-109251586	NA	NA	NA	NA	NA
cg12499542	0.0684920194144512	0.760305930040112	0.691813910625661	4.02449677164468	0.000305526725284185	0.0219487212370846	-0.876341637883182	12	53808156	R	II	SP1	3'UTR	opensea	3'UTR-opensea	NA	NA	TRUE	NA	NA	NA
cg12517452	-0.058442062423709	1.14082629602056	1.19926835844427	-3.5948831876278	0.00102519481288514	0.0349007495927722	-2.04984788222453	5	52084045	R	II	ITGA1	TSS200	island	TSS200-island	chr5:52083946-52084287	NA	NA	high-CpG:52119442-52120051	NA	NA
cg12528835	0.0717436312835962	3.05649675781197	2.98475312652837	3.9754141091015	0.000351533671806813	0.023134080068587	-1.01296336040141	19	50001058	R	II	RPS11	Body	shore	Body-shore	chr19:49999252-49999839	NA	TRUE	NA	NA	NA
cg12546081	-0.097324606075988	-1.40762383341774	-1.31029922734175	-4.31741758802995	0.000131158044216909	0.0172754036019294	-0.049653022351376	15	79602873	R	I	TMED3	TSS1500	shore	TSS1500-shore	chr15:79603220-79604093	NA	NA	NA	NA	NA
cg12549321	-0.104229913870851	1.19815386664789	1.30238378051874	-4.27124817922858	0.000149990469454643	0.0179739935510164	-0.181140542697696	1	59762793	F	I	FGGY	1stExon	island	1stExon-island	chr1:59762102-59762794	NA	NA	NA	NA	NA
cg12566756	-0.0759828687688249	-0.242329612462358	-0.166346743693533	-3.78132241913561	0.000609281202466169	0.0280464476423686	-1.54706933670533	12	106975149	R	I	NA	IGR	shore	IGR-shore	chr12:106975195-106975714	NA	NA	NA	NA	NA
cg12571928	0.0751019282935086	-0.434208407250422	-0.509310335543931	4.39893957829853	0.000103419249450255	0.0162768486944511	0.183486444466546	2	242499273	F	II	BOK	Body	island	Body-island	chr2:242498013-242499274	NA	NA	NA	NA	NA
cg12581035	-0.0764148654415528	1.339072558043	1.41548742348455	-3.91980387790996	0.000411854804507028	0.0243098323808833	-1.16702260841726	12	9067477	F	II	PHC1	5'UTR	island	5'UTR-island	chr12:9066946-9067480	NA	NA	NA	NA	NA
cg12586718	-0.068062794507616	-1.80262590958257	-1.73456311507496	-3.78355040178862	0.000605474349546746	0.0279771851007884	-1.54099743130954	X	153715055	F	I	UBL4A	TSS200	island	TSS200-island	chrX:153714288-153715375	NA	NA	high-CpG:153367974-153368280	NA	NA
cg12592276	0.0527528702891903	-0.0333789947680291	-0.0861318650572194	3.38613412609178	0.00181637314250517	0.0454137534764049	-2.59913381966227	12	3427813	R	II	NA	IGR	opensea	IGR-opensea	NA	NA	NA	NA	NA	NA
cg12592365	0.0510387002568087	3.29152290637929	3.24048420612249	3.92757081645344	0.000402859936520603	0.0241791235984084	-1.14555343678938	17	78765948	F	II	RPTOR	Body	opensea	Body-opensea	NA	TRUE	TRUE	NA	rs61521042	rs75467749
cg12597389	-0.0751013150774665	0.611604887402249	0.686706202479715	-3.60717366777445	0.000990883717495376	0.0343287443809797	-2.01704082398799	7	8482235	R	I	NXPH1	Body	island	Body-island	chr7:8481974-8482762	NA	NA	NA	NA	NA
cg12602851	0.0521359206151804	0.180188129906515	0.128052209291334	4.19308321236215	0.000188106662668122	0.0192260361162939	-0.402785786089828	6	76644222	R	II	IMPG1	Body	opensea	Body-opensea	NA	NA	NA	NA	NA	NA
cg12611448	0.0532423544411354	0.027556427766705	-0.0256859266744304	4.22407863399456	0.00017197142636455	0.0187568762237858	-0.315043877497526	3	185255217	R	II	LIPH	Body	opensea	Body-opensea	NA	TRUE	NA	NA	NA	NA
cg12617928	0.0726658965250732	-0.714235608846087	-0.78690150537116	3.66959448561724	0.000833075266618596	0.0318489430750332	-1.84966732468726	16	231742	F	II	NA	IGR	island	IGR-island	chr16:230301-231761	NA	NA	NA	NA	NA
cg12644845	-0.125947533541504	1.66534561544911	1.79129314899061	-3.71466786033523	0.000734557451283923	0.0302758049223321	-1.72804696302423	7	150174632	F	I	GIMAP8	Body	opensea	Body-opensea	NA	NA	NA	NA	NA	NA
cg12646754	-0.075988212606072	1.02832268512022	1.10431089772629	-3.90853343455217	0.00042525627137038	0.024554724013956	-1.19814795652022	1	2574751	R	I	NA	IGR	island	IGR-island	chr1:2574030-2574864	NA	NA	NA	NA	NA
cg12656272	-0.0643718777795009	0.0457724545360997	0.110144332315601	-4.71218610126322	4.1208461116555e-05	0.013405587130142	1.08933954461129	3	100328186	R	II	GPR128	TSS1500	opensea	TSS1500-opensea	NA	NA	NA	NA	NA	NA
cg12656312	0.0642447379848127	-0.609633504655756	-0.673878242640568	3.59283715302848	0.00103101707183212	0.0349647569852762	-2.05530455707672	11	6024266	R	II	OR56A4	1stExon	opensea	1stExon-opensea	NA	NA	NA	NA	NA	NA
cg12681402	0.0884283141106097	2.06245385297856	1.97402553886795	3.84505798486548	0.000509051462766545	0.0262376621838556	-1.37281197464946	12	113229989	R	II	RPH3A	5'UTR	opensea	5'UTR-opensea	NA	NA	TRUE	NA	NA	NA
cg12683641	-0.0518261622016871	-0.146569663902072	-0.0947435017003851	-5.51641930893739	3.76959161080898e-06	0.0079290590891276	3.46156561095716	19	51587102	F	II	KLK14	5'UTR	opensea	5'UTR-opensea	NA	NA	NA	NA	NA	NA
cg12716837	0.109526282506128	2.60925018379285	2.49972390128672	4.286737839076	0.000143393457983393	0.0177026690981254	-0.137072798409074	4	7518360	R	II	SORCS2	Body	opensea	Body-opensea	NA	NA	TRUE	NA	NA	NA
cg12719836	0.0750473820683748	2.89767722304717	2.8226298409788	3.57685892708727	0.0010775972833952	0.0357158103660427	-2.09787008396302	1	95238920	F	II	NA	IGR	opensea	IGR-opensea	NA	NA	TRUE	NA	rs17112279	NA
cg12726839	0.128911011965656	4.96057736893362	4.83166635696796	3.35984742387193	0.00195030676410648	0.0469974006201787	-2.66718404159215	1	845311	R	II	NA	IGR	island	IGR-island	chr1:844299-845883	NA	NA	NA	NA	NA
cg12731488	-0.0598544771042729	-1.04644077572385	-0.986586298619574	-3.50554678823825	0.00131144265575099	0.0390639755602615	-2.2867938803307	X	37893211	F	II	SYTL5	Body	opensea	Body-opensea	NA	NA	NA	NA	NA	rs73632432
cg12745769	-0.0505931032301715	0.350047156384787	0.400640259614959	-3.84644961414234	0.000507052722661188	0.0262130583335932	-1.36899442951167	19	21579993	F	II	ZNF493	1stExon	opensea	1stExon-opensea	NA	NA	NA	NA	rs62110379	NA
cg12747860	-0.0837805570190856	0.694134067387815	0.777914624406901	-3.9313263951375	0.000398579620692567	0.0241570410429547	-1.13516672359474	6	3229027	R	II	TUBB2B	TSS1500	island	TSS1500-island	chr6:3227025-3229688	NA	NA	NA	NA	NA
cg12774129	-0.0617191357627964	-1.38462524623195	-1.32290611046916	-4.157236897556	0.000208624831521775	0.0198457191252726	-0.504007323776586	10	31892028	R	II	NA	IGR	shore	IGR-shore	chr10:31892189-31892752	NA	NA	NA	NA	NA
cg12810096	-0.0527114518941924	0.548695816606993	0.601407268501186	-3.51093576874855	0.00129218458676061	0.0387914421379456	-2.2725780861635	17	32484112	R	I	ACCN1	TSS1500	island	TSS1500-island	chr17:32484007-32484280	NA	NA	NA	NA	NA
cg12810212	-0.0525309107435071	-0.0761994363773992	-0.0236685256338921	-3.76676106214511	0.000634740401075607	0.0284822645877528	-1.58671776758036	2	232379626	R	I	C2orf52	TSS1500	island	TSS1500-island	chr2:232378948-232379666	NA	NA	NA	NA	NA
cg12814019	-0.0922059630684102	-2.36080389173695	-2.26859792866855	-5.8103455414805	1.56906826414986e-06	0.00741216817418756	4.33579361614096	12	133612854	F	II	ZNF84	TSS1500	shore	TSS1500-shore	chr12:133613765-133614525	NA	NA	NA	NA	NA
cg12834378	-0.0547399802183129	-0.576805629026627	-0.522065648808315	-3.80890998553434	0.000563740204152834	0.0271379240926306	-1.47178446544878	7	158067345	F	II	PTPRN2	Body	opensea	Body-opensea	NA	NA	TRUE	NA	rs78311638	NA
cg12848614	0.0524202089310999	0.535991269978857	0.483571061047758	3.36196838856626	0.0019391581829956	0.0468487493800906	-2.66170308217039	14	70193496	F	II	NA	IGR	island	IGR-island	chr14:70193467-70193955	NA	TRUE	NA	NA	NA
cg12856407	-0.0697526013677023	-0.918795847396829	-0.849043246029126	-5.52724248422525	3.64981236350112e-06	0.0079290590891276	3.49373380660601	X	78622565	R	II	ITM2A	Body	opensea	Body-opensea	NA	NA	NA	NA	NA	NA
cg12862851	-0.0594391206514061	0.807165883856607	0.866605004508014	-4.15100933455048	0.000212406627476365	0.0199420673195716	-0.521564326248833	18	74203132	R	I	NA	IGR	shore	IGR-shore	chr18:74203538-74205017	NA	NA	high-CpG:72332120-72332485	NA	NA
cg12873454	0.0586767899567485	0.0735428604623998	0.0148660705056513	4.80482397488818	3.133599167928e-05	0.0126787531487653	1.35979834210466	1	14924611	R	II	KIAA1026	TSS1500	island	TSS1500-island	chr1:14924610-14925993	NA	NA	NA	NA	NA
cg12881726	-0.0590229350021374	0.981423837868589	1.04044677287073	-3.92960007760788	0.000400541605142203	0.0241570410429547	-1.13994161365069	7	30544409	R	I	GGCT	1stExon	island	1stExon-island	chr7:30543984-30545005	NA	NA	high-CpG:30510914-30511003	NA	NA
cg12897067	-0.139030004327729	-2.15590503742898	-2.01687503310125	-3.90399337462377	0.000430774073678237	0.0246989853164108	-1.21067668149427	5	135418308	F	II	NA	IGR	shore	IGR-shore	chr5:135416204-135416475	TRUE	NA	NA	rs79723781	NA
cg12899065	0.0533516264246061	1.27845042831421	1.22509880188961	4.10682587108697	0.000241236241831617	0.0205777497337458	-0.645882880402287	22	19710163	R	II	GP1BB	TSS1500	island	TSS1500-island	chr22:19709081-19712106	TRUE	NA	high-CpG:18090158-18090169	NA	NA
cg12902206	0.0687744714951974	3.67451636330913	3.60574189181394	3.40050622140163	0.00174692477797017	0.0445115148564907	-2.56181770123248	3	52351487	F	I	DNAH1	5'UTR	opensea	5'UTR-opensea	NA	TRUE	NA	NA	NA	NA
cg12905688	-0.0663287685517865	0.933752816106365	1.00008158465815	-4.13296907769284	0.000223745261922883	0.0201275259442655	-0.572376299844256	3	50126276	R	I	RBM5	TSS200	island	TSS200-island	chr3:50126252-50127204	NA	NA	NA	NA	NA
cg12907988	0.0559984962134336	-0.47955296221602	-0.535551458429453	4.24634689273818	0.000161226153426202	0.0183755455921899	-0.251885112241305	1	8377868	F	II	NA	IGR	island	IGR-island	chr1:8377784-8378447	NA	NA	NA	NA	NA
cg12920408	0.0608175013154078	-0.360704863067226	-0.421522364382634	4.17765085998024	0.000196685240566898	0.0194329398385916	-0.446396720791483	X	100645993	R	I	RPL36A	5'UTR	island	5'UTR-island	chrX:100645780-100646107	TRUE	NA	high-CpG:100532594-100532659	NA	NA
cg12924095	0.118136432024836	-1.81832261665481	-1.93645904867965	4.16756315930502	0.000202499038126081	0.0196299237248676	-0.474876592856397	5	151150029	F	I	G3BP1	TSS1500	island	TSS1500-island	chr5:151150014-151152086	NA	NA	NA	NA	NA
cg12926341	0.0709168891241742	-0.0484542902585498	-0.119371179382724	3.90519300067115	0.000429309350065107	0.0246706018719034	-1.20736673016403	2	70330714	F	II	NA	IGR	opensea	IGR-opensea	NA	NA	TRUE	NA	NA	NA
cg12934382	0.134711905445686	-0.0995876352968595	-0.234299540742545	4.59725555264807	5.782463973761e-05	0.0143584851349039	0.755304590398419	3	51741135	F	I	GRM2	1stExon	island	1stExon-island	chr3:51740740-51741413	NA	TRUE	NA	NA	NA
cg12977772	0.070237666323576	0.624278833575809	0.554041167252233	4.01118171497926	0.000317390657811075	0.0222369517633999	-0.913462607206231	5	72714340	F	II	NA	IGR	shore	IGR-shore	chr5:72715407-72715997	NA	TRUE	NA	NA	NA
cg12985237	0.0558760281267948	-0.262177603159651	-0.318053631286446	3.97421973317017	0.000352733609719037	0.0231664005567791	-1.01628046486415	5	6739530	F	II	POLS	Body	shore	Body-shore	chr5:6737704-6738004	NA	NA	NA	rs416847	NA
cg12991385	-0.0500561887080013	-0.339405734647593	-0.289349545939592	-3.52098729952693	0.00125699032432911	0.0382766587639099	-2.24603582008105	6	29599259	F	II	GABBR1	Body	shore	Body-shore	chr6:29600192-29600661	NA	NA	NA	rs79665842	NA
cg12999941	0.0501215359789788	0.571549003167674	0.521427467188695	3.84435748461586	0.000510060462172402	0.0262639319552114	-1.37473339806092	3	50304930	F	I	SEMA3B	TSS200	opensea	TSS200-opensea	NA	TRUE	TRUE	NA	NA	NA
cg13023681	-0.0530931677595994	0.145569790894251	0.198662958653851	-4.35407281219647	0.000117880658095324	0.0168546109414167	0.0550255101506059	2	10444156	R	II	HPCAL1	5'UTR	island	5'UTR-island	chr2:10442308-10444509	NA	NA	NA	NA	NA
cg13044052	-0.0589021588832345	0.0820602794911999	0.140962438374434	-3.57606639777107	0.00107995983907724	0.0357399545536112	-2.0999791518678	6	30103699	R	II	TRIM40	TSS1500	opensea	TSS1500-opensea	NA	NA	NA	NA	NA	NA
cg13049862	-0.051202294244699	-1.24035740005773	-1.18915510581303	-4.11438616284197	0.000236044841677557	0.0204576887297681	-0.624641421638961	17	1384170	R	II	MYO1C	Body	shelf	Body-shelf	chr17:1381746-1382043	NA	NA	NA	NA	NA
cg13061637	0.0501063032070488	0.317488482982127	0.267382179775079	4.0283885846819	0.000302141702841534	0.0218795865648833	-0.865483566222991	20	45523098	F	II	EYA2	TSS200	shore	TSS200-shore	chr20:45523250-45524020	NA	NA	NA	NA	NA
cg13066693	0.0662348270740019	1.21720790853524	1.15097308146124	5.99215847329577	9.13303735887731e-07	0.0068626784344274	4.87659560871206	14	76878042	R	II	ESRRB	5'UTR	opensea	5'UTR-opensea	NA	NA	NA	NA	NA	NA
cg13071569	0.0679680143829093	0.844980928916287	0.777012914533378	4.08698378673592	0.000255398840390467	0.0208501940080671	-0.701569699117892	12	107296946	F	II	NA	IGR	opensea	IGR-opensea	NA	NA	NA	NA	rs79829404	NA
cg13077484	-0.0526595411293276	-1.69475059493911	-1.64209105380978	-3.62845852384503	0.000934072433135034	0.0334765165976776	-1.96010854274415	X	69665036	F	II	DLG3	1stExon	shore	1stExon-shore	chrX:69665102-69665355	TRUE	TRUE	NA	NA	NA
cg13092523	0.0602757717038434	-0.742180520770055	-0.802456292473899	4.27960295180685	0.000146395978562822	0.0178605441695735	-0.157377209381218	8	72757004	R	II	MSC	TSS1500	shore	TSS1500-shore	chr8:72755783-72756667	NA	NA	NA	NA	rs6991425
cg13100764	-0.0718341349070082	0.774184977872591	0.846019112779599	-3.9254575992305	0.000405288094384663	0.0242158903398905	-1.15139629670703	11	61583588	F	II	MIR1908	TSS1500	island	TSS1500-island	chr11:61582573-61584728	NA	NA	NA	NA	NA
cg13106484	0.0686523091591141	-0.878583465161725	-0.947235774320839	3.49490504853213	0.00135028752461719	0.0395234305628262	-2.31483633169316	7	157692127	F	II	PTPRN2	Body	shore	Body-shore	chr7:157690559-157690770	NA	TRUE	NA	NA	NA
cg13125157	0.0834099336438179	1.16903663449561	1.08562670085179	3.71297441139239	0.000738045507684554	0.0303123423330941	-1.73262762983894	17	50237403	R	I	CA10	TSS1500	shore	TSS1500-shore	chr17:50235175-50236466	NA	NA	NA	NA	NA
cg13127231	0.0783657381976257	-0.0492339866399488	-0.127599724837575	4.3571904586193	0.000116814437119128	0.0168279574836683	0.0639401695857043	13	111806949	R	II	ARHGEF7	Body	shore	Body-shore	chr13:111805638-111806531	NA	NA	NA	NA	NA
cg13142152	0.0633268310325437	2.75639167966278	2.69306484863024	3.76114743030666	0.000644828795862197	0.0286584446387463	-1.60198631244739	6	25026539	F	II	NA	IGR	opensea	IGR-opensea	NA	NA	TRUE	NA	rs9356955	NA
cg13146484	0.0545176516552439	1.32774923698974	1.27323158533449	3.4980339582476	0.00133875267033318	0.0394012150694898	-2.30659533982205	14	61645461	R	II	NA	IGR	opensea	IGR-opensea	NA	TRUE	TRUE	NA	NA	NA
cg13154925	-0.052291038400144	-1.73211019019146	-1.67981915179132	-4.12533098263361	0.000228722791420077	0.0202328263478799	-0.59386803402464	8	41158676	F	II	SFRP1	Body	opensea	Body-opensea	NA	NA	TRUE	NA	NA	NA
cg13170807	0.057927250341246	1.75101787513283	1.69309062479158	3.48043895836411	0.00140487345402077	0.0401656546807212	-2.35289262946209	17	25708208	R	I	NA	IGR	opensea	IGR-opensea	NA	TRUE	TRUE	NA	NA	NA
cg13185377	0.182612441635389	0.59571956644735	0.413107124811961	5.15084663620564	1.12126556722771e-05	0.0100266031203789	2.37763521337646	10	601783	F	II	DIP2C	Body	opensea	Body-opensea	NA	NA	TRUE	NA	NA	NA
cg13241077	-0.05167833472398	0.236597841798664	0.288276176522644	-4.509138228021	7.49093365853196e-05	0.0152869359655371	0.500463946329489	13	46190098	F	II	FAM194B	TSS1500	opensea	TSS1500-opensea	NA	NA	NA	NA	rs79288366	NA
cg13303229	-0.10044637278112	0.985882896667104	1.08632926944822	-3.91898264923279	0.00041281723864421	0.0243495624707508	-1.16929170563238	5	154136254	F	II	LARP1	Body	island	Body-island	chr5:154134139-154137009	NA	NA	NA	NA	NA
cg13343238	-0.0948390047436989	-0.574469940016861	-0.479630935273162	-3.8594805986231	0.000488703775531529	0.0258539288923419	-1.3332216594681	15	69453362	R	II	MIR548H4	Body	island	Body-island	chr15:69452451-69453939	NA	NA	NA	NA	NA
cg13347679	-0.0546243964273266	0.656417829717838	0.711042226145165	-4.05365772815273	0.000281038336564817	0.0214081105505876	-0.79489498801169	3	9774065	R	I	BRPF1	5'UTR	shore	5'UTR-shore	chr3:9773066-9773911	NA	NA	NA	NA	NA
cg13363748	0.0540294266958221	2.43127782123693	2.37724839454111	3.4980450417197	0.00133871197988831	0.0394012150694898	-2.30656614182281	6	143861183	R	II	NA	IGR	shelf	IGR-shelf	chr6:143857743-143858751	NA	NA	NA	NA	NA
cg13375589	0.198556413089409	2.00304748629228	1.80449107320287	3.44455801048432	0.00154958966180669	0.0420881673573412	-2.44696387308662	17	4487125	R	I	SMTNL2	TSS200	shore	TSS200-shore	chr17:4487398-4488482	NA	NA	NA	NA	rs73329999
cg13390975	-0.0784694008494756	0.355418590247524	0.433887991097	-4.00686970831384	0.000321328372654842	0.0223269628893335	-0.92547476993651	5	34915890	F	I	BRIX1	1stExon	island	1stExon-island	chr5:34915293-34916240	TRUE	NA	NA	NA	NA
cg13393036	0.102089100741951	0.039301341476453	-0.0627877592654976	3.79797263763947	0.000581384986718034	0.0275267914626794	-1.50165796955238	8	95962371	F	II	TP53INP1	TSS1500	island	TSS1500-island	chr8:95960751-95962372	NA	NA	NA	NA	NA
cg13411789	0.0636734978372935	-0.664877878445218	-0.728551376282512	3.34330801136436	0.00203937667351996	0.0480514782365831	-2.70986580272662	6	10528492	R	II	GCNT2	5'UTR	opensea	5'UTR-opensea	NA	NA	TRUE	NA	rs56152434	rs56117515
cg13436085	-0.0727324000881555	1.15421015551236	1.22694255560051	-3.47500170644444	0.0014259346498155	0.0405192364553746	-2.3671773958867	3	183904316	F	I	ABCF3	Body	island	Body-island	chr3:183903386-183904495	NA	NA	NA	rs11539877	NA
cg13438032	-0.050085144478931	-0.451906865543469	-0.401821721064538	-3.32759276768033	0.00212761016483107	0.0491655921177516	-2.75032297864502	8	55162383	F	II	NA	IGR	opensea	IGR-opensea	NA	NA	TRUE	NA	NA	NA
cg13441872	-0.054355776376428	-1.6058360257397	-1.55148024936327	-4.49847382751493	7.72889592488683e-05	0.0153347510030072	0.469702132289729	X	54556943	F	II	GNL3L	5'UTR	island	5'UTR-island	chrX:54556428-54556959	NA	NA	NA	NA	NA
cg13451127	0.0669304487355807	0.0133943658321907	-0.05353608290339	4.51424924084449	7.37946618264083e-05	0.0152067235771774	0.515213152514491	3	47050803	R	I	NBEAL2	Body	island	Body-island	chr3:47050486-47051609	TRUE	TRUE	NA	NA	NA
cg13462082	0.0510902743076306	0.61075967745621	0.55966940314858	3.9284255729409	0.000401881828058312	0.0241648639633692	-1.14318977984714	7	106820841	F	II	HBP1	Body	opensea	Body-opensea	NA	NA	TRUE	NA	NA	NA
cg13463033	-0.0561479455056915	1.11599167496324	1.17213962046894	-4.14334865246521	0.000217150989299147	0.0200198023829832	-0.543150039304413	9	139360276	F	II	SEC16A	Body	shore	Body-shore	chr9:139360683-139361143	NA	NA	NA	NA	NA
cg13463516	-0.0513636491171094	1.04264891898858	1.09401256810569	-4.05003592715468	0.000283972068520774	0.0214799372074285	-0.805021702432646	9	138632121	R	II	KCNT1	Body	shelf	Body-shelf	chr9:138628082-138628730	NA	NA	NA	NA	NA
cg13468174	-0.0573699319859818	0.617316164837554	0.674686096823536	-3.62440507044943	0.000944642829560159	0.0336545715452456	-1.97096194363943	19	58919984	R	I	ZNF584	TSS200	island	TSS200-island	chr19:58919548-58920529	NA	NA	NA	NA	NA
cg13475665	-0.0685515041954771	0.609541179110961	0.678092683306439	-3.89591102696286	0.000440770233986995	0.024920273093434	-1.2329671537215	3	65582925	R	I	MAGI1	Body	opensea	Body-opensea	NA	NA	NA	NA	NA	NA
cg13477101	-0.0834583219195548	-1.26880075235514	-1.18534243043559	-4.04585680394209	0.000287394480940678	0.0215259898592931	-0.816702855010431	7	1067302	R	II	C7orf50	Body	island	Body-island	chr7:1066931-1068245	NA	NA	NA	NA	NA
cg13491759	-0.10774852210064	0.46576605190735	0.57351457400799	-4.59459188467992	5.82795794938978e-05	0.0143687767787219	0.747584330098544	17	4850943	R	II	PFN1	Body	island	Body-island	chr17:4850942-4853907	NA	NA	NA	NA	NA
cg13519918	-0.0883708206162321	-2.52162456809585	-2.43325374747962	-3.75690931293812	0.000652548207985012	0.0288156835943005	-1.61350745296089	12	89748985	F	II	NA	IGR	shore	IGR-shore	chr12:89745168-89748144	NA	NA	NA	NA	NA
cg13547889	0.0685426548783059	1.54677996947059	1.47823731459228	4.96133460380268	1.97015231872023e-05	0.0114360375245998	1.81885897466828	9	139433088	F	II	NOTCH1	Body	opensea	Body-opensea	NA	NA	TRUE	NA	NA	NA
cg13553498	0.070934886748506	1.70807094967615	1.63713606292764	3.45306686253233	0.00151402701331159	0.0416335924336017	-2.42469753542341	12	9821986	R	II	CLEC2D	TSS1500	opensea	TSS1500-opensea	NA	NA	NA	NA	NA	NA
cg13558371	0.0751388385011917	-1.41391623277563	-1.48905507127682	3.84260652720288	0.00051259105984298	0.0263041103246814	-1.37953555774068	9	126135610	R	I	CRB2	Body	island	Body-island	chr9:126135407-126136193	NA	NA	NA	NA	NA
cg13561855	0.111938302882762	-1.05622005178503	-1.16815835466779	3.93322441793772	0.000396433310267962	0.0241411822085334	-1.12991601416227	14	52735840	R	II	PTGDR	Body	shore	Body-shore	chr14:52734207-52735486	NA	NA	NA	NA	NA
cg13564816	-0.129680706188373	0.539179558375346	0.668860264563719	-3.7269966240096	0.000709641036684736	0.0298193091140011	-1.69467228982203	9	118207596	R	II	NA	IGR	opensea	IGR-opensea	NA	NA	TRUE	NA	NA	NA
cg13568311	0.0536382801576829	-0.0999827595044141	-0.153621039662097	3.40102958823618	0.00174444451754932	0.0445031697565937	-2.56045736042321	13	47317345	R	II	LRCH1	3'UTR	opensea	3'UTR-opensea	NA	NA	TRUE	NA	NA	NA
cg13574820	0.0522699844031311	-1.23809744877155	-1.29036743317468	3.52314379196928	0.00124956094637032	0.0381681184802636	-2.24033678924	7	154706045	F	II	NA	IGR	island	IGR-island	chr7:154705746-154706046	NA	NA	NA	NA	NA
cg13579486	0.0782506201412955	0.151004534262511	0.0727539141212155	3.35617359215887	0.00196976335854599	0.0472149640219838	-2.67667382661006	20	39314091	F	II	NA	IGR	shore	IGR-shore	chr20:39316039-39316322	NA	NA	NA	rs74760275	NA
cg13582371	-0.0782591589535202	0.475992048146826	0.554251207100346	-3.85748114335127	0.000491476619473586	0.0259004984332061	-1.33871361327973	2	161126308	R	II	NA	IGR	shore	IGR-shore	chr2:161126364-161126825	TRUE	NA	NA	NA	NA
cg13582435	-0.0501433536593128	0.955497319433263	1.00564067309258	-3.71528566064961	0.000733288930934964	0.0302444828269353	-1.72637563736419	15	53096481	F	II	NA	IGR	island	IGR-island	chr15:53096014-53096482	NA	TRUE	NA	rs74938855	NA
cg13586160	-0.0547465931956206	-0.218485929777222	-0.163739336581602	-5.64001959171153	2.60712184003446e-06	0.00777483928888249	3.82906972571871	15	25445634	F	II	SNORD115-19	TSS1500	opensea	TSS1500-opensea	NA	NA	NA	NA	NA	NA
cg13603062	-0.0570265836311614	0.482918239834563	0.539944823465725	-4.71815238218904	4.04887996448227e-05	0.013341677753598	1.1067271194035	6	32812518	F	II	PSMB8	5'UTR	shore	5'UTR-shore	chr6:32811494-32811839	NA	NA	NA	rs2071463	NA
cg13625388	0.0568195299865283	0.250201284633871	0.193381754647343	5.2434221721014	8.50984490766186e-06	0.00964840928286522	2.6515119490145	13	22546284	R	II	NA	IGR	opensea	IGR-opensea	NA	NA	TRUE	NA	NA	NA
cg13651586	-0.052065920070421	-1.20684167797733	-1.15477575790691	-4.09873994575918	0.000246912345961362	0.0207073102970822	-0.668586860924858	X	48769094	R	II	SLC35A2	5'UTR	island	5'UTR-island	chrX:48768763-48769474	TRUE	NA	NA	NA	NA
cg13654573	0.0561996452652718	1.31876043514084	1.26256078987557	3.71381044391782	0.00073632149910501	0.0302904199646719	-1.73036632634922	14	53576363	F	II	DDHD1	Body	opensea	Body-opensea	NA	NA	TRUE	NA	NA	NA
cg13654902	-0.0967310696056923	0.849069218835636	0.945800288441328	-4.30670708118618	0.00013530812254685	0.0174170817358861	-0.0801922549763088	19	38853053	F	II	CATSPERG	Body	island	Body-island	chr19:38852311-38853485	NA	NA	NA	NA	NA
cg13672106	0.0809470624425801	2.33009936485809	2.24915230241551	4.01048315878014	0.000318025361105683	0.0222540267673038	-0.91540891705092	17	38984421	F	II	TMEM99	5'UTR	opensea	5'UTR-opensea	NA	NA	TRUE	NA	NA	NA
cg13679773	0.0985686818257847	1.82121785693421	1.72264917510843	3.43082278378957	0.00160869675279387	0.0427765554434278	-2.48285137229209	19	15516898	F	II	AKAP8L	Body	opensea	Body-opensea	NA	NA	NA	NA	NA	NA
cg13679804	-0.0533596675688356	0.456046694562059	0.509406362130895	-3.62777935763821	0.000935835513869502	0.0334868004073257	-1.96192742646516	3	59734950	F	II	NA	IGR	opensea	IGR-opensea	NA	NA	TRUE	NA	NA	NA
cg13685779	0.0591360880809559	1.42707667732351	1.36794058924255	3.48674476230724	0.00138082297643668	0.0398900096854159	-2.33631287749112	9	109132896	R	II	NA	IGR	opensea	IGR-opensea	NA	NA	NA	NA	NA	NA
cg13686857	-0.0660469578622317	-1.01140964781018	-0.945362689947948	-3.681003883634	0.000806990851834849	0.0314564279784436	-1.81894101738374	11	131996760	F	II	NTM	Body	opensea	Body-opensea	NA	TRUE	TRUE	NA	NA	NA
cg13707951	-0.0799577405049146	0.481174939327746	0.561132679832661	-4.43348796351636	9.34882630442888e-05	0.0160649841099448	0.282644404160188	10	13749382	R	II	FRMD4A	Body	opensea	Body-opensea	NA	TRUE	NA	low-CpG:13789184-13789672	NA	NA
cg13713253	-0.0587679050751899	0.279227320054245	0.337995225129435	-3.48183770610049	0.00139950403248207	0.040110513857874	-2.34921613846979	X	71128586	F	II	NA	IGR	shelf	IGR-shelf	chrX:71130679-71131820	NA	NA	NA	rs4986624	NA
cg13717023	-0.0613437045900183	0.775028885954802	0.83637259054482	-3.40258074022219	0.00173711338059828	0.0444002719149201	-2.55642499011114	5	53606639	F	I	ARL15	TSS1500	island	TSS1500-island	chr5:53605932-53606798	NA	NA	NA	NA	NA
cg13725590	0.0818164868683168	-0.429409361689156	-0.511225848557473	3.58797876107194	0.00104497056766474	0.0351919527545982	-2.06825611868665	2	96809174	F	II	DUSP2	3'UTR	shore	3'UTR-shore	chr2:96810443-96811454	NA	NA	NA	NA	NA
cg13735645	0.0506043655048161	1.60442680449719	1.55382243899237	3.35243172208544	0.00198977149526455	0.0474485966940872	-2.68633405018378	4	7289482	R	II	SORCS2	Body	opensea	Body-opensea	NA	NA	NA	NA	NA	NA
cg13737829	-0.0518167280847304	-1.15191641572719	-1.10009968764246	-3.49237760958916	0.00135967487949409	0.039626236589817	-2.32149064592344	14	95358161	F	II	NA	IGR	opensea	IGR-opensea	NA	NA	NA	NA	rs12879389	NA
cg13770495	-0.0531258605896411	-0.182286548239318	-0.129160687649677	-3.82431625701847	0.000539766560769727	0.0267762317841786	-1.42964725128169	X	37404519	F	I	NA	IGR	island	IGR-island	chrX:37404358-37404615	NA	NA	NA	NA	NA
cg13771161	0.0543628628776642	2.37702133314486	2.3226584702672	3.51696925855238	0.00127094672085738	0.0385221451859324	-2.25665013686872	9	99146400	F	II	SLC35D2	TSS1500	shore	TSS1500-shore	chr9:99145524-99145849	NA	NA	NA	NA	NA
cg13774342	0.074707524894889	2.82716368116729	2.7524561562724	4.32600383118435	0.00012792171997605	0.0171793437645517	-0.0251551588740595	13	50702795	R	II	NA	IGR	shore	IGR-shore	chr13:50703685-50705025	NA	NA	NA	NA	NA
cg13781149	-0.0521017488110972	0.334784128319248	0.386885877130345	-3.99736368625224	0.000330178636685273	0.0225617854103772	-0.951940039951633	6	27114655	F	II	HIST1H2BK	TSS200	island	TSS200-island	chr6:27114222-27115181	NA	NA	NA	NA	NA
cg13783323	-0.0545557319268977	0.766458404207717	0.821014136134615	-3.85393654367243	0.000496429964432595	0.0260194382521624	-1.34844695741602	1	26347092	F	II	EXTL1	TSS1500	opensea	TSS1500-opensea	NA	NA	TRUE	NA	NA	NA
cg13819127	0.0683016405283992	0.0968349873092469	0.0285333467808478	4.65171776973008	4.92560151732847e-05	0.0137716081827101	0.913373284668946	6	29717368	R	I	LOC285830	TSS1500	shore	TSS1500-shore	chr6:29716468-29717158	NA	NA	NA	NA	NA
cg13822849	0.0514709057132384	-0.529977800140637	-0.581448705853876	3.78924741545323	0.000595844936181997	0.0277997767536266	-1.52546487304011	9	137999757	F	II	OLFM1	Body	shelf	Body-shelf	chr9:137997370-137997588	NA	NA	NA	NA	NA
cg13848379	0.05291053902059	-0.346918082997268	-0.399828622017858	4.15719737990616	0.000208648619885421	0.0198457191252726	-0.504118760118429	2	119618262	F	II	NA	IGR	shore	IGR-shore	chr2:119616133-119616826	NA	NA	NA	NA	NA
cg13853186	0.0502628807870668	-0.110527951819811	-0.160790832606878	3.43754985675601	0.00157948216442105	0.0424494167275783	-2.46528341057293	9	975997	F	II	DMRT3	TSS1500	shore	TSS1500-shore	chr9:976162-977828	NA	NA	NA	rs75099881	NA
cg13860281	0.0732362391204693	2.10327750553394	2.03004126641347	4.4070803363369	0.000100989444433235	0.0161640115579687	0.206832877771355	7	55638724	R	II	VOPP1	Body	shore	Body-shore	chr7:55639277-55640599	TRUE	NA	NA	NA	NA
cg13868356	0.0601425972571374	2.87800006581581	2.81785746855867	4.20354839841485	0.000182499278621138	0.0191601931013641	-0.373183238364328	9	102573997	R	II	NA	IGR	opensea	IGR-opensea	NA	NA	TRUE	NA	NA	NA
cg13879457	0.0682053657549474	-0.54850530304142	-0.616710668796367	3.51992081091717	0.00126068022863596	0.0383216327149055	-2.24885366967551	12	113917133	R	II	NA	IGR	shore	IGR-shore	chr12:113917394-113918107	NA	NA	NA	NA	NA
cg13892295	-0.0989638682724243	1.46792760634021	1.56689147461264	-3.68658402088953	0.000794523318838542	0.0312680696808001	-1.80389856496837	10	28288140	R	I	ARMC4	TSS200	shore	TSS200-shore	chr10:28287447-28288057	NA	NA	NA	NA	NA
cg13892902	-0.052708655628945	0.573747744820581	0.626456400449526	-3.77769798830897	0.000615523847481474	0.0281400933213744	-1.55694389748094	15	43478040	F	I	CCNDBP1	TSS200	shore	TSS200-shore	chr15:43477588-43477816	NA	NA	high-CpG:41265305-41265396	NA	NA
cg13924748	-0.0553344158659386	1.30730764709514	1.36264206296108	-3.66803247879889	0.000836709315179515	0.0319123249908837	-1.85387075221457	8	95835351	R	I	INTS8	TSS200	island	TSS200-island	chr8:95835249-95835932	NA	NA	NA	NA	NA
cg13934764	0.0554715467697016	0.211229486931399	0.155757940161697	3.39578649320789	0.00176944527039592	0.0447832698649808	-2.57408065708013	X	71417979	F	II	PIN4	Body	opensea	Body-opensea	NA	NA	NA	NA	NA	NA
cg13951074	-0.0979275653076419	-1.10289106064467	-1.00496349533703	-3.34835791909542	0.00201177597057616	0.047699652222153	-2.69684510405522	9	1045628	R	I	NA	IGR	island	IGR-island	chr9:1045541-1046394	NA	NA	NA	NA	NA
cg13984289	-0.115432447292178	-2.83429459044234	-2.71886214315016	-3.78627373737975	0.000600852495088463	0.0278942323765191	-1.53357359328178	17	10220829	F	II	MYH13	Body	opensea	Body-opensea	NA	TRUE	NA	NA	NA	NA
cg13984511	-0.0677942236240696	-1.73547565114717	-1.6676814275231	-5.13558167007913	1.17340919865755e-05	0.0100266031203789	2.33252707562872	X	23760918	R	II	ACOT9	Body	shore	Body-shore	chrX:23761070-23761610	NA	NA	NA	NA	NA
cg13989664	0.0786911805712098	-0.175203495912816	-0.253894676484025	3.37504196668974	0.00187177615722943	0.0460250430068795	-2.6278807782534	12	126374295	F	II	NA	IGR	opensea	IGR-opensea	NA	NA	TRUE	NA	NA	NA
cg13993051	-0.0830279155742709	-1.07753473077222	-0.994506815197946	-3.64331964008044	0.00089628856200937	0.0329101361515257	-1.92027172888659	11	67028945	R	II	NA	IGR	opensea	IGR-opensea	NA	NA	NA	NA	NA	NA
cg13995006	-0.0594982657825451	-1.19667351333014	-1.13717524754759	-4.53960948528382	6.85014603992922e-05	0.0148504884198241	0.588456719393902	8	118532813	R	II	MED30	TSS200	shore	TSS200-shore	chr8:118532855-118533311	NA	NA	NA	NA	NA
cg14009947	-0.0522805754910691	0.594219327785112	0.646499903276181	-4.50601403754755	7.55988678650972e-05	0.015305192677881	0.491450263995951	10	12238299	R	I	CDC123	1stExon	island	1stExon-island	chr10:12237832-12238377	TRUE	NA	NA	NA	NA
cg14026517	-0.0516099242677935	0.305604295663232	0.357214219931026	-4.55250512134279	6.59555141937788e-05	0.0147836303938475	0.625738505857777	1	150336971	R	II	RPRD2	TSS200	island	TSS200-island	chr1:150336831-150337289	NA	NA	high-CpG:148603208-148603836	NA	NA
cg14036868	-0.168586948089462	1.78934747764093	1.9579344257304	-3.87482767690303	0.000467921776296909	0.0254619516577981	-1.29103111290117	2	38604442	R	I	ATL2	TSS200	island	TSS200-island	chr2:38603569-38604510	NA	NA	high-CpG:38457884-38458207	NA	NA
cg14037413	-0.147719293881001	1.1406207675037	1.2883400613847	-4.29454009196194	0.000140179377097674	0.017612503115134	-0.114857918407703	11	9482594	F	II	ZNF143	1stExon	island	1stExon-island	chr11:9482109-9483152	NA	NA	NA	NA	NA
cg14042131	-0.0555005773069251	0.697502992221679	0.753003569528605	-3.92472603841016	0.000406132003954989	0.0242200527318911	-1.15341872681917	11	48003169	F	II	PTPRJ	Body	island	Body-island	chr11:48001604-48003170	NA	NA	NA	rs1681610	NA
cg14057241	-0.0514600228904386	0.692685331419766	0.744145354310204	-3.67437521186185	0.000822047539424235	0.0316796598737854	-1.83679743923923	9	132402804	F	II	ASB6	Body	shore	Body-shore	chr9:132403872-132404743	NA	TRUE	NA	NA	NA
cg14057711	-0.0884927471950754	-0.0722079031256759	0.0162848440693995	-4.29684837872178	0.000139242148330363	0.017568768467191	-0.108283425822405	17	22203489	R	II	NA	IGR	opensea	IGR-opensea	NA	NA	NA	NA	NA	NA
cg14078162	0.06563379873351	0.181953267285039	0.116319468551529	3.69048171040761	0.000785925771044699	0.0311403633736029	-1.79338578879376	2	104640450	R	II	NA	IGR	opensea	IGR-opensea	NA	NA	TRUE	NA	NA	NA
cg14081015	-0.0593595923474473	0.444260669822264	0.503620262169712	-4.15065888466712	0.000212621430317522	0.0199420673195716	-0.522552078233152	5	96519003	F	II	RIOK2	1stExon	shore	1stExon-shore	chr5:96519419-96519645	TRUE	NA	NA	NA	NA
cg14106263	-0.0541705349303383	-1.69451749348613	-1.64034695855579	-4.41576503696825	9.84592924548758e-05	0.016162905217205	0.231751905413286	X	129535683	R	II	RBMX2	TSS1500	shore	TSS1500-shore	chrX:129535837-129536173	NA	NA	NA	NA	NA
cg14106680	0.121163405485524	-0.844367964010475	-0.965531369495999	4.13142344154565	0.000224743865706784	0.0201427467507185	-0.576726386828637	19	50733985	F	I	MYH14	Body	island	Body-island	chr19:50733984-50734288	NA	NA	NA	NA	NA
cg14121185	-0.0572968676598433	-2.04737268838292	-1.99007582072307	-3.75880185657768	0.000649090056312919	0.0287567123484912	-1.60836330771631	17	64488849	F	II	PRKCA	Body	opensea	Body-opensea	NA	NA	TRUE	NA	NA	NA
cg14123850	0.0697617640303361	2.22945556487661	2.15969380084628	5.53690834147711	3.54606307780101e-06	0.0079290590891276	3.52246466389001	9	35731811	F	I	TLN1	5'UTR	shore	5'UTR-shore	chr9:35732124-35732757	NA	NA	NA	rs11792619	NA
cg14150252	0.0667647666056669	0.08491649824411	0.018151731638443	3.59073999588469	0.00103701796347333	0.0350647823217057	-2.06089614077174	2	64069583	R	II	UGP2	Body	shore	Body-shore	chr2:64067892-64068906	NA	NA	NA	NA	NA
cg14162940	0.0623305238140968	1.90794957936736	1.84561905555326	3.3498377586191	0.0020037558420136	0.0476167112680625	-2.69302762196521	20	30605868	F	I	C20orf160	Body	island	Body-island	chr20:30605744-30605970	TRUE	NA	NA	NA	NA
cg14165614	0.0684249400008223	2.59232586954114	2.52390092954031	3.47059497358748	0.0014432268204868	0.0407773354609186	-2.37874706545649	10	71812101	F	II	H2AFY2	TSS1500	shore	TSS1500-shore	chr10:71812318-71813693	NA	NA	NA	NA	NA
cg14178364	0.0555142165937754	2.53635560927819	2.48084139268442	3.47094626284635	0.00144184097807736	0.0407518610294297	-2.37782502588283	9	37529128	F	II	FBXO10	Body	opensea	Body-opensea	NA	NA	NA	NA	NA	rs34857698
cg14188774	0.0883231641270664	-0.378074698601807	-0.466397862728873	3.36421711308197	0.00192740479714707	0.0467059445397563	-2.65589009446185	7	42896343	F	II	NA	IGR	opensea	IGR-opensea	NA	NA	NA	NA	rs35108070	NA
cg14201467	0.0763352827899023	0.549771884138353	0.47343660134845	3.6713685788129	0.000828966336056047	0.0317919771705578	-1.84489223671623	11	115372348	F	II	CADM1	Body	shore	Body-shore	chr11:115373574-115375881	NA	TRUE	NA	NA	NA
cg14210872	-0.0980674056593376	0.866549904091273	0.964617309750611	-3.71528795151166	0.000733284231097678	0.0302444828269353	-1.72636943971477	1	155294935	R	I	RUSC1	Body	island	Body-island	chr1:155292469-155295433	NA	NA	NA	NA	NA
cg14213692	0.0614147498719064	0.44404070255316	0.382625952681254	3.59481183214833	0.00102539732840161	0.0349007495927722	-2.05003820703025	4	6732388	R	II	NA	IGR	shelf	IGR-shelf	chr4:6728911-6729200	NA	NA	NA	NA	NA
cg14219854	0.0536498889784984	0.0724041811962816	0.0187542922177832	3.82053883127034	0.000545551160395732	0.0268531422651489	-1.43998497215822	8	97275240	F	II	MTERFD1	TSS1500	shore	TSS1500-shore	chr8:97273615-97274767	NA	NA	NA	NA	NA
cg14223966	0.123529445737257	0.242656301752766	0.119126856015509	3.73523494289225	0.000693450537038573	0.0295254576495266	-1.67234515173333	9	74061323	F	II	NA	IGR	shore	IGR-shore	chr9:74061513-74062097	TRUE	NA	NA	NA	NA
cg14228592	-0.140122323522301	-0.976723021920138	-0.836600698397837	-4.11209657038219	0.000237605365881681	0.0205160421914276	-0.631075639008969	8	145639181	R	I	SLC39A4	Body	island	Body-island	chr8:145637965-145639182	NA	NA	NA	NA	NA
cg14235574	0.059120731255336	0.956812229307888	0.897691498052552	4.59569830758354	5.80901805419565e-05	0.0143654640553887	0.750791015431879	9	112080226	R	II	EPB41L4B	Body	shore	Body-shore	chr9:112081402-112082905	NA	NA	NA	NA	NA
cg14240790	0.0503019646211014	2.34600266478447	2.29570070016337	3.66565330694746	0.000842274040414892	0.0319903723928354	-1.86027173563628	11	6378691	F	II	NA	IGR	opensea	IGR-opensea	NA	TRUE	TRUE	NA	NA	NA
cg14245804	-0.0667887760373755	-2.66094161859703	-2.59415284255965	-3.56439194307944	0.00111534676111731	0.0362007353243161	-2.13102272869057	11	68081226	R	I	LRP5	Body	shore	Body-shore	chr11:68080365-68080931	NA	NA	NA	NA	NA
cg14251734	0.0628104454833567	0.200846340562983	0.138035895079626	3.94657298411452	0.000381653858528746	0.0238698734815948	-1.09296210037429	10	100407378	R	II	HPSE2	Body	opensea	Body-opensea	NA	NA	TRUE	NA	NA	NA
cg14254748	0.0878471599537918	1.21988717705959	1.1320400171058	3.3836779421265	0.00182850393269329	0.045525212866605	-2.60550337761075	1	62660421	R	II	L1TD1	TSS200	shore	TSS200-shore	chr1:62660555-62660946	NA	NA	NA	NA	NA
cg14276619	-0.0611797833248984	0.670237863987448	0.731417647312347	-4.47437997811766	8.29433138513659e-05	0.0156182584238807	0.400269186340584	12	117319577	F	II	HRK	TSS1500	shore	TSS1500-shore	chr12:117319820-117320053	NA	NA	NA	NA	NA
cg14281592	0.0668821004410455	0.296620466680814	0.229738366239769	3.56602770025664	0.00111032194128071	0.0361089326836271	-2.12667583211273	9	129884313	F	II	ANGPTL2	5'UTR	opensea	5'UTR-opensea	NA	TRUE	NA	NA	rs62578765	NA
cg14304364	-0.0531190655147793	-1.05915916206224	-1.00604009654746	-3.92442009635173	0.000406485438798184	0.0242228970685473	-1.15426447487265	8	143807962	F	II	C8orf55	TSS1500	island	TSS1500-island	chr8:143807788-143809310	NA	NA	NA	rs73362607	NA
cg14317639	0.0600801891435756	-2.03575130089435	-2.09583149003792	3.74002896618645	0.000684194600591686	0.029374009927072	-1.65934323549205	14	92721505	R	II	NA	IGR	opensea	IGR-opensea	NA	NA	TRUE	NA	NA	NA
cg14319409	0.0523973882765236	-0.816440527249933	-0.868837915526457	4.19767595428913	0.000185625293732412	0.0191893093798717	-0.389797262897646	5	151304409	R	II	GLRA1	TSS200	island	TSS200-island	chr5:151304226-151304824	NA	TRUE	NA	NA	NA
cg14325661	-0.0907615187034499	0.153880484210464	0.244642002913914	-4.41648121971455	9.82534539730868e-05	0.016162905217205	0.233807429532345	19	49699881	R	II	TRPM4	Body	island	Body-island	chr19:49699698-49700070	NA	NA	NA	NA	NA
cg14339068	0.0624029395080044	0.860496646302451	0.798093706794447	3.9340562204752	0.000395496253611614	0.0241370766067718	-1.12761461280466	4	6311034	F	I	NA	IGR	opensea	IGR-opensea	NA	TRUE	NA	NA	rs28722833	NA
cg14365564	-0.0536304146302539	-0.244756251150128	-0.191125836519874	-3.56141121170262	0.00112455966868297	0.0363691345284184	-2.13894147691719	9	124133079	F	II	STOM	TSS1500	island	TSS1500-island	chr9:124132057-124133095	NA	NA	NA	NA	NA
cg14373410	0.0681798001356992	0.0998409305882407	0.0316611304525415	3.76260093338689	0.000642201829077244	0.0286084479324866	-1.59803380967643	14	81426234	R	II	TSHR	Body	opensea	Body-opensea	NA	NA	NA	NA	NA	NA
cg14375461	0.0660532951034842	1.4641554140289	1.39810211892542	4.4056721925434	0.00010140567772343	0.0161640115579687	0.202793715984178	9	135458625	F	II	BARHL1	1stExon	shore	1stExon-shore	chr9:135455164-135458586	NA	TRUE	NA	NA	NA
cg14375499	0.0896769965768686	0.790078895049062	0.700401898472194	5.80424020819137	1.59787085500146e-06	0.00741216817418756	4.31762882720347	17	6899207	F	II	ALOX12	TSS200	island	TSS200-island	chr17:6898820-6900427	TRUE	TRUE	NA	rs312466	NA
cg14381550	-0.050016095738276	-1.24550331655026	-1.19548722081198	-3.60129150975493	0.00100716399262651	0.0346401245773542	-2.03274828710329	X	138637710	R	II	F9	Body	opensea	Body-opensea	NA	NA	NA	NA	NA	NA
cg14383572	0.0827791290485784	1.8750088578752	1.79222972882662	3.55999446142929	0.00112896430779036	0.0364259875962438	-2.14270423281585	4	7289497	R	II	SORCS2	Body	opensea	Body-opensea	NA	NA	NA	NA	NA	NA
cg14391923	-0.0843977754585301	-1.42061155950678	-1.33621378404825	-3.40727884202536	0.00171508903429838	0.0441268131966647	-2.54420635959508	8	140583084	F	II	NA	IGR	opensea	IGR-opensea	NA	NA	TRUE	NA	NA	NA
cg14392031	-0.111052447638385	0.651526494343155	0.76257894198154	-5.50113595495915	3.94545739403041e-06	0.00794360269038971	3.41614612378626	9	107526202	R	I	NIPSNAP3B	TSS1500	island	TSS1500-island	chr9:107526172-107526779	NA	NA	NA	NA	NA
cg14426015	0.0619208488610352	1.23762925328018	1.17570840441915	4.03626626323402	0.000295401711128788	0.0216890119793583	-0.843493865903073	7	116139391	F	II	CAV2	TSS200	shore	TSS200-shore	chr7:116139774-116140352	TRUE	NA	NA	NA	NA
cg14428767	-0.064420762116956	0.808840876934963	0.873261639051919	-4.37275204661763	0.000111632794251801	0.0165666118624045	0.10846356828156	6	149867359	F	II	PPIL4	TSS200	island	TSS200-island	chr6:149867031-149867574	NA	NA	NA	NA	NA
cg14443558	-0.0545516351292182	0.667149066854208	0.721700701983426	-4.19827646691454	0.000185303232429631	0.0191864991331931	-0.388098653637529	11	122855722	F	II	NA	IGR	shore	IGR-shore	chr11:122854930-122855582	NA	NA	NA	NA	NA
cg14453145	0.0525101476404473	2.62825691362146	2.57574676598101	4.54204405411147	6.80134897732699e-05	0.0148260093423482	0.59549323181494	2	242801896	R	II	PDCD1	TSS1500	shelf	TSS1500-shelf	chr2:242805752-242806034	TRUE	TRUE	low-CpG:242450557-242450570	NA	NA
cg14453693	-0.0767505299160622	-1.58932678834875	-1.51257625843268	-5.13782472927578	1.16559836481187e-05	0.0100266031203789	2.33915435552523	X	153640508	F	II	TAZ	Body	island	Body-island	chrX:153639734-153640675	NA	NA	NA	NA	NA
cg14465207	0.0682103458354586	3.72765378189989	3.65944343606443	3.32114169252475	0.00216487829618033	0.0496085227429079	-2.76690278329551	2	10951250	F	II	PDIA6	Body	shore	Body-shore	chr2:10952402-10953384	NA	NA	NA	NA	NA
cg14469684	-0.0524984977335638	0.180555355231073	0.233053852964637	-3.47056143337919	0.00144335920424003	0.0407783377810774	-2.37883509715672	9	138997380	F	II	NA	IGR	shelf	IGR-shelf	chr9:138993325-138993684	TRUE	NA	NA	NA	NA
cg14479198	-0.056333529230705	-1.7112248407746	-1.65489131154389	-3.85081898762283	0.000500826690652397	0.0261031959004389	-1.35700479905488	5	80255793	F	II	RASGRF2	TSS1500	shore	TSS1500-shore	chr5:80255904-80257006	NA	NA	NA	NA	NA
cg14482116	0.0505018294986654	0.723445763388691	0.672943933890026	3.52630226282327	0.00123875600372815	0.0380368781060109	-2.23198690315374	17	12690037	R	II	NA	IGR	shelf	IGR-shelf	chr17:12692737-12693690	NA	NA	NA	NA	NA
cg14512363	-0.0608024220138124	0.355483664389178	0.41628608640299	-4.27794599935897	0.000147102055760263	0.0178969700698333	-0.162091135169193	1	68298086	F	I	GNG12	5'UTR	shore	5'UTR-shore	chr1:68298371-68299315	TRUE	NA	NA	rs74081842	NA
cg14515996	-0.0515233085458688	1.04151681373659	1.09304012228246	-3.63484242554776	0.000917656457644838	0.0332461950022121	-1.94300448293645	7	12755396	F	II	NA	IGR	opensea	IGR-opensea	NA	NA	TRUE	NA	NA	NA
cg14520947	0.0893793307767907	1.94206961059234	1.85269027981555	3.50771016483395	0.00130367860718648	0.0389447838134747	-2.28108824332806	1	225942842	R	II	NA	IGR	opensea	IGR-opensea	NA	NA	TRUE	NA	NA	NA
cg14535332	0.13722907958955	0.72692798392917	0.58969890433962	3.83153423583651	0.000528878721437262	0.0265696521098743	-1.40988258962087	21	35831954	R	I	KCNE1	TSS200	island	TSS200-island	chr21:35831697-35832365	TRUE	NA	NA	NA	NA
cg14552732	0.0594374973826226	1.19135424181414	1.13191674443151	3.40461822149876	0.0017275286717383	0.0442709206643989	-2.55112699945252	2	3131372	R	II	NA	IGR	opensea	IGR-opensea	NA	NA	NA	NA	NA	NA
cg14555127	-0.0938309920886158	1.33343579109312	1.42726678318174	-3.8081017472807	0.000565026084291308	0.0271506099160699	-1.47399319718217	7	35841578	F	II	2020-09-07	Body	island	Body-island	chr7:35840132-35841591	NA	NA	NA	NA	NA
cg14555759	0.0729869152332739	0.533790048320648	0.460803133087374	3.99135194602867	0.00033589813559224	0.0227020418204295	-0.968665543663702	5	39167171	F	II	FYB	Body	opensea	Body-opensea	NA	NA	TRUE	NA	rs7720493	NA
cg14556762	0.0683566320353941	1.57213823496991	1.50378160293452	4.33446103011512	0.000124810881586768	0.0171239959810166	-0.00101200761799891	1	170532470	R	II	NA	IGR	opensea	IGR-opensea	NA	NA	TRUE	NA	NA	NA
cg14558639	0.0625178519699632	1.86542604316656	1.8029081911966	4.89557665780212	2.39474515722555e-05	0.0120054851854496	1.62568512601208	19	35760677	F	I	USF2	Body	island	Body-island	chr19:35760457-35760865	NA	NA	NA	NA	NA
cg14574127	0.0688838194010986	1.35915045957181	1.29026664017071	3.69782341489619	0.000769975634244166	0.0308541303891959	-1.77357114865363	6	167040925	F	I	RPS6KA2	TSS200	island	TSS200-island	chr6:167039962-167041679	NA	NA	NA	rs6927052	NA
cg14580567	-0.0604461459578452	0.269187742477191	0.329633888435036	-3.82962208653234	0.000531742085001135	0.0266289089146598	-1.41511996203713	4	145567271	F	II	HHIP	1stExon	island	1stExon-island	chr4:145566242-145567413	TRUE	NA	NA	NA	NA
cg14585611	-0.0661587821409398	0.666150725140344	0.732309507281284	-4.22142505541905	0.000173297861670491	0.0188137720614519	-0.322563407922961	2	175260420	R	II	CIR1	1stExon	opensea	1stExon-opensea	NA	NA	NA	NA	NA	NA
cg14593191	0.0700477560537038	1.38117940089119	1.31113164483749	4.22409779969587	0.000171961882424485	0.0187568762237858	-0.314989561789255	11	35201133	R	II	CD44	Body	opensea	Body-opensea	NA	NA	TRUE	NA	NA	NA
cg14597388	0.0597561282424119	1.58700022152853	1.52724409328612	3.99245943942192	0.000334837256122248	0.0226703948255731	-0.965585013925036	5	54319373	F	II	GZMK	TSS1500	opensea	TSS1500-opensea	NA	NA	NA	NA	rs79314656	NA
cg14605948	-0.0625341281900849	-0.149554743743429	-0.0870206155533446	-3.38969731585702	0.00179891219671417	0.0451354160257322	-2.58988946296502	9	98315342	R	II	NA	IGR	island	IGR-island	chr9:98315341-98315559	NA	TRUE	NA	NA	NA
cg14614844	0.0643744950800643	-0.94736930352106	-1.01174379860113	3.37433356449078	0.00187536901737626	0.0460703137480748	-2.62971512835173	5	54179305	R	II	NA	IGR	shore	IGR-shore	chr5:54179363-54180171	TRUE	NA	NA	NA	NA
cg14621531	-0.0562619541232579	1.2242988157868	1.28056076991006	-4.55173378450185	6.61051331797507e-05	0.0147836303938475	0.623507837998911	X	13707062	R	II	RAB9A	TSS1500	island	TSS1500-island	chrX:13707055-13707555	NA	NA	NA	NA	NA
cg14655855	-0.0506270903624171	0.251526648740597	0.302153739103014	-3.59323319750244	0.00102988758715738	0.0349560434049919	-2.05424843338515	9	13278626	R	I	NA	IGR	island	IGR-island	chr9:13278312-13279805	TRUE	NA	NA	NA	NA
cg14664575	-0.056569833728182	0.836979506259517	0.893549339987699	-3.53777156811314	0.00120027277883506	0.0374704342220329	-2.20163726312643	19	40476624	R	I	PSMC4	TSS1500	island	TSS1500-island	chr19:40476511-40476928	NA	NA	NA	NA	NA
cg14665389	-0.0606516210508764	0.629696341266716	0.690347962317593	-3.51199508086861	0.00128843121699979	0.0387395684339092	-2.26978249828024	10	114710815	F	II	TCF7L2	Body	shore	Body-shore	chr10:114712115-114712544	NA	NA	NA	NA	NA
cg14666972	-0.0583942680842244	-0.12237827671506	-0.0639840086308357	-3.83830723543158	0.000518856625261202	0.026401180717137	-1.39132314664718	15	90745322	F	II	SEMA4B	Body	island	Body-island	chr15:90744131-90745323	NA	NA	NA	NA	NA
cg14669921	0.0703020197906639	0.668466862804277	0.598164843013613	4.06155644699322	0.000274742687706495	0.0212647656693112	-0.772799096816716	2	54015318	R	II	LOC100302652	Body	shore	Body-shore	chr2:54013801-54014498	NA	NA	NA	NA	NA
cg14679668	0.13572332937608	0.211216891659911	0.0754935622838317	4.59452209963477	5.82915458360372e-05	0.0143687767787219	0.747382081765863	8	102130344	F	II	NA	IGR	opensea	IGR-opensea	NA	TRUE	TRUE	NA	NA	NA
cg14700707	-0.0517838301553084	-1.69042842113806	-1.63864459098275	-4.07168363168387	0.000266872427346913	0.0211483080180292	-0.74444789575243	6	32191840	F	II	NOTCH4	1stExon	opensea	1stExon-opensea	NA	NA	TRUE	NA	rs76507021	NA
cg14707006	-0.171470753071141	-1.53852806179324	-1.3670573087221	-3.35982755284413	0.00195041150364476	0.0469974006201787	-2.66723538383185	5	87982684	F	II	NA	IGR	shore	IGR-shore	chr5:87980878-87981272	NA	NA	NA	NA	NA
cg14711201	-0.0611230320277105	1.36402671912719	1.4251497511549	-3.91461376418813	0.000417974312826886	0.024410979027552	-1.18136018669293	5	36152436	F	II	SKP2	Body	shore	Body-shore	chr5:36151497-36152379	NA	NA	NA	rs75869022	NA
cg14711869	0.0632769973295584	1.74322411381638	1.67994711648682	4.8348889478995	2.86669420059167e-05	0.0125132688730412	1.44778568461142	4	2716524	F	II	FAM193A	Body	opensea	Body-opensea	NA	NA	TRUE	NA	NA	NA
cg14714046	-0.110440428690983	1.33104865856337	1.44148908725435	-3.68846506633768	0.000790362778030972	0.0312091665502325	-1.79882563041682	6	41341654	R	I	NA	IGR	island	IGR-island	chr6:41340667-41342543	NA	NA	NA	NA	NA
cg14726488	-0.0566175715139231	0.916456036785019	0.973073608298942	-3.68281282387344	0.000802928567765691	0.0313958166199106	-1.8140656907606	6	137815572	F	II	OLIG3	TSS200	shore	TSS200-shore	chr6:137816474-137817223	NA	NA	NA	NA	rs79236809
cg14737131	-0.0721996235515987	-1.76469248068468	-1.69249285713308	-3.49267000180598	0.00135858567589626	0.039626236589817	-2.32072094214663	10	104680354	R	II	CNNM2	Body	shore	Body-shore	chr10:104677315-104679312	NA	NA	NA	NA	NA
cg14745748	-0.0636871032468769	1.01537284493299	1.07905994817986	-3.93786290250336	0.000391235384071539	0.0240896003071184	-1.11708013611384	11	45717986	F	II	NA	IGR	opensea	IGR-opensea	NA	NA	NA	NA	NA	NA
cg14747903	-0.073889603580807	-0.718372430579999	-0.644482826999193	-4.3896763664023	0.000106254184325107	0.0163575122362448	0.156935062226428	19	35740509	R	II	LSR	Body	island	Body-island	chr19:35738790-35740550	TRUE	NA	NA	NA	NA
cg14756795	0.0543310261564352	0.0846216699034256	0.0302906437469904	3.38651886449736	0.00181447997737828	0.0453814884444814	-2.59813588209478	6	31621299	R	II	BAT3	TSS1500	shore	TSS1500-shore	chr6:31619856-31620525	NA	NA	NA	NA	NA
cg14785464	0.14215970696862	2.65946166558877	2.51730195862015	4.58294727963414	6.03103132356248e-05	0.0144686642056624	0.713846065030632	21	38362725	F	I	HLCS	TSS200	island	TSS200-island	chr21:38362015-38362868	NA	NA	high-CpG:37284351-37284750	NA	NA
cg14785609	0.0588149165170015	0.151758304218136	0.0929433877011347	3.32071455186724	0.00216736784324325	0.0496250343958087	-2.7679999972614	1	157948816	F	II	NA	IGR	island	IGR-island	chr1:157948720-157949053	NA	NA	NA	rs34038512	NA
cg14793931	-0.0564260471748107	0.544213986225651	0.600640033400462	-3.53075470961508	0.0012236773544982	0.0378278296853255	-2.22021036765882	19	3834745	F	II	ZFR2	Body	island	Body-island	chr19:3834515-3834903	NA	NA	NA	NA	NA
cg14795047	-0.143739768001336	0.386025726691067	0.529765494692403	-3.69892309107745	0.000767613729855237	0.0308055384173621	-1.77060178745765	12	38710433	F	II	ALG10B	TSS200	island	TSS200-island	chr12:38710392-38710643	TRUE	NA	NA	rs4882284	NA
cg14797322	-0.0527559264735488	0.568430331189848	0.621186257663397	-4.22713768835448	0.00017045467456185	0.0187469401368415	-0.306373548665144	12	58165899	R	I	FAM119B	TSS1500	island	TSS1500-island	chr12:58165563-58165962	NA	NA	high-CpG:56451947-56453007	NA	NA
cg14815005	-0.0605066179643423	0.836656136102872	0.897162754067215	-4.13334397390654	0.000223503705213272	0.0201275259442655	-0.571321100477488	22	22222162	F	I	MAPK1	TSS200	island	TSS200-island	chr22:22221055-22222367	NA	NA	NA	NA	NA
cg14843632	0.051473193729398	0.315819703380799	0.264346509651401	3.5301248301029	0.00122579970258266	0.0378607643115435	-2.22187678638333	5	14870594	F	II	ANKH	Body	shore	Body-shore	chr5:14871391-14871611	NA	NA	NA	rs10073421	NA
cg14845658	0.0585903989303543	-0.144859962319908	-0.203450361250262	3.42687866999451	0.00162606621498428	0.0429633322032808	-2.4931438584664	7	61079350	R	II	NA	IGR	opensea	IGR-opensea	NA	NA	NA	low-CpG:61083025-61083403	rs62460906	rs74866827
cg14847917	0.0698909211776821	0.99695427863975	0.927063357462068	4.58390874524521	6.01400246287578e-05	0.0144526503818181	0.716631007721105	12	78635247	R	II	NA	IGR	opensea	IGR-opensea	NA	NA	TRUE	NA	NA	NA
cg14850784	0.0651681563240148	0.0935704708394183	0.0284023145154035	4.29014678315455	0.00014198035230923	0.0176342564788568	-0.127368164889559	16	1430103	F	II	UNKL	TSS1500	island	TSS1500-island	chr16:1429050-1430104	NA	NA	NA	NA	NA
cg14853734	-0.0676328890351388	0.528459319524901	0.59609220856004	-4.50620202038225	7.55572021335937e-05	0.015305192677881	0.491992574826943	11	59577941	F	II	MRPL16	Body	shore	Body-shore	chr11:59578090-59578379	TRUE	NA	NA	NA	rs75769891
cg14874516	0.103360799574916	-0.841278095842331	-0.944638895417247	3.48950240039346	0.00137043035173405	0.0397555000291248	-2.32905784687869	18	5630951	F	II	NA	IGR	shore	IGR-shore	chr18:5628324-5630785	TRUE	NA	NA	rs62079269	NA
cg14874678	0.0546744305683173	0.374987685316971	0.320313254748654	3.42362279481772	0.00164054042508329	0.0431241998696535	-2.50163603415657	2	74008401	F	II	DUSP11	TSS1500	shore	TSS1500-shore	chr2:74006849-74007274	NA	NA	NA	NA	NA
cg14877637	0.111378128137499	3.2365706516936	3.12519252355611	4.71890778007656	4.03985748771702e-05	0.0133405417806954	1.10892889725609	8	104032876	R	II	ATP6V1C1	TSS1500	shore	TSS1500-shore	chr8:104033147-104033564	NA	NA	NA	NA	NA
cg14890220	-0.0618762992199261	-0.659578812019444	-0.597702512799518	-4.03171299266398	0.000299279259664857	0.021788621641892	-0.856205652880241	3	173632551	F	II	NLGN1	Body	opensea	Body-opensea	NA	NA	TRUE	NA	NA	NA
cg14893889	-0.0503173911618056	0.518968829868403	0.569286221030208	-3.92558747705525	0.000405138449579153	0.0242158903398905	-1.15103722950388	17	7919681	F	I	GUCY2D	Body	island	Body-island	chr17:7919021-7919867	NA	TRUE	NA	NA	NA
cg14906510	-0.141442929642334	3.28825361261695	3.42969654225928	-3.52256043992065	0.00125156647677258	0.0382044185221335	-2.24187859056072	12	7781169	R	II	NA	IGR	island	IGR-island	chr12:7781003-7781248	NA	NA	NA	NA	NA
cg14920289	0.0659865982946539	1.08410788455266	1.01812128625801	5.2168458616557	9.21128536435245e-06	0.00983762939023155	2.57283572707661	14	23821149	F	I	SLC22A17	Body	island	Body-island	chr14:23821087-23822106	TRUE	NA	NA	NA	NA
cg14925024	-0.0939452609825606	-4.66839224423735	-4.57444698325479	-3.66085147239271	0.000853614595508431	0.0321842768725007	-1.87318529357937	1	228291705	F	II	C1orf35	TSS1500	shore	TSS1500-shore	chr1:228289669-228291184	NA	NA	NA	NA	NA
cg14940636	-0.0828781117165271	0.90862197957577	0.991500091292297	-3.45076358546802	0.00152357527039914	0.041763192079117	-2.43072743509967	12	56498092	F	II	PA2G4	TSS200	island	TSS200-island	chr12:56497868-56499047	NA	NA	NA	NA	NA
cg14944696	-0.0630559603893981	-1.4346987769857	-1.3716428165963	-3.33075347478361	0.00210957564040581	0.0489391632774393	-2.74219377884932	3	115155686	R	II	NA	IGR	opensea	IGR-opensea	NA	TRUE	TRUE	NA	NA	NA
cg14953580	-0.0885301198235114	0.734338456324508	0.822868576148019	-3.90030360675249	0.000435309819602438	0.0247981737306197	-1.22085492197109	11	94963674	F	II	SESN3	Body	shore	Body-shore	chr11:94963753-94964573	NA	NA	NA	NA	NA
cg14957497	-0.0575976407578573	1.00505840014534	1.0626560409032	-3.53843136857972	0.00119809437544456	0.0374385363387564	-2.19988995344608	6	107780834	R	I	PDSS2	TSS200	island	TSS200-island	chr6:107780774-107781409	NA	NA	NA	rs73514952	NA
cg14968603	-0.0623188145752713	0.310946624269428	0.373265438844699	-3.9545773528697	0.000373050809023007	0.023655118829914	-1.0707809982868	10	102046143	R	II	BLOC1S2	Body	island	Body-island	chr10:102046142-102046632	NA	NA	NA	NA	NA
cg15030465	-0.0841788427209857	-1.43747260184672	-1.35329375912573	-4.64354594542357	5.04566315322904e-05	0.0138656114710771	0.88962974562623	19	51400352	R	II	KLKP1	TSS1500	opensea	TSS1500-opensea	NA	NA	NA	NA	NA	NA
cg15055101	0.0587084010570166	-0.393238035628093	-0.451946436685109	3.68128614961239	0.000806355666696846	0.031455196750258	-1.81818034120037	19	6766609	F	II	SH2D3A	5'UTR	shore	5'UTR-shore	chr19:6767945-6768160	NA	TRUE	NA	NA	rs75243606
cg15059608	-0.109336892240761	-0.308271720463247	-0.198934828222485	-3.95525669088187	0.00037232943616754	0.0236415988794893	-1.06889771433782	3	62305003	R	II	C3orf14	TSS1500	shore	TSS1500-shore	chr3:62304514-62304780	TRUE	NA	NA	NA	NA
cg15067401	-0.0672149270567579	1.17937614217772	1.24659106923448	-3.43696686000872	0.00158199370032884	0.0424682936964841	-2.46680657798362	12	88536400	F	II	TMTC3	5'UTR	shore	5'UTR-shore	chr12:88535735-88536148	NA	NA	NA	NA	NA
cg15068318	-0.0642376760161218	-1.06357240757978	-0.999334731563656	-3.84936962765445	0.000502883626633386	0.02613423541246	-1.36098245006703	6	2958750	R	II	SERPINB6	Body	opensea	Body-opensea	NA	NA	NA	NA	NA	NA
cg15069186	-0.050890307689762	0.384301067439121	0.435191375128883	-4.41202779650293	9.95403293380315e-05	0.016162905217205	0.221027040300156	11	69815580	F	II	NA	IGR	shelf	IGR-shelf	chr11:69813249-69813452	NA	NA	NA	NA	NA
cg15094636	-0.0548058430433036	1.40014482635538	1.45495066939868	-3.61047897157669	0.000981847458523096	0.0341924101528377	-2.00820952003538	3	125094397	F	II	ZNF148	TSS200	shore	TSS200-shore	chr3:125093668-125094365	NA	NA	NA	NA	NA
cg15100599	-0.0627505940762079	1.15314663630743	1.21589723038363	-3.55761541327824	0.00113639819629718	0.0365213646884182	-2.14902124021573	1	223538174	R	I	SUSD4	TSS1500	island	TSS1500-island	chr1:223536842-223538628	TRUE	NA	NA	NA	NA
cg15118606	0.0764154412326237	1.49831210642532	1.4218966651927	4.40224834271693	0.00010242479846002	0.0162210889607791	0.192974078178072	1	14954053	F	II	KIAA1026	Body	opensea	Body-opensea	NA	NA	TRUE	NA	NA	NA
cg15123824	-0.0736688677335	0.856621430551042	0.930290298284542	-4.48993573133431	7.92477709810831e-05	0.0154383096291208	0.445086674249115	2	85581917	F	I	ELMOD3	1stExon	island	1stExon-island	chr2:85581618-85581963	NA	NA	high-CpG:85435351-85435465	rs58971457	NA
cg15138125	0.0597518796621181	0.312952514745457	0.253200635083339	4.78451739788065	3.32767367349576e-05	0.0127527789867391	1.30042662830993	1	157948893	F	I	NA	IGR	island	IGR-island	chr1:157948720-157949053	NA	NA	NA	NA	NA
cg15148683	0.0633400186485862	-0.912739615425172	-0.976079634073758	3.67177843465341	0.000828019874987515	0.0317750098099681	-1.84378894283181	19	36736872	R	II	NA	IGR	island	IGR-island	chr19:36736021-36736884	NA	TRUE	NA	NA	NA
cg15173780	0.0661746528756701	1.65579661571065	1.58962196283498	3.53693774877991	0.00120303119055046	0.0375253614421931	-2.20384520361782	3	111043756	R	II	NA	IGR	opensea	IGR-opensea	NA	NA	TRUE	NA	NA	NA
cg15190401	-0.0785654419167487	0.756025510191992	0.834590952108742	-3.53325471579788	0.00121528860243459	0.0377181373585377	-2.21359497099118	5	88179496	R	II	MEF2C	TSS200	shore	TSS200-shore	chr5:88179866-88180258	TRUE	NA	NA	NA	NA
cg15204740	0.0500546914942928	-0.600316971056477	-0.65037166255077	3.5155773084071	0.0012758163155474	0.0385919073564449	-2.26032589893335	20	39969492	R	II	LPIN3	TSS200	shore	TSS200-shore	chr20:39968607-39968860	NA	TRUE	NA	NA	NA
cg15204945	-0.0617696434291627	0.22695305349668	0.288722696925842	-3.46306346529093	0.00147324901192335	0.0411890284601422	-2.39850463927498	19	39694177	R	II	SYCN	Body	shore	Body-shore	chr19:39694476-39694994	NA	NA	NA	NA	NA
cg15208284	-0.0704324542858298	0.644682401022369	0.715114855308198	-4.00602343035875	0.000322106777114633	0.0223515225674214	-0.92783175266566	3	107242730	F	II	BBX	5'UTR	island	5'UTR-island	chr3:107241845-107242731	NA	NA	NA	NA	NA
cg15245598	0.0802560826087193	1.60029525450117	1.52003917189245	3.44136639727574	0.00156313504690699	0.0422666212262589	-2.45530906465186	8	94709667	R	II	NA	IGR	shelf	IGR-shelf	chr8:94712366-94713345	NA	NA	NA	NA	NA
cg15247762	0.0883207605274596	1.54342258779004	1.45510182726258	3.47556296235996	0.00142374663431486	0.0404940256377373	-2.36570334859379	7	142959801	F	II	GSTK1	TSS1500	opensea	TSS1500-opensea	NA	NA	NA	NA	rs7458960	NA
cg15262317	0.0568361882056601	2.31137136388048	2.25453517567482	3.8819844630489	0.000458527310286374	0.0252577779058402	-1.2713345872396	2	208632832	R	I	FZD5	Body	island	Body-island	chr2:208631558-208634934	NA	NA	NA	NA	NA
cg15297752	-0.0509282072375816	-0.0915759922188312	-0.0406477849812496	-4.45535995174627	8.76935030922849e-05	0.015890753326395	0.345524192776638	14	105359836	R	II	KIAA0284	Body	island	Body-island	chr14:105359835-105360153	NA	NA	NA	NA	rs2247712
cg15318396	-0.056721708406938	0.776287158634848	0.833008867041786	-3.6115329976241	0.00097898268493605	0.0341556708275793	-2.00539256250394	21	38593284	R	I	NA	IGR	island	IGR-island	chr21:38592987-38593674	NA	NA	NA	NA	NA
cg15360774	-0.0523141034290911	0.127560761856826	0.179874865285917	-4.67780906867472	4.56087155400571e-05	0.013659599303072	0.989242151673761	4	48782043	F	II	FRYL	5'UTR	island	5'UTR-island	chr4:48781331-48782339	NA	NA	high-CpG:48476727-48477098	NA	NA
cg15383520	-0.052207818063436	-0.397879963014484	-0.345672144951048	-4.23020660470936	0.000168946234682591	0.0186860552126856	-0.2976733477672	11	44656338	R	II	NA	IGR	opensea	IGR-opensea	NA	TRUE	TRUE	NA	NA	NA
cg15383797	-0.0501228756937279	-0.331230830249717	-0.281107954555989	-3.89557931928037	0.000441185279925985	0.0249225502621673	-1.23388160576258	X	49965284	R	II	AKAP4	TSS1500	opensea	TSS1500-opensea	NA	NA	NA	NA	NA	NA
cg15389025	0.0768667715799018	-1.15643850052746	-1.23330527210736	5.07888272532324	1.3891264489978e-05	0.0104646900005339	2.16512348539443	12	49627934	F	II	NA	IGR	shore	IGR-shore	chr12:49628287-49628521	NA	TRUE	NA	NA	NA
cg15405572	0.0584277315187766	-0.0129068095188849	-0.0713345410376616	3.93174596868576	0.000398104187348656	0.0241570410429547	-1.13400609157493	12	78224552	F	II	NAV3	TSS1500	opensea	TSS1500-opensea	NA	NA	NA	NA	NA	NA
cg15473155	0.0786471377931919	0.107002796414611	0.0283556586214186	4.6360564093031	5.15824096427675e-05	0.0139712363485297	0.867876567555793	19	57349204	F	I	PEG3	5'UTR	shore	5'UTR-shore	chr19:57349997-57350470	NA	NA	NA	NA	NA
cg15480941	-0.0544021475970968	-1.61695984111043	-1.56255769351333	-4.04977680997345	0.000284183103240775	0.021482367731113	-0.805746086518112	X	48776125	R	II	PIM2	5'UTR	island	5'UTR-island	chrX:48775763-48776813	NA	NA	NA	NA	NA
cg15482874	-0.0526437347523582	-0.655133009017184	-0.602489274264825	-3.82979144641009	0.000531487868079668	0.0266289089146598	-1.41465612702825	15	93425855	R	I	NA	IGR	shore	IGR-shore	chr15:93426151-93426751	NA	NA	NA	NA	NA
cg15488009	0.100556528303479	1.17988289373065	1.07932636542717	3.77865671550569	0.000613866536344578	0.0281159077177376	-1.55433226932112	19	681445	F	I	FSTL3	Body	island	Body-island	chr19:681345-681576	NA	NA	NA	NA	NA
cg15509584	-0.0705670143743136	0.525478979375757	0.59604599375007	-3.61988055460317	0.000956578306699565	0.0338087499444142	-1.98307038002115	9	103174143	F	II	NA	IGR	island	IGR-island	chr9:103173889-103174153	NA	TRUE	NA	NA	NA
cg15526035	-0.0853922527909398	0.517976892003239	0.603369144794179	-4.07017800059817	0.000268028396359076	0.0211682069545295	-0.748664446549138	14	54686833	R	II	NA	IGR	opensea	IGR-opensea	NA	NA	TRUE	NA	NA	NA
cg15528490	-0.061154348129064	1.35745692090607	1.41861126903513	-4.01295003393288	0.000315789504022427	0.0221928218973065	-0.908535203462609	1	231472680	F	I	C1orf124	TSS1500	shore	TSS1500-shore	chr1:231473012-231474382	NA	NA	NA	NA	NA
cg15548613	0.0609608418211665	0.341541023784147	0.280580181962981	3.53007037807898	0.00122598334263178	0.0378607643115435	-2.22202083907955	22	38610795	F	I	MAFF	Body	island	Body-island	chr22:38610335-38610828	TRUE	TRUE	NA	NA	NA
cg15552461	0.101042344953977	1.71023565330489	1.60919330835091	5.08167035890949	1.37765219281539e-05	0.0104646900005339	2.17334851153654	19	55581114	F	II	RDH13	TSS1500	opensea	TSS1500-opensea	NA	TRUE	TRUE	NA	rs78428977	NA
cg15579084	0.0625708880893917	0.132271307276955	0.069700419187563	3.62737388732174	0.000936889628379185	0.0335005713473237	-1.9630132508757	10	129294626	R	II	NA	IGR	opensea	IGR-opensea	NA	NA	NA	NA	NA	NA
cg15583058	0.0530193092335187	0.555434007317072	0.502414698083554	3.51527836835234	0.00127686447033028	0.038604187191748	-2.26111523078183	9	139305771	F	II	SDCCAG3	TSS1500	island	TSS1500-island	chr9:139304467-139305795	NA	NA	NA	rs76856640	NA
cg15604615	-0.0815112395083029	-2.97565927008027	-2.89414803057197	-3.53561706636076	0.00120741274349607	0.0375984915080628	-2.20734186335552	X	150866552	F	II	PRRG3	TSS1500	shelf	TSS1500-shelf	chrX:150863179-150864078	NA	NA	NA	NA	NA
cg15614872	0.107987504398819	1.92409435384538	1.81610684944657	3.472301709431	0.0014365057138669	0.0406555701389852	-2.37426693170075	7	158531752	F	II	ESYT2	Body	opensea	Body-opensea	NA	NA	NA	NA	NA	rs61747457
cg15621322	-0.0760167291572325	1.78377177793497	1.85978850709221	-3.76338531760145	0.000640788505137557	0.0285927960807571	-1.5959005802644	21	28218789	F	II	ADAMTS1	TSS1500	island	TSS1500-island	chr21:28218567-28218801	NA	NA	NA	NA	NA
cg15624813	0.0899789112270044	2.16403474729962	2.07405583607262	4.20869713289665	0.000179801059673951	0.0190527997233093	-0.358610782502314	10	23492866	F	I	NA	IGR	opensea	IGR-opensea	NA	NA	TRUE	NA	rs35387725	NA
cg15628518	0.0720985477463978	-0.936363756782233	-1.00846230452863	3.79753337117342	0.000582104738817853	0.027549705899438	-1.50285703726715	8	145025059	R	I	PLEC1	Body	island	Body-island	chr8:145024449-145025179	NA	NA	NA	NA	NA
cg15642758	-0.0674097958929597	0.96388418420607	1.03129398009903	-3.88332449083276	0.000456788842905024	0.0252247749101829	-1.26764509818048	15	83876612	R	I	HDGFRP3	TSS1500	island	TSS1500-island	chr15:83875648-83877079	NA	NA	high-CpG:81667234-81667865	NA	NA
cg15660077	-0.0591432214704412	-0.684493664641713	-0.625350443171272	-5.31405858852923	6.89384525626053e-06	0.00946138876731249	2.86080681478032	17	7311620	R	II	NLGN2	1stExon	shore	1stExon-shore	chr17:7311672-7312063	NA	NA	NA	NA	NA
cg15684962	-0.0586705974859884	0.595291527198415	0.653962124684403	-3.74730144298973	0.000670381978542884	0.0291620046101903	-1.63960639691178	6	99273315	R	II	NA	IGR	shore	IGR-shore	chr6:99272394-99273014	NA	TRUE	NA	NA	NA
cg15692666	-0.0520271537541588	0.779376665762343	0.831403819516502	-3.41888852585545	0.00166180803626628	0.0434088934998152	-2.51397729939275	19	44455312	R	II	ZNF221	TSS200	island	TSS200-island	chr19:44455311-44455732	NA	NA	NA	NA	NA
cg15692687	-0.0712876695239585	0.973832117238702	1.04511978676266	-3.62107070010785	0.000953424691902648	0.0337591942623592	-1.97988597361784	8	27950300	R	I	ELP3	TSS1500	shore	TSS1500-shore	chr8:27950470-27950868	TRUE	NA	NA	NA	NA
cg15698545	-0.0748170107712298	0.667066151090246	0.741883161861476	-3.6288167774143	0.000933143720218769	0.0334576072916306	-1.95914903942345	11	86383723	F	II	ME3	TSS1500	shore	TSS1500-shore	chr11:86382695-86383586	NA	NA	NA	NA	rs77769658
cg15706250	0.0569550757676866	-0.0906212925895484	-0.147576368357235	4.20231722340889	0.000183150346648833	0.0191791698136288	-0.376667013638434	8	41583321	R	I	ANK1	Body	island	Body-island	chr8:41583135-41583524	NA	NA	NA	NA	NA
cg15714607	-0.0674186883839066	-0.368858194938296	-0.30143950655439	-3.55970499288754	0.00112986630467709	0.0364339320348072	-2.1434729509495	11	75526013	F	II	UVRAG	TSS200	shore	TSS200-shore	chr11:75526396-75526926	NA	NA	NA	NA	NA
cg15721584	0.0604041515237043	0.297147136904324	0.23674298538062	3.44226598632684	0.00155930566037218	0.0422309189762289	-2.45295726066356	3	181326755	F	II	SOX2OT	TSS1500	opensea	TSS1500-opensea	NA	NA	NA	NA	NA	NA
cg15725584	-0.0577895116290589	0.399661148168218	0.457450659797277	-4.43965931363044	9.18160363666753e-05	0.0159823927254918	0.300378317549338	11	43603572	F	II	NA	IGR	shore	IGR-shore	chr11:43602545-43603215	NA	NA	NA	NA	NA
cg15731053	-0.0800457949926376	-2.87567626385977	-2.79563046886713	-3.88867950976688	0.000449905467689469	0.0251149073566622	-1.25289634236889	7	123673910	R	II	TMEM229A	TSS1500	shore	TSS1500-shore	chr7:123672063-123673691	NA	NA	NA	NA	NA
cg15744368	0.0507359401194302	0.904452303421362	0.853716363301932	3.7925016608896	0.000590411394255545	0.0276852504893204	-1.51658817239907	17	76103164	R	II	TNRC6C	3'UTR	shelf	3'UTR-shelf	chr17:76100679-76101115	NA	NA	NA	NA	NA
cg15760943	-0.0543671404547169	0.505113792842058	0.559480933296775	-4.51624692791613	7.33634457143071e-05	0.0152053929210344	0.520979124104436	3	185827402	F	II	ETV5	TSS1500	shore	TSS1500-shore	chr3:185825462-185827003	NA	NA	NA	NA	NA
cg15776494	-0.0543329864843911	0.0101854942943287	0.0645184807787198	-5.30469267264088	7.08909722148036e-06	0.00946138876731249	2.83304134461613	19	51327928	R	II	KLK1	TSS1500	shelf	TSS1500-shelf	chr19:51330212-51330470	NA	NA	NA	NA	NA
cg15801019	0.0639085001705346	-0.629055737009828	-0.692964237180363	4.05649483816166	0.000278760950346176	0.0213195381783202	-0.78696014094691	6	129203783	R	II	LAMA2	TSS1500	opensea	TSS1500-opensea	NA	NA	TRUE	NA	NA	NA
cg15806518	-0.0574165348175371	0.555742694729545	0.613159229547082	-4.47272419147454	8.334654896287e-05	0.0156498478859861	0.395501019303689	9	127177817	F	II	PSMB7	TSS200	island	TSS200-island	chr9:127177366-127177818	NA	NA	NA	NA	NA
cg15810326	-0.0553490398641004	0.37373864779267	0.42908768765677	-4.31461240763614	0.000132232726190432	0.0172754036019294	-0.0576536260278999	4	148605127	F	II	PRMT10	1stExon	island	1stExon-island	chr4:148604954-148605625	NA	NA	NA	NA	NA
cg15819717	0.0568772191134866	0.852402590207748	0.795525371094261	3.9481560209992	0.000379937201176927	0.0238120576140066	-1.08857660933821	12	54393100	F	II	HOXC9	TSS1500	shore	TSS1500-shore	chr12:54393374-54394648	NA	NA	NA	NA	NA
cg15823438	-0.0653446332881994	0.78197321219924	0.847317845487439	-3.75111364763672	0.000663249987975839	0.0290174283312894	-1.62925414359269	14	104834351	F	II	NA	IGR	opensea	IGR-opensea	NA	NA	NA	NA	rs56273236	NA
cg15845792	-0.0607104740122705	0.93404594482232	0.994756418834591	-3.59533736209276	0.00102390671632719	0.0348951754329014	-2.04863643397611	6	28175446	R	II	NA	IGR	island	IGR-island	chr6:28175282-28175605	NA	TRUE	NA	NA	NA
cg15854547	-0.0899205537877321	0.957841536355296	1.04776209014303	-4.59342426980599	5.84801154154759e-05	0.0143821778175298	0.744200485322347	12	114939057	R	II	NA	IGR	opensea	IGR-opensea	NA	NA	TRUE	NA	NA	NA
cg15860624	-0.0571936164233635	-1.14750573000243	-1.09031211357907	-3.58911343404349	0.00104169550088526	0.0351456398215207	-2.06523199128177	19	3811194	F	II	ZFR2	Body	island	Body-island	chr19:3810778-3811195	NA	NA	NA	rs78262210	NA
cg15907944	0.0606773701258704	0.197237519120387	0.136560148994517	3.40046732690357	0.00174710923596432	0.0445115148564907	-2.56191879216476	22	27152698	R	II	NA	IGR	island	IGR-island	chr22:27152697-27153133	TRUE	NA	NA	NA	NA
cg15917344	-0.0893770330432999	-0.0125319779170469	0.0768450551262529	-3.62942231331708	0.000931575999593024	0.0334245787765383	-1.95752715086712	7	89975873	R	II	GTPBP10	TSS200	island	TSS200-island	chr7:89975785-89976027	NA	NA	NA	NA	NA
cg15920453	-0.0569609655476398	0.0379946028635852	0.094955568411225	-3.67500573067703	0.000820603715998717	0.0316540523357898	-1.83509952699905	13	113635755	F	II	MCF2L	Body	island	Body-island	chr13:113635654-113635899	NA	NA	NA	NA	NA
cg15935721	0.0578864186753386	-0.0993094985855651	-0.157195917260904	3.33897046455968	0.00206337325018032	0.0483650230234306	-2.72104189702829	7	151157140	F	II	NA	IGR	opensea	IGR-opensea	NA	TRUE	TRUE	NA	NA	NA
cg15947959	-0.0571336093133272	0.866917500914962	0.92405111022829	-4.0573184273906	0.000278103232462492	0.021318405114021	-0.784656366234481	5	172261155	R	II	ERGIC1	TSS200	island	TSS200-island	chr5:172261145-172261671	NA	NA	NA	NA	NA
cg15956273	-0.0924614274190976	1.59057337892901	1.68303480634811	-3.96837951657202	0.000358658853818711	0.0233092071840938	-1.03249515605411	12	65153476	F	I	GNS	TSS1500	island	TSS1500-island	chr12:65152869-65153489	NA	NA	NA	NA	NA
cg15963326	-0.120811233358103	0.538802363083937	0.65961359644204	-4.32193352735	0.000129445983151207	0.0172478158294751	-0.0367700819748737	19	50037085	R	II	RCN3	Body	island	Body-island	chr19:50037078-50037670	TRUE	TRUE	NA	NA	NA
cg15969901	-0.0524301361875835	0.336627824083575	0.389057960271159	-4.22468523011691	0.000171669611952737	0.0187529797995931	-0.313324744110659	6	36810478	F	II	NA	IGR	shore	IGR-shore	chr6:36807678-36808808	NA	NA	NA	NA	NA
cg15971010	0.0716029367617737	1.83176484695164	1.76016191018987	4.71302000766343	4.11071176173199e-05	0.013405587130142	1.09176953659868	17	19436900	R	I	SLC47A1	TSS1500	island	TSS1500-island	chr17:19436788-19437692	TRUE	NA	NA	NA	NA
cg15993873	-0.0520263112983899	0.514635975742858	0.566662287041248	-4.04952325914819	0.000284389753016793	0.021482367731113	-0.806454893994428	15	44719935	F	II	CTDSPL2	1stExon	island	1stExon-island	chr15:44719186-44720138	NA	NA	NA	rs57843471	NA
cg16001811	0.0668290059910588	-0.959188428062438	-1.0260174340535	3.84053985016311	0.000515593682004463	0.0263526418902849	-1.38520251304789	6	168197177	F	II	C6orf123	Body	island	Body-island	chr6:168197142-168198164	NA	NA	NA	NA	NA
cg16001977	-0.0558549122994169	0.907855931691966	0.963710843991383	-3.53953796526523	0.00119444938569915	0.0373968416263192	-2.19695908649943	22	32340332	F	II	YWHAH	TSS200	island	TSS200-island	chr22:32339933-32341192	NA	NA	high-CpG:30670313-30670692	rs7364274	NA
cg16031339	0.0616052747679015	2.10184906257284	2.04024378780494	4.4909102239605	7.902174913032e-05	0.0154085453374868	0.447895564666855	15	41047896	F	I	FAM82A2	TSS1500	shore	TSS1500-shore	chr15:41047210-41047687	NA	NA	NA	rs75867673	NA
cg16041806	-0.125277380646677	2.06905527372231	2.19433265436899	-4.03831258335581	0.000293675114545684	0.0216306397907917	-0.837779347444062	1	173991823	R	I	NA	IGR	island	IGR-island	chr1:173990805-173991849	NA	NA	NA	NA	NA
cg16055026	-0.0651083781274925	0.474756641683642	0.539865019811134	-3.32601969660745	0.00213664081045682	0.049261915690808	-2.75436739933413	5	87974547	F	I	LOC645323	Body	shore	Body-shore	chr5:87976094-87976546	NA	TRUE	NA	rs76567417	NA
cg16058493	-0.0573713117299007	0.664183657665432	0.721554969395333	-3.35685455334267	0.00196614299827838	0.0471711772842556	-2.67491524202822	1	91189167	R	I	NA	IGR	island	IGR-island	chr1:91189139-91189400	NA	NA	NA	NA	NA
cg16061656	0.0580326645680045	3.92256158988491	3.86452892531691	3.82362500670673	0.000540820634711585	0.0268040246781809	-1.43153930339212	11	115088907	R	II	CADM1	Body	opensea	Body-opensea	NA	NA	NA	NA	NA	NA
cg16071029	0.0613193642592024	0.173933881799029	0.112614517539826	3.42912502972302	0.00161615150999577	0.0428466488182101	-2.4872824978759	6	1594034	R	II	NA	IGR	opensea	IGR-opensea	NA	NA	NA	NA	NA	NA
cg16073467	0.0532616278952038	1.09376889235138	1.04050726445618	3.43929196171445	0.00157200004124851	0.0423652555892253	-2.46073115988706	6	29586772	F	II	GABBR1	Body	opensea	Body-opensea	NA	NA	NA	NA	rs28359977	NA
cg16075641	-0.0608626680914623	-3.22913977300617	-3.16827710491471	-3.42939039528241	0.00161498411701867	0.0428326475938964	-2.48658996526334	X	79591006	F	II	FAM46D	5'UTR	island	5'UTR-island	chrX:79590720-79591007	NA	NA	NA	NA	NA
cg16091553	-0.15872335447769	-3.80773622010601	-3.64901286562833	-4.40084005902857	0.000102846901993904	0.0162451391655093	0.188935697175912	4	46126245	F	I	GABRG1	TSS200	opensea	TSS200-opensea	NA	NA	TRUE	NA	NA	NA
cg16099404	0.0618188674920952	1.84497768909614	1.78315882160404	4.18939922885668	0.000190120547063801	0.0193042973592361	-0.413201085971307	2	202336282	R	II	STRADB	Body	opensea	Body-opensea	NA	NA	TRUE	NA	NA	NA
cg16101077	0.0712697209270039	2.70853085305062	2.63726113212362	3.94998257852303	0.000377965830256835	0.0237699326975943	-1.08351569433767	10	129676142	F	II	CLRN3	3'UTR	opensea	3'UTR-opensea	NA	NA	NA	NA	rs2296785	NA
cg16109423	-0.0597313032519096	-1.44154587419997	-1.38181457094806	-4.49756063644237	7.74961604110281e-05	0.0153347510030072	0.467068836252414	1	38022718	F	II	DNALI1	Body	island	Body-island	chr1:38022452-38022719	TRUE	NA	NA	NA	NA
cg16120422	-0.0621390188499047	0.641198988094548	0.703338006944452	-4.13160185084892	0.000224628376507748	0.0201366849550643	-0.576224293079187	12	113590924	F	I	CCDC42B	Body	island	Body-island	chr12:113590806-113591304	NA	NA	NA	NA	NA
cg16148134	0.0590766725362123	0.407514692925936	0.348438020389724	4.43451972876587	9.32066140878213e-05	0.0160649841099448	0.285608825155562	1	68517205	R	I	DIRAS3	TSS1500	shore	TSS1500-shore	chr1:68517254-68517474	TRUE	NA	NA	NA	NA
cg16165748	0.0587489945411037	1.81788916212878	1.75914016758767	4.54065717514145	6.82910452220483e-05	0.0148504884198241	0.591484694899627	11	65030448	R	II	POLA2	Body	shore	Body-shore	chr11:65029040-65029926	NA	NA	NA	NA	NA
cg16177032	-0.0718455188246124	-0.328108250266748	-0.256262731442136	-4.29361091160274	0.000140558398816885	0.017612503115134	-0.11750413290264	X	47518627	R	I	LOC100133957	Body	island	Body-island	chrX:47518015-47518850	TRUE	NA	NA	NA	NA
cg16203711	-0.0853362554187016	1.55344991965731	1.63878617507601	-3.69289559883564	0.000780646488248117	0.0310570035461568	-1.78687274038265	3	169491183	F	I	MYNN	1stExon	island	1stExon-island	chr3:169490834-169491206	TRUE	NA	high-CpG:170973876-170973883	NA	NA
cg16222848	-0.0507951861130082	0.594308070059376	0.645103256172385	-3.81585983709591	0.000552800036183838	0.0269696556551691	-1.45278444847869	13	42846088	R	II	AKAP11	TSS200	island	TSS200-island	chr13:42845853-42846807	NA	NA	NA	NA	NA
cg16232504	-0.0542610456272112	0.725189359183843	0.779450404811054	-4.00720720430326	0.000321018457648632	0.0223201714825554	-0.924534755337747	1	99127707	F	II	SNX7	Body	island	Body-island	chr1:99126872-99127711	NA	NA	NA	NA	NA
cg16234978	0.0536718843641158	-0.185751237201029	-0.239423121565145	3.73620974446096	0.000691558674999608	0.029493763574681	-1.66970193968539	7	1704095	R	I	NA	IGR	island	IGR-island	chr7:1703861-1710517	NA	NA	NA	NA	NA
cg16238026	0.0532625202211183	0.551941884666133	0.498679364445015	4.61770208616723	5.44474501779804e-05	0.0142481324675638	0.814599424422553	7	30323735	F	II	ZNRF2	TSS200	shore	TSS200-shore	chr7:30323917-30325641	NA	NA	NA	NA	NA
cg16246747	0.0749723998724288	0.409841479534717	0.334869079662288	3.38286650825822	0.00183252856179223	0.0455637314372792	-2.60760714912828	2	111491205	R	II	ACOXL	5'UTR	shore	5'UTR-shore	chr2:111489977-111490884	NA	NA	NA	NA	NA
cg16247323	-0.0519591891496953	0.858703485223891	0.910662674373586	-4.2060208776816	0.000181198640226467	0.0190767970986713	-0.366186071837872	3	15643125	F	I	HACL1	1stExon	island	1stExon-island	chr3:15642770-15643581	NA	NA	NA	NA	NA
cg16253259	-0.0518677523377687	-0.668620656067056	-0.616752903729287	-4.10341137004616	0.000243617369549329	0.0206623616822145	-0.65547205996286	12	54378821	F	II	HOXC10	TSS200	island	TSS200-island	chr12:54378696-54380102	NA	TRUE	NA	NA	NA
cg16268429	-0.0598752337651201	0.745757799117348	0.805633032882468	-3.88972763043102	0.000448570084168635	0.0250913183363277	-1.25000871522076	5	36242136	F	II	C5orf33	TSS1500	island	TSS1500-island	chr5:36241003-36242664	NA	NA	NA	NA	NA
cg16269733	0.070218135446635	-0.127495274132305	-0.19771340957894	4.29377446851275	0.000140491609362667	0.017612503115134	-0.117038350919344	1	156616804	R	I	BCAN	Body	island	Body-island	chr1:156616553-156616946	NA	NA	NA	NA	NA
cg16283287	0.0970133376668856	0.207908520495932	0.110895182829047	3.85070143082504	0.00050099322193267	0.0261031959004389	-1.35732744575034	15	33300472	F	II	FMN1	Body	opensea	Body-opensea	NA	NA	TRUE	NA	rs343925	NA
cg16292782	0.0575310360373893	1.2587399793644	1.20120894332701	3.804346315329	0.000571038360142442	0.0272868274588574	-1.48425350216146	1	10383706	R	II	KIF1B	Body	shelf	Body-shelf	chr1:10386183-10386390	NA	NA	NA	NA	NA
cg16298149	0.0533136803131355	0.35729668711177	0.303983006798635	3.9369216861463	0.000392284713403131	0.0241214311114435	-1.11968517364245	2	226981101	F	II	NA	IGR	opensea	IGR-opensea	NA	NA	TRUE	NA	NA	NA
cg16314899	0.0542573669953391	-0.217299998886511	-0.271557365881851	3.82771001221996	0.000534620416291595	0.0266835328792464	-1.420356105496	1	68516101	F	II	DIRAS3	5'UTR	shore	5'UTR-shore	chr1:68516236-68516473	NA	NA	NA	NA	NA
cg16315992	0.0528522804604663	1.33544084675251	1.28258856629204	3.92821689893337	0.000402120402378185	0.0241648639633692	-1.14376684333878	17	62498297	F	II	DDX5	Body	shelf	Body-shelf	chr17:62501479-62503566	NA	NA	NA	NA	NA
cg16316472	0.0938832524633108	0.41543392986758	0.321550677404269	3.49680451818404	0.00134327368417878	0.0394663787766563	-2.30983387607631	4	77997182	F	I	CCNI	TSS200	island	TSS200-island	chr4:77996421-77997571	NA	NA	high-CpG:78216121-78216207	rs4252757	NA
cg16317961	-0.0771394081977169	0.715700014983779	0.792839423181496	-4.24058500771598	0.000163941511334177	0.018469909637435	-0.268236993230286	18	32621748	F	II	MAPRE2	Body	shore	Body-shore	chr18:32621215-32621689	NA	NA	NA	NA	NA
cg16322792	0.308858519748061	-2.07096140331352	-2.37981992306158	4.73197297517217	3.88692071615648e-05	0.0131782482882803	1.14702152641736	1	120165303	F	II	ZNF697	3'UTR	island	3'UTR-island	chr1:120165302-120166626	NA	NA	NA	NA	NA
cg16329650	-0.0805631779780953	-1.30531943747635	-1.22475625949825	-3.88898018226511	0.000449521992872447	0.0251120342082879	-1.25206800405245	2	213403929	F	I	ERBB4	TSS1500	shore	TSS1500-shore	chr2:213402180-213403867	NA	NA	high-CpG:213111548-213112262	rs6735626	NA
cg16348668	0.0689911590441562	0.813420786497328	0.744429627453172	4.45844453249218	8.69053048217142e-05	0.0158800877495147	0.354398454068701	2	240196171	F	II	HDAC4	Body	shore	Body-shore	chr2:240196768-240196997	TRUE	TRUE	NA	NA	NA
cg16352283	0.0560214615602067	-0.00465559866059718	-0.0606770602208039	4.87833090359996	2.52040255296487e-05	0.0121347137891423	1.57509256684709	1	27338978	F	II	FAM46B	1stExon	island	1stExon-island	chr1:27338879-27339441	NA	NA	NA	NA	NA
cg16366686	-0.0582720847455927	-0.0888216692905478	-0.0305495845449551	-4.09711933750984	0.000248065602852413	0.0207248196168905	-0.673135482000355	17	75315837	F	II	2020-09-09	5'UTR	opensea	5'UTR-opensea	NA	TRUE	TRUE	NA	NA	NA
cg16401270	0.0583019178905801	1.1970556362596	1.13875371836902	4.62901410284173	5.26636139257393e-05	0.0140433300173801	0.84742934998531	1	32404469	R	II	PTP4A2	TSS1500	shore	TSS1500-shore	chr1:32403387-32404382	NA	NA	NA	NA	NA
cg16403860	0.0575203745693851	1.42025814376321	1.36273776919383	3.86679781620357	0.000478685548709234	0.0256660251126903	-1.31311395007736	21	34394412	F	II	NA	IGR	shore	IGR-shore	chr21:34395128-34400245	NA	NA	NA	rs57510746	NA
cg16405432	-0.0508771169761275	-1.67957454552511	-1.62869742854898	-3.60454946494847	0.00099811514502929	0.0344747610529185	-2.02404978178305	14	95973710	R	II	NA	IGR	opensea	IGR-opensea	NA	TRUE	TRUE	NA	NA	NA
cg16411191	-0.0508198355123061	0.313297701139082	0.364117536651388	-5.19429331337482	9.85154712772238e-06	0.00986037002149484	2.50610361477821	4	109571694	R	II	OSTC	TSS200	island	TSS200-island	chr4:109571693-109572039	NA	NA	NA	NA	NA
cg16414271	-0.061111228342843	0.763557646477731	0.824668874820573	-4.39791353450275	0.000103729555350162	0.0162928194570175	0.180544728747338	1	153936270	F	II	SLC39A1	5'UTR	island	5'UTR-island	chr1:153935781-153936276	NA	NA	NA	NA	NA
cg16421285	0.0556664709124601	-0.623656496264445	-0.679322967176905	4.0592085745859	0.000276599497531752	0.0212971566339856	-0.77936857213237	19	47633827	R	II	SAE1	TSS1500	shore	TSS1500-shore	chr19:47633911-47634364	NA	NA	NA	NA	NA
cg16421612	-0.0687932755473202	1.45801831943103	1.52681159497835	-3.39335303943912	0.00178116529516059	0.0449474258300402	-2.5804000879149	18	2571989	F	I	NDC80	5'UTR	shore	5'UTR-shore	chr18:2571286-2571580	NA	NA	NA	NA	NA
cg16428517	0.0501056390467871	1.8014022092422	1.75129657019541	3.92105528644397	0.000410392429930531	0.0242831684525016	-1.16356456244786	16	3317428	F	II	NA	IGR	shelf	IGR-shelf	chr16:3313946-3314789	NA	NA	NA	NA	NA
cg16436509	-0.18460695309149	1.22049014421327	1.40509709730476	-4.30193385118402	0.000137198992859655	0.0175099051620558	-0.0937953110611209	12	120875898	R	II	COX6A1	TSS200	island	TSS200-island	chr12:120875654-120876366	NA	NA	high-CpG:119360274-119360308	NA	NA
cg16445268	0.0654043970135658	1.76639492982599	1.70099053281242	5.20882503533313	9.43409634809313e-06	0.00986037002149484	2.54909894657512	10	94835624	F	II	CYP26A1	Body	shore	Body-shore	chr10:94833272-94835256	NA	NA	NA	NA	rs74435030
cg16449659	-0.116936099687754	1.04977421076265	1.16671031045041	-3.64996821484338	0.000879867720051558	0.0326389215759969	-1.9024266719252	4	153701590	R	I	TIGD4	TSS1500	shore	TSS1500-shore	chr4:153700539-153701491	NA	NA	NA	NA	NA
cg16458494	0.0883858636618648	1.3875895332523	1.29920366959044	3.5752941743721	0.00108226667407466	0.0357659684324631	-2.10203398053529	15	95870262	R	I	NA	IGR	island	IGR-island	chr15:95869955-95870322	NA	TRUE	NA	NA	NA
cg16465768	-0.105853019924626	1.43024314594198	1.5360961658666	-3.34812972069948	0.00201301544770693	0.0477057025771351	-2.69743370330221	2	136287945	F	II	R3HDM1	TSS1500	shore	TSS1500-shore	chr2:136288970-136289715	NA	NA	NA	NA	NA
cg16469046	0.0529769738076424	-0.109732821075169	-0.162709794882812	4.22703152852596	0.000170507090422442	0.0187478048304024	-0.306674471273663	2	99062999	R	II	INPP4A	5'UTR	shore	5'UTR-shore	chr2:99061174-99061848	NA	TRUE	NA	NA	NA
cg16472389	-0.0995120329338277	-1.87135492681638	-1.77184289388256	-5.38225602482544	5.62503114754158e-06	0.00877991396568453	3.06309828640898	18	74514291	F	II	NA	IGR	island	IGR-island	chr18:74514040-74514292	NA	NA	NA	rs62112159	NA
cg16480969	-0.0545601588629701	-0.172252244395936	-0.117692085532966	-5.29971260356959	7.19515474579128e-06	0.0094614261269883	2.81827952956714	6	33996203	F	II	GRM4	Body	shore	Body-shore	chr6:33995938-33996164	NA	NA	NA	NA	NA
cg16495448	0.0802296543415821	1.40350202427943	1.32327236993785	4.35621156564023	0.000117148187526762	0.0168359641150302	0.0611409134490648	7	3019260	F	II	CARD11	5'UTR	opensea	5'UTR-opensea	NA	NA	TRUE	NA	NA	NA
cg16542322	-0.0878029946249677	-2.62293907946048	-2.53513608483552	-3.35802634800793	0.00195992802873844	0.0470945680185517	-2.67188866309299	11	5617288	R	II	TRIM6-TRIM34	TSS1500	opensea	TSS1500-opensea	NA	TRUE	NA	NA	NA	NA
cg16548261	0.0554105799123314	-0.142408898648261	-0.197819478560592	3.6566945883564	0.000863551252734719	0.032331577114467	-1.88435852204495	11	66790373	F	II	SYT12	TSS1500	shore	TSS1500-shore	chr11:66790543-66791440	TRUE	TRUE	NA	rs7108767	NA
cg16554981	-0.0517505081749164	-0.737272099081586	-0.68552159090667	-4.33893367756005	0.000123195912035609	0.0170729031599143	0.011761631921078	11	296670	R	I	NA	IGR	shelf	IGR-shelf	chr11:299389-299635	NA	NA	NA	NA	NA
cg16561657	0.115606985470014	2.07144471533847	1.95583772986845	4.10011825004628	0.000245935650314899	0.0206890941281949	-0.664717852974377	7	156400711	F	II	NA	IGR	island	IGR-island	chr7:156400018-156400712	TRUE	NA	NA	rs2695564	NA
cg16576664	-0.0671996029299067	0.863313448226671	0.930513051156578	-3.70619120513921	0.000752178845500844	0.0305770622709834	-1.75096700012401	19	51611660	F	II	CTU1	TSS200	island	TSS200-island	chr19:51611423-51612176	NA	NA	high-CpG:56303434-56303473	NA	NA
cg16582118	0.175045399073239	-0.869675655878102	-1.04472105495134	4.28721836836037	0.000143193430720301	0.0177026690981254	-0.135704956505029	10	27608703	R	I	NA	IGR	island	IGR-island	chr10:27608674-27608892	TRUE	NA	NA	NA	NA
cg16587974	-0.0598736686621288	0.969590611271871	1.029464279934	-3.99431131113257	0.000333070637302557	0.0226314160150697	-0.960433292452913	5	76383162	F	II	LOC728723	Body	island	Body-island	chr5:76382727-76383167	TRUE	NA	high-CpG:76418661-76418937	NA	NA
cg16592832	0.0665786459135827	-0.0312067076253774	-0.0977853535389601	3.50553256397437	0.00131149385175154	0.0390639755602615	-2.2868313896584	22	24891141	R	I	C22orf45	TSS1500	island	TSS1500-island	chr22:24890412-24891453	NA	TRUE	NA	NA	NA
cg16613143	-0.0544651819835755	-0.158118786722218	-0.103653604738643	-3.77567085657537	0.00061904239042107	0.0282187700690795	-1.5624650415665	17	2415359	F	I	METT10D	TSS200	island	TSS200-island	chr17:2415061-2415362	NA	NA	NA	NA	NA
cg16625651	0.0510788065148873	0.972025640357698	0.92094683384281	3.7902421939491	0.000594178839466642	0.027774395471896	-1.52275171015358	X	15511525	F	I	PIR	TSS200	island	TSS200-island	chrX:15511311-15511685	TRUE	NA	NA	NA	NA
cg16656232	0.0864238637320647	1.61933387893013	1.53291001519806	3.60947263990671	0.000984590164740762	0.034223251281301	-2.01089867318232	5	167543888	F	II	ODZ2	Body	opensea	Body-opensea	NA	NA	NA	NA	NA	NA
cg16683920	0.0849750418685151	1.63012521202277	1.54515017015426	3.81614884449959	0.000552349593331106	0.0269570561038494	-1.45199404246447	1	154474344	F	II	TDRD10	TSS1500	island	TSS1500-island	chr1:154474107-154475699	TRUE	TRUE	NA	rs12752818	NA
cg16684184	0.0919831700369421	-0.932755110322777	-1.02473828035972	3.73513201674976	0.000693650585539058	0.0295254576495266	-1.67262422333618	5	135415129	F	II	NA	IGR	island	IGR-island	chr5:135415069-135415307	NA	NA	NA	rs7706795	NA
cg16685608	-0.114029142482779	-2.42320981516888	-2.3091806726861	-4.86665059444857	2.60920501463162e-05	0.0122028566990705	1.54084404672223	14	52211579	F	II	NA	IGR	opensea	IGR-opensea	NA	NA	NA	NA	NA	NA
cg16686900	0.0605196039152396	0.669469674226796	0.608950070311556	3.78760381120057	0.000598607666929149	0.0278557880518518	-1.529947020924	22	23974422	F	II	C22orf43	5'UTR	opensea	5'UTR-opensea	NA	NA	NA	NA	rs7286633	NA
cg16701914	-0.0617277548089188	-2.77353805138113	-2.71181029657221	-3.36389776642931	0.00192906975151069	0.0467293299066223	-2.65671572789312	16	2903108	F	I	PRSS22	Body	island	Body-island	chr16:2902829-2903362	NA	NA	NA	NA	NA
cg16702794	-0.0658799148249141	0.26082245594413	0.326702370769044	-5.13134935012378	1.18828935254963e-05	0.0100266031203789	2.32002331573343	1	173836636	F	II	GAS5	Body	shore	Body-shore	chr1:173837172-173837917	NA	NA	NA	rs12091308	NA
cg16704590	0.0698568426945658	4.01987944732967	3.95002260463511	4.87566461327018	2.54040565062955e-05	0.0121823087618242	1.56727335196156	20	47896769	R	II	C20orf199	Body	shore	Body-shore	chr20:47894197-47895199	NA	NA	NA	NA	NA
cg16706631	-0.117866179944161	0.885122825865017	1.00298900580918	-3.93366994661016	0.000395931136527076	0.0241408283977078	-1.12868336374923	6	26204823	R	II	HIST1H4E	TSS200	island	TSS200-island	chr6:26204764-26205213	TRUE	NA	NA	NA	NA
cg16708981	-0.110740934663189	-1.18668890930273	-1.07594797463954	-6.68661986934245	1.17346975147342e-07	0.00402929713366398	6.93298340807954	19	53758609	F	II	ZNF677	TSS1500	shore	TSS1500-shore	chr19:53757819-53758148	TRUE	NA	NA	NA	NA
cg16730369	-0.0584939909837121	-0.413689010285773	-0.355195019302061	-3.36190253604981	0.00193950340732625	0.046849918385317	-2.66187328289471	11	120823575	R	II	GRIK4	Body	opensea	Body-opensea	NA	TRUE	TRUE	NA	NA	NA
cg16749456	-0.112394553654106	-0.0379273883923309	0.0744671652617751	-3.43788127537379	0.0015780561305687	0.0424428091452982	-2.46441747399685	19	49699879	R	II	TRPM4	Body	island	Body-island	chr19:49699698-49700070	NA	NA	NA	NA	NA
cg16750440	-0.110167872041961	2.19864353915142	2.30881141119338	-4.15874241951811	0.000207720533287729	0.0197932361690844	-0.499761630509183	10	105992436	R	I	C10orf79	TSS1500	shore	TSS1500-shore	chr10:105991899-105992248	NA	NA	NA	NA	NA
cg16764147	-0.0509499890485578	0.119810627309624	0.170760616358182	-5.51706422011146	3.76234551924984e-06	0.0079290590891276	3.46348230779113	3	38686758	R	II	SCN5A	5'UTR	shelf	5'UTR-shelf	chr3:38690409-38691513	NA	NA	NA	NA	NA
cg16789849	0.0519732322238737	0.56898961408174	0.517016381857866	4.42793264721967	9.50192225011757e-05	0.0160649841099448	0.266686215202787	4	84772737	R	II	NA	IGR	opensea	IGR-opensea	NA	NA	TRUE	NA	NA	NA
cg16804892	-0.0584201412694658	-1.28887195173538	-1.23045181046591	-3.93402335856187	0.000395533232754979	0.0241370766067718	-1.12770553736702	14	96241208	R	II	NA	IGR	opensea	IGR-opensea	NA	NA	NA	NA	NA	NA
cg16826718	-0.068703642652888	0.804868985864258	0.873572628517146	-4.25510782749168	0.000157181906966426	0.018281020401965	-0.227009347526616	12	117318659	F	II	HRK	3'UTR	shore	3'UTR-shore	chr12:117318708-117319521	NA	NA	NA	NA	NA
cg16874583	-0.122581100143132	2.84438829941998	2.96696939956311	-3.43763639039856	0.0015791097064708	0.0424494167275783	-2.46505731775986	12	7781004	R	II	NA	IGR	island	IGR-island	chr12:7781003-7781248	NA	NA	NA	NA	NA
cg16875280	-0.0615010508586044	0.561513397705397	0.623014448564002	-3.66297388997317	0.000848583936164033	0.0320931786772322	-1.86747837746242	19	46087775	F	II	OPA3	Body	shore	Body-shore	chr19:46087866-46088345	NA	NA	NA	rs62111684	NA
cg16880424	0.0527653376480961	-0.203836027219687	-0.256601364867783	3.90188861080856	0.000433355735740597	0.0247485027444012	-1.21648312420974	17	7287922	R	II	TNK1	Body	island	Body-island	chr17:7287198-7287940	TRUE	NA	NA	NA	NA
cg16925682	-0.0544045064231671	-0.638826016991711	-0.584421510568544	-4.18376966778734	0.000193238929652674	0.0193972954221405	-0.429111358528371	X	49032012	F	I	PRICKLE3	3'UTR	shore	3'UTR-shore	chrX:49032261-49032567	NA	NA	NA	NA	NA
cg16959758	-0.0520863632750396	-0.150276136939166	-0.0981897736641269	-4.02249209954534	0.000307284789067777	0.0219827734914347	-0.881933201330243	20	36796513	R	II	NA	IGR	shelf	IGR-shelf	chr20:36793549-36793867	TRUE	NA	NA	NA	NA
cg16967880	-0.0651875998565953	0.544941397891643	0.610128997748238	-3.78374789200088	0.000605138024379538	0.0279738880676929	-1.540459143288	7	27213971	R	II	HOXA10	TSS200	island	TSS200-island	chr7:27212416-27214396	TRUE	NA	NA	NA	NA
cg16970628	-0.0621819498867442	-1.24646574970297	-1.18428379981623	-3.55592088531156	0.0011417219335819	0.0365879899798247	-2.15351949957764	12	128796424	F	II	TMEM132C	Body	opensea	Body-opensea	NA	NA	NA	NA	NA	NA
cg16975981	-0.0526914968589974	-0.719196789960536	-0.666505293101538	-3.90510933765058	0.000429411343546629	0.0246712764421531	-1.20759758156999	X	55246829	R	II	PAGE5	5'UTR	opensea	5'UTR-opensea	NA	NA	NA	NA	NA	NA
cg16983110	-0.0513254900676861	0.618494593088263	0.66982008315595	-3.92540512701591	0.000405348567987886	0.0242158903398905	-1.15154136295935	6	128813319	R	II	PTPRK	Body	opensea	Body-opensea	NA	NA	TRUE	NA	NA	NA
cg16993579	-0.0522950261145377	0.392621905379879	0.444916931494417	-3.94443814086257	0.000383980889895651	0.023885589277661	-1.09887524335049	1	202311052	R	I	UBE2T	1stExon	island	1stExon-island	chr1:202311043-202311312	TRUE	NA	NA	NA	NA
cg16996682	0.0598557282441687	0.814143425407544	0.754287697163375	3.39065151065154	0.00179426370796655	0.0450967638238533	-2.58741308673957	1	71830814	R	II	NA	IGR	opensea	IGR-opensea	NA	NA	TRUE	NA	NA	NA
cg17006282	-0.0735550039860926	-1.20418954937258	-1.13063454538649	-3.57300823508602	0.00108912330783419	0.0358361250454981	-2.10811552762978	19	5689943	F	II	RPL36	TSS1500	shore	TSS1500-shore	chr19:5690127-5692213	NA	NA	NA	NA	NA
cg17019292	0.0700293019942869	-0.960673511109607	-1.03070281310389	3.52737300726436	0.00123511354164261	0.0379918995442552	-2.22915545151652	5	68710813	R	II	MARVELD2	TSS200	island	TSS200-island	chr5:68710807-68711520	TRUE	TRUE	NA	NA	NA
cg17027046	-0.0505736995564102	0.281469212568104	0.332042912124514	-3.49595821458373	0.00134639433582994	0.0394789926097159	-2.31206286318202	20	3190012	R	II	ITPA	TSS200	island	TSS200-island	chr20:3190011-3190562	NA	NA	NA	NA	NA
cg17028443	-0.0750261357887201	-0.487456441278641	-0.41243030548992	-3.66462856561917	0.000844681871397153	0.0320315247016365	-1.86302817773795	X	3630086	F	II	PRKX	Body	shore	Body-shore	chrX:3630406-3630620	NA	NA	NA	NA	NA
cg17041378	0.0597817542134803	1.05040840021701	0.990626646003532	3.48660237541065	0.00138136164116219	0.039896168404295	-2.33668740828199	X	99987172	F	I	SYTL4	TSS200	island	TSS200-island	chrX:99986423-99987185	TRUE	NA	NA	NA	NA
cg17063929	0.0533695761878333	-0.672922581160047	-0.72629215734788	3.43617161338049	0.00158542579519778	0.0425162699523006	-2.46888408076001	11	89224799	R	II	NOX4	5'UTR	shore	5'UTR-shore	chr11:89224416-89224718	NA	NA	NA	NA	NA
cg17076635	-0.0965772699491916	-1.41707833628376	-1.32050106633457	-3.7410676484617	0.000682205054143904	0.0293681521124134	-1.65652531072552	8	144484205	F	I	NA	IGR	opensea	IGR-opensea	NA	NA	TRUE	NA	NA	NA
cg17077776	-0.0568933748193625	0.852329837296674	0.909223212116036	-3.67325129407696	0.000824627301385408	0.0317265362903435	-1.83982370842084	5	110074606	R	II	SLC25A46	TSS200	island	TSS200-island	chr5:110074605-110075223	NA	NA	NA	NA	NA
cg17088462	-0.0694936334939265	0.841985936225864	0.91147956971979	-3.33458046946124	0.00208793530177141	0.0486889974455351	-2.73234572194073	10	106014545	R	II	GSTO1	TSS200	shore	TSS200-shore	chr10:106014667-106015087	TRUE	NA	NA	NA	NA
cg17109042	0.0773642825936319	-0.0326037098923279	-0.10996799248596	3.94303775624156	0.000385514856964723	0.0239057905485224	-1.10275342800654	12	99139387	R	II	ANKS1B	3'UTR	island	3'UTR-island	chr12:99139386-99139769	NA	TRUE	NA	NA	NA
cg17119907	0.0564046071952975	0.430186851880379	0.373782244685081	3.58374736906802	0.00105727181156767	0.0354283435091119	-2.07952985556681	12	117797116	R	I	NOS1	5'UTR	shore	5'UTR-shore	chr12:117798076-117799448	NA	NA	NA	NA	NA
cg17142870	0.0559463954418971	-0.255563372502349	-0.311509767944246	3.42173251216556	0.0016490005278523	0.0432193766444944	-2.5065646007555	20	37275372	R	II	C20orf95	Body	shore	Body-shore	chr20:37274691-37275134	NA	TRUE	NA	NA	NA
cg17143565	-0.0607927499795016	1.05720315865444	1.11799590863395	-3.34151063860784	0.00204928764126812	0.048187862299908	-2.71449778290704	17	33569990	R	I	SLFN5	TSS200	island	TSS200-island	chr17:33569141-33570527	NA	NA	NA	NA	NA
cg17147776	-0.0589058202230106	1.04032786898847	1.09923368921148	-3.88355337844364	0.000456492541416746	0.0252247749101829	-1.26701485519479	10	76585791	R	I	MYST4	TSS1500	island	TSS1500-island	chr10:76584625-76586746	NA	NA	high-CpG:76255797-76255798	NA	NA
cg17168838	-0.0740089376983318	0.980803837466782	1.05481277516511	-4.15706614894549	0.000208727635817216	0.0198469148707382	-0.504488817605674	19	54663528	F	I	LENG1	TSS200	island	TSS200-island	chr19:54663103-54663909	NA	NA	NA	rs34551440	NA
cg17171485	-0.0510924106475136	0.416136037218033	0.467228447865546	-4.35273829377372	0.000118339980145156	0.016871609164085	0.0512101026486365	6	138725799	F	II	HEBP2	Body	island	Body-island	chr6:138724617-138726215	NA	NA	high-CpG:138767007-138767740	rs56015157	NA
cg17172683	-0.0784088166709279	-0.648599002412389	-0.570190185741461	-3.70070163579261	0.00076380859843873	0.0307534318938438	-1.76579855014547	2	133343618	R	II	GPR39	Body	shore	Body-shore	chr2:133343114-133343382	NA	NA	NA	NA	NA
cg17192377	0.0591845068940441	0.65578565460978	0.596601147715736	4.04628510888128	0.000287041881570334	0.0215127739923334	-0.815505881679117	18	44677553	R	II	HDHD2	TSS1500	shore	TSS1500-shore	chr18:44676470-44677057	NA	NA	NA	NA	NA
cg17217296	0.0559304361864852	4.52606231863666	4.47013188245018	3.47989037548964	0.00140698472887484	0.0401877890048465	-2.35433434417505	1	159046937	F	II	AIM2	TSS1500	opensea	TSS1500-opensea	NA	NA	NA	NA	NA	NA
cg17221980	-0.0928032058316086	0.791657905519583	0.884461111351191	-3.77891419166627	0.000613422187272472	0.0281159077177376	-1.5536308439411	6	117996486	R	I	NUS1	TSS200	island	TSS200-island	chr6:117996395-117997375	NA	NA	high-CpG:118103062-118103200	NA	NA
cg17232357	-0.0713533055810487	-1.21750664029539	-1.14615333471434	-3.82906483613377	0.000532579378654234	0.0266468137045257	-1.41664607700077	15	67012832	R	II	SMAD6	Body	opensea	Body-opensea	NA	TRUE	TRUE	NA	NA	rs75765310
cg17235766	-0.0586534259867355	-1.93943791819113	-1.8807844922044	-3.52150919313359	0.00125518844084443	0.0382705600471971	-2.24465674260365	4	24660465	R	II	NA	IGR	opensea	IGR-opensea	NA	NA	TRUE	NA	NA	NA
cg17241310	-0.13070626043494	-0.161452152421787	-0.0307458919868478	-3.95544891329601	0.00037212556701289	0.023632219962107	-1.06836480746372	1	91182856	R	II	BARHL2	TSS200	island	TSS200-island	chr1:91182509-91182857	NA	NA	NA	NA	rs77010101
cg17241550	-0.0650838667770239	0.832129738024306	0.89721360480133	-3.8868813925948	0.000452205431267272	0.0251644713413007	-1.25784956293616	18	2571290	R	I	NDC80	TSS1500	island	TSS1500-island	chr18:2571286-2571580	TRUE	NA	NA	NA	rs3817345
cg17261120	-0.0563341940103931	-0.294877506481577	-0.238543312471184	-3.67626618483811	0.000817724766167154	0.0315946860257126	-1.83170490186995	11	12578707	R	II	NA	IGR	opensea	IGR-opensea	NA	TRUE	TRUE	NA	NA	NA
cg17264271	-0.0629014523408087	-1.35682321340169	-1.29392176106088	-3.61671452985578	0.000965016746573095	0.033945693990873	-1.99153930269569	6	152126938	R	II	ESR1	5'UTR	shore	5'UTR-shore	chr6:152128822-152129771	NA	NA	NA	NA	NA
cg17285393	-0.0696837607565786	1.25298644288923	1.32267020364581	-3.71646588769667	0.000730871492033279	0.0302017230682682	-1.72318246528145	6	30029439	R	II	ZNRD1	1stExon	shore	1stExon-shore	chr6:30028936-30029195	NA	NA	NA	NA	NA
cg17291758	-0.0506060008847169	-1.93680798369084	-1.88620198280612	-4.11487984047966	0.00023570968253763	0.0204546325066389	-0.62325393331254	X	48858921	R	II	GRIPAP1	TSS1500	opensea	TSS1500-opensea	NA	TRUE	NA	NA	NA	NA
cg17310611	-0.053914770544053	0.575190210170248	0.629104980714301	-3.76214186926315	0.000643030386704645	0.0286329523229454	-1.59928220724195	1	113615709	R	II	LRIG2	TSS200	island	TSS200-island	chr1:113615591-113616260	NA	NA	NA	NA	NA
cg17338146	0.0635614237340665	0.510169709615095	0.446608285881028	3.67497763026916	0.000820668010713419	0.0316540523357898	-1.83517520069991	2	147142856	R	II	NA	IGR	opensea	IGR-opensea	NA	NA	TRUE	NA	NA	NA
cg17339202	0.189707192200896	2.92873984653935	2.73903265433845	3.99887261637631	0.000328758063469879	0.022534359714213	-0.947740583045476	1	33160900	F	II	SYNC	Body	opensea	Body-opensea	NA	NA	TRUE	NA	rs41265855	rs61753898
cg17345128	0.0658835608539504	-0.926059486325643	-0.991943047179594	3.68469702954701	0.000798718333276261	0.0313344663600272	-1.80898643407569	X	41189395	R	II	NA	IGR	shelf	IGR-shelf	chrX:41191974-41194398	NA	NA	NA	NA	NA
cg17347178	-0.0574407818615761	-0.373534466890357	-0.316093685028781	-4.37743005937806	0.000110119853404746	0.0165372745303485	0.121856372793978	5	140052701	R	II	DND1	Body	island	Body-island	chr5:140052059-140053381	NA	NA	NA	NA	NA
cg17360140	-0.067074566516468	1.2373739859693	1.30444855248577	-3.64628555995626	0.000888926924730463	0.032754261087793	-1.91231281149632	4	128886135	F	I	C4orf29	TSS1500	island	TSS1500-island	chr4:128886004-128886971	NA	NA	NA	NA	NA
cg17386466	-0.0933283103601096	0.701452694743423	0.794781005103533	-4.06259237529585	0.000273927309084609	0.0212647656693112	-0.769900101585924	2	87035620	R	I	CD8A	TSS200	shore	TSS200-shore	chr2:87036600-87037001	NA	TRUE	NA	NA	NA
cg17427856	-0.0603618875850483	0.319269092770139	0.379630980355187	-4.04048181125434	0.000291855590299635	0.0216018010156023	-0.831720506376448	6	90539462	R	II	CASP8AP2	TSS200	island	TSS200-island	chr6:90539454-90539954	NA	NA	NA	NA	NA
cg17436370	-0.0515985176394254	-0.804914147373592	-0.753315629734167	-5.0747468938762	1.40632554741124e-05	0.0105208343107747	2.15292162333075	11	120008607	F	II	TRIM29	1stExon	island	1stExon-island	chr11:120008046-120008710	TRUE	NA	NA	NA	NA
cg17439023	-0.056725837352617	0.518314359324131	0.575040196676748	-4.26805533726166	0.000151386921324149	0.0180357457562033	-0.190218272085625	12	132195732	R	I	SFRS8	1stExon	island	1stExon-island	chr12:132195034-132196454	NA	NA	NA	NA	NA
cg17462478	-0.0575446268332269	0.484838486407578	0.542383113240804	-4.41195772680851	9.95607090527016e-05	0.016162905217205	0.220825982272095	1	25559024	F	I	SYF2	TSS200	island	TSS200-island	chr1:25558563-25559178	NA	NA	NA	NA	NA
cg17466768	-0.0848732192038333	1.19211148237145	1.27698470157528	-3.67067549687596	0.000830569222953103	0.0318215472908731	-1.84675782938336	2	25194156	R	II	DNAJC27	Body	island	Body-island	chr2:25194140-25195214	NA	NA	NA	NA	NA
cg17467550	-0.0523785127828719	0.423650495411625	0.476029008194497	-4.24295918156403	0.000162817254560435	0.0184512135820739	-0.261500041162232	15	40986702	R	I	RAD51	TSS1500	shore	TSS1500-shore	chr15:40986871-40987772	NA	NA	NA	NA	NA
cg17469276	0.0617738258913976	2.58835145777169	2.52657763188029	4.46981021857874	8.40608931152146e-05	0.0156932180906027	0.387110736283038	1	116925411	F	II	ATP1A1	TSS1500	opensea	TSS1500-opensea	NA	NA	NA	NA	NA	NA
cg17471836	0.126107671533173	2.24027402515135	2.11416635361817	3.7837091604345	0.000605203969792772	0.0279738880676929	-1.54056471264097	5	118691007	R	II	TNFAIP8	Body	shore	Body-shore	chr5:118691401-118691759	NA	NA	NA	NA	rs3813309
cg17510278	0.0502857094035641	0.190679736528147	0.140394027124583	3.74342065342314	0.000677718732476484	0.029279049605494	-1.65014046467031	20	21696115	R	II	PAX1	3'UTR	shore	3'UTR-shore	chr20:21694472-21695344	NA	TRUE	NA	NA	NA
cg17546926	0.0556875237838403	-0.0911051951859596	-0.1467927189698	3.38403964523842	0.00182671265663319	0.0455100204557333	-2.60456552483312	X	106117602	F	II	TBC1D8B	3'UTR	opensea	3'UTR-opensea	NA	NA	TRUE	NA	NA	NA
cg17563034	0.054597509793917	0.225176672697762	0.170579162903845	3.31569101209645	0.0021968534800518	0.0499841993411195	-2.78089881627382	4	5021268	R	I	CYTL1	TSS200	island	TSS200-island	chr4:5021003-5021329	NA	TRUE	NA	NA	NA
cg17607973	-0.133007682865916	1.88132788274892	2.01433556561484	-3.93979459277213	0.000389090380361763	0.0240243184508887	-1.11173301252522	7	100027408	F	I	MEPCE	TSS200	island	TSS200-island	chr7:100025804-100028002	NA	NA	high-CpG:99864871-99865715	NA	NA
cg17608082	-0.0588397835608747	-1.44539451695791	-1.38655473339703	-3.48929642373099	0.00137120399893203	0.0397704922742355	-2.32959984061985	5	9119047	R	II	SEMA5A	Body	opensea	Body-opensea	NA	NA	NA	NA	NA	NA
cg17639749	-0.0516057337553455	0.555352117422628	0.606957851177974	-4.35450065924965	0.000117733771149746	0.0168459035244219	0.0562487997493184	15	31733485	F	II	NA	IGR	island	IGR-island	chr15:31733081-31733489	NA	TRUE	NA	NA	NA
cg17662034	-0.0918512465788672	1.98524890386677	2.07710015044564	-3.43593012333795	0.00158646942485178	0.0425170305448675	-2.46951490387787	8	74207518	F	I	RDH10	1stExon	island	1stExon-island	chr8:74206223-74208179	NA	NA	NA	NA	NA
cg17665830	-0.051930726987683	-0.403682625192055	-0.351751898204372	-5.05328232512227	1.49905015536167e-05	0.0107276669034829	2.08961611846806	4	8134796	R	II	ABLIM2	Body	opensea	Body-opensea	NA	NA	NA	NA	NA	NA
cg17670646	-0.0672590187586586	-2.79536228284318	-2.72810326408453	-3.82505075581802	0.000538648728155111	0.0267569988158561	-1.42763667465249	19	57702380	F	II	ZNF264	TSS1500	shore	TSS1500-shore	chr19:57702696-57703425	NA	NA	NA	NA	NA
cg17696166	-0.0614499794311928	0.380522428127644	0.441972407558837	-3.79878097685408	0.000580062757387811	0.0274910468090278	-1.49945129782953	17	36981606	R	I	CCDC49	TSS200	island	TSS200-island	chr17:36981373-36981750	NA	NA	NA	NA	NA
cg17704177	-0.0574154990635785	1.06691292140903	1.12432842047261	-3.8111975842843	0.000560116117106059	0.0270699278952874	-1.46553197127367	6	36562212	F	I	SFRS3	5'UTR	island	5'UTR-island	chr6:36561907-36562412	TRUE	NA	high-CpG:36670067-36670200	rs35287821	NA
cg17707274	0.0531606814744838	0.138151841199241	0.0849911597247575	3.37533445557016	0.00187029464480773	0.0460235762504847	-2.6271233466086	11	102401523	R	II	MMP7	TSS200	opensea	TSS200-opensea	NA	NA	NA	NA	NA	NA
cg17715141	0.159011683060163	-0.820233402470685	-0.979245085530848	3.91493791735618	0.000417589531451251	0.0244086562757193	-1.18046492756304	4	182609697	F	II	NA	IGR	opensea	IGR-opensea	NA	NA	TRUE	NA	NA	NA
cg17718515	-0.0503903764769355	0.639150605798144	0.689540982275079	-4.05082770408133	0.000283328165271025	0.021472529101734	-0.802808124323753	1	201798817	F	II	IPO9	Body	shore	Body-shore	chr1:201798213-201798698	NA	NA	NA	NA	NA
cg17722435	0.0538429112245924	1.34533920975188	1.29149629852728	3.7775539034873	0.00061577329628997	0.0281405594276377	-1.55733636976032	7	22604019	F	II	NA	IGR	opensea	IGR-opensea	NA	NA	TRUE	NA	NA	NA
cg17728600	0.0539581521891707	-0.104663908488363	-0.158622060677534	3.75300269230811	0.000659743254928512	0.0289682387632174	-1.62412274280465	15	77852897	R	II	NA	IGR	opensea	IGR-opensea	NA	NA	NA	NA	NA	NA
cg17732894	-0.0608140665363481	-1.0101560821881	-0.94934201565175	-4.24656140324468	0.000161125920407561	0.0183740751149643	-0.251276215492753	7	1004699	F	II	COX19	3'UTR	shelf	3'UTR-shelf	chr7:1007159-1007558	TRUE	NA	NA	NA	NA
cg17740587	0.0556470865925818	-0.726041765589522	-0.781688852182104	3.6390528621457	0.000906982618618222	0.0330558737415567	-1.93171652135032	X	136651375	R	II	ZIC3	Body	island	Body-island	chrX:136651178-136651656	NA	NA	NA	NA	NA
cg17759082	-0.0710424090439491	0.509786682595191	0.580829091639141	-4.11347193803784	0.000236666744724229	0.0204869854308276	-0.627210719409805	3	122920507	F	I	SEC22A	TSS1500	shore	TSS1500-shore	chr3:122920703-122921114	NA	NA	NA	NA	NA
cg17773000	-0.0532363597956832	0.366886378485138	0.420122738280822	-3.88341545691109	0.000456671062312424	0.0252247749101829	-1.26739462439482	7	23146236	F	II	KLHL7	Body	shore	Body-shore	chr7:23145211-23146037	NA	NA	NA	NA	NA
cg17779002	0.0601435870224807	0.222822777548773	0.162679190526293	3.63404266144445	0.000919697623654133	0.033270330360647	-1.94514796697292	8	145129278	R	II	NA	IGR	shelf	IGR-shelf	chr8:145133199-145134040	NA	NA	NA	NA	NA
cg17808461	-0.0549595562297582	-1.31204087485379	-1.25708131862403	-3.5312932129347	0.00122186570458554	0.0378040853228407	-2.2187855871588	X	55513504	F	II	USP51	Body	shore	Body-shore	chrX:55515067-55515544	NA	NA	NA	NA	NA
cg17808646	-0.0542525950358167	-0.429487870014709	-0.375235274978892	-3.61225494532144	0.000977025144143972	0.0341322862124936	-2.00346289853731	1	207226112	F	II	PFKFB2	TSS1500	shore	TSS1500-shore	chr1:207226281-207226842	NA	NA	NA	rs2629664	NA
cg17808910	0.070329256035858	0.302709280662953	0.232380024627095	4.44025564414607	9.16560221227375e-05	0.0159823927254918	0.302092264556907	7	8012104	F	II	GLCCI1	Body	shelf	Body-shelf	chr7:8008097-8009495	NA	NA	NA	NA	NA
cg17818912	0.054472377002705	-0.164133533218703	-0.218605910221408	4.12675499537079	0.00022778664582651	0.0201971679498617	-0.589862192572547	5	68787696	F	II	OCLN	TSS1500	shore	TSS1500-shore	chr5:68788151-68789823	NA	NA	NA	rs76183826	NA
cg17823346	-0.0573190247283829	0.470281306938513	0.527600331666896	-4.94335274422959	2.07820498843096e-05	0.0116190095134483	1.76599414625398	10	80848143	R	II	ZMIZ1	5'UTR	opensea	5'UTR-opensea	NA	NA	TRUE	NA	NA	NA
cg17824914	-0.0949417966950368	1.37519639637312	1.47013819306815	-3.91578780215853	0.000416582327098489	0.0244067655333593	-1.17811755074291	X	44732405	F	II	KDM6A	TSS200	island	TSS200-island	chrX:44731602-44733266	NA	NA	high-CpG:44617329-44617389	NA	NA
cg17826393	-0.054687638873361	0.907974662280529	0.96266230115389	-4.30862995929462	0.000134553655503797	0.0173811083101117	-0.0747110882486757	8	67525576	R	I	MYBL1	TSS200	island	TSS200-island	chr8:67524607-67526059	NA	NA	NA	NA	NA
cg17831277	-0.0551614198597208	2.33453612645497	2.38969754631469	-3.48201529292903	0.00139882373909758	0.040110513857874	-2.34874931681311	7	131253722	R	II	NA	IGR	opensea	IGR-opensea	NA	NA	TRUE	NA	NA	NA
cg17853057	-0.0512048344118166	-1.43876026421131	-1.38755542979949	-3.53511293776397	0.00120908931846323	0.0376423426609545	-2.20867644483513	X	54070497	F	II	PHF8	1stExon	island	1stExon-island	chrX:54070312-54071311	TRUE	NA	high-CpG:54087092-54087659	NA	NA
cg17900015	-0.0674842197232007	-0.414339062662483	-0.346854842939283	-3.95970746001733	0.000367636839429192	0.0235009183792335	-1.05655623302073	17	38957507	F	II	KRT28	TSS1500	shelf	TSS1500-shelf	chr17:38953213-38953513	NA	NA	NA	NA	NA
cg17926678	-0.0658826590407625	0.904418376172852	0.970301035213614	-4.25176862090214	0.000158711468076461	0.0183193496644102	-0.236492487955065	14	69865058	F	II	SLC39A9	TSS1500	island	TSS1500-island	chr14:69864713-69865073	NA	NA	NA	NA	NA
cg17953764	0.058088125113217	0.045205206212042	-0.012882918901175	4.2296726083498	0.000169207760302299	0.0186860552126856	-0.299187334630777	4	48492845	F	I	ZAR1	1stExon	island	1stExon-island	chr4:48492117-48493589	TRUE	NA	NA	NA	NA
cg17961077	-0.0570437707553452	-0.0630599310048523	-0.00601616024950707	-3.50061037431695	0.0013293259313711	0.0393146182167259	-2.29980694109488	8	297436	R	II	NA	IGR	opensea	IGR-opensea	NA	NA	NA	NA	NA	NA
cg17964844	0.0580812977196492	-0.71791967702602	-0.77600097474567	4.68505591586446	4.46440063977002e-05	0.0135833666638428	1.01033056036588	12	49367911	R	II	NA	IGR	shelf	IGR-shelf	chr12:49371690-49375550	NA	NA	NA	NA	NA
cg17989763	0.059011669555763	-0.659349249576429	-0.718360919132192	3.61774501140874	0.000962262321079802	0.0338857779869332	-1.98878318431413	10	86863762	R	II	NA	IGR	opensea	IGR-opensea	NA	NA	TRUE	NA	NA	NA
cg18030943	0.0510158206759527	0.780955672572188	0.729939851896235	3.44961985223988	0.00152833812396622	0.0418130686617905	-2.43372097737716	3	182876556	R	II	LAMP3	Body	shelf	Body-shelf	chr3:182880277-182880722	TRUE	NA	NA	NA	NA
cg18036763	-0.158485738606853	0.431667289029638	0.590153027636491	-3.88118765485649	0.000459564093221838	0.0252884051720819	-1.27352820429787	22	45404910	R	I	PHF21B	Body	island	Body-island	chr22:45403036-45406372	NA	NA	NA	NA	NA
cg18037230	-0.0559090247751626	0.698876482022783	0.754785506797946	-4.2932862236913	0.000140691079610492	0.017612503115134	-0.118428773039363	19	33463091	R	II	C19orf40	TSS200	island	TSS200-island	chr19:33462715-33463308	NA	NA	NA	NA	NA
cg18059933	0.0949141636824871	-0.12721406277559	-0.222128226458078	3.51327684823552	0.00128390369002283	0.038676471515482	-2.26639931642231	8	95962463	F	II	TP53INP1	TSS1500	shore	TSS1500-shore	chr8:95960751-95962372	NA	NA	NA	NA	NA
cg18078305	-0.0643906869971446	0.78690837648424	0.851299063481385	-3.96318472360102	0.000364010861540471	0.023440104716104	-1.04691066994107	2	65215753	F	I	SLC1A4	1stExon	island	1stExon-island	chr2:65215598-65217212	NA	NA	NA	rs7605525	NA
cg18086635	0.0623710997107827	-0.0809016685405898	-0.143272768251372	3.89943434629596	0.000436385137740962	0.0248130805942613	-1.22325225442876	18	30051631	R	II	FAM59A	TSS1500	shore	TSS1500-shore	chr18:30050115-30051345	NA	NA	NA	NA	NA
cg18089324	-0.0537388724790627	-0.610659999455976	-0.556921126976913	-3.34816934400319	0.00201280017819294	0.0477057025771351	-2.69733150311449	6	88299654	R	I	ORC3L	TSS200	island	TSS200-island	chr6:88299620-88299945	NA	NA	high-CpG:88356364-88356472	NA	NA
cg18101333	-0.0782284954406087	-1.19478951215364	-1.11656101671304	-3.73705201503382	0.000689928059247223	0.0294765153798005	-1.66741786158653	6	33757359	F	II	LEMD2	TSS1500	shore	TSS1500-shore	chr6:33756063-33757006	NA	NA	NA	NA	NA
cg18102738	0.0895741564272705	1.44416950692766	1.35459535050039	3.45038930073686	0.00152513233224689	0.041787314939247	-2.43170711868116	17	4487109	F	II	SMTNL2	TSS200	shore	TSS200-shore	chr17:4487398-4488482	NA	NA	NA	NA	rs73329999
cg18113332	-0.0578694566139686	-1.80512828244261	-1.74725882582864	-3.36807997793755	0.0019073740965382	0.0464659210013551	-2.64590003490754	11	368384	F	II	B4GALNT4	TSS1500	opensea	TSS1500-opensea	NA	NA	NA	NA	NA	NA
cg18123399	-0.0700884430364417	0.723072745117393	0.793161188153835	-3.71075355802101	0.000742644232220039	0.0303986390194652	-1.73863356881786	5	87565030	F	II	TMEM161B	TSS1500	shore	TSS1500-shore	chr5:87564608-87564881	TRUE	NA	NA	NA	NA
cg18127410	0.0692497332494836	0.12541776942798	0.056168036178496	3.57036450164995	0.00109710546046014	0.0359486142199411	-2.11514677871183	11	9113184	F	I	SCUBE2	TSS200	island	TSS200-island	chr11:9112461-9113459	TRUE	NA	high-CpG:9069753-9069761	NA	NA
cg18142262	0.0805644367217597	-0.96011064993271	-1.04067508665447	4.01487772110081	0.000314053041494542	0.0221479941090665	-0.903162853324354	2	180293643	F	II	NA	IGR	opensea	IGR-opensea	NA	NA	TRUE	NA	NA	NA
cg18162528	-0.05027920176434	0.752509478976123	0.802788680740463	-3.72670539205196	0.000710220046229588	0.0298345671262136	-1.69546120085895	11	133826660	R	II	IGSF9B	1stExon	island	1stExon-island	chr11:133825337-133827457	NA	TRUE	NA	NA	NA
cg18182148	0.0583519219398851	0.334767953908533	0.276416031968648	3.37733466211158	0.00186019332389616	0.0458957847525997	-2.62194272796341	1	92952533	R	I	GFI1	TSS1500	island	TSS1500-island	chr1:92945907-92952609	NA	NA	NA	NA	NA
cg18198306	0.0569596930846964	0.798662531081589	0.741702837996893	3.32484128000556	0.00214342986895323	0.0493508425249891	-2.75739651792619	6	153303350	R	II	FBXO5	5'UTR	shore	5'UTR-shore	chr6:153303408-153304973	NA	NA	NA	NA	rs58705547
cg18213713	-0.0771957978907156	0.0668545198205464	0.144050317711262	-4.69052824454615	4.39289355333678e-05	0.0134959005414329	1.02625960246924	20	13975503	R	II	MACROD2	TSS1500	shore	TSS1500-shore	chr20:13975768-13976287	NA	NA	NA	NA	NA
cg18226169	-0.0505564906341661	0.258079513964999	0.308636004599165	-4.82893260997107	2.91771663384864e-05	0.0125269506835872	1.43034617866983	19	12998764	F	II	KLF1	TSS1500	shore	TSS1500-shore	chr19:12996086-12997039	NA	NA	NA	NA	NA
cg18237548	0.0703615879724638	0.892637998550198	0.822276410577734	3.83447671709491	0.000524501763100998	0.0265016356144371	-1.40182114413781	8	8860050	R	II	ERI1	TSS1500	shore	TSS1500-shore	chr8:8860200-8860742	NA	NA	NA	NA	NA
cg18240814	-0.0723907625257323	1.07905093460042	1.15144169712615	-3.5927431354815	0.00103128537753186	0.0349710375773235	-2.05555526414924	5	107718300	F	II	FBXL17	TSS1500	island	TSS1500-island	chr5:107716309-107718301	NA	NA	NA	rs35610861	NA
cg18257814	-0.10518149323153	1.1173365882799	1.22251808151144	-4.51490916901416	7.36519352040907e-05	0.0152053929210344	0.51711785018508	2	55646430	R	I	CCDC88A	5'UTR	shore	5'UTR-shore	chr2:55646621-55647329	NA	NA	NA	NA	NA
cg18311708	0.0615208032521297	1.01316193428977	0.951641131037639	3.56033392586654	0.0011279074070767	0.0364118204765699	-2.14180270867396	7	149322908	R	II	ZNF767	TSS1500	shore	TSS1500-shore	chr7:149321187-149322234	TRUE	NA	NA	NA	NA
cg18315680	-0.0546859601764711	-1.46024963098832	-1.40556367081185	-4.05051955697498	0.000283578592328845	0.0214733344330839	-0.803669631684371	1	154833117	R	II	KCNN3	Body	opensea	Body-opensea	NA	NA	NA	NA	NA	NA
cg18324242	-0.0506990643661016	0.414361389280922	0.465060453647024	-3.42606600000586	0.00162966745672254	0.0430125697034268	-2.49526387896337	19	33462789	F	II	CCDC123	1stExon	island	1stExon-island	chr19:33462715-33463308	NA	NA	NA	rs8109774	NA
cg18354954	0.0530771299149059	0.548976290780687	0.495899160865781	4.22432944704596	0.000171846570167212	0.0187529797995931	-0.314333065913305	14	97491613	R	II	NA	IGR	opensea	IGR-opensea	NA	NA	TRUE	NA	NA	NA
cg18372621	-0.086458103124123	0.233641308916151	0.320099412040274	-4.06417104902247	0.00027268928757935	0.0212098332735309	-0.765481775973207	7	99102481	R	II	ZKSCAN5	5'UTR	island	5'UTR-island	chr7:99102154-99102968	NA	NA	NA	NA	NA
cg18376288	0.0611982396117778	-1.21378821855524	-1.27498645816702	3.99193476338123	0.000335339440109655	0.0226861444281643	-0.967044455688347	1	8181555	F	II	NA	IGR	opensea	IGR-opensea	NA	NA	TRUE	NA	rs4908731	NA
cg18389023	-0.0551081981649221	0.742053920104984	0.797162118269906	-4.80032050645963	3.1756473800942e-05	0.0127212978162543	1.34662722465372	X	129086243	R	II	NA	IGR	shore	IGR-shore	chrX:129086636-129087488	NA	NA	NA	NA	NA
cg18394995	-0.083741321676038	-0.403852848369883	-0.320111526693845	-4.83268974353698	2.8854288336337e-05	0.0125222098045378	1.44134620865664	X	48901652	F	II	TFE3	TSS1500	shore	TSS1500-shore	chrX:48900510-48901469	NA	NA	NA	NA	rs73632397
cg18417622	0.075110377547446	-1.20616624148241	-1.28127661902986	3.48914717830917	0.00137176482671085	0.0397812745138859	-2.32999254607896	10	88023185	F	II	GRID1	Body	island	Body-island	chr10:88022640-88023279	NA	NA	NA	NA	NA
cg18418803	-0.0690656554122167	-1.0059275675163	-0.936861912104085	-3.36893867950522	0.00190294854276226	0.0464064688645304	-2.64367850832189	X	27825984	R	II	MAGEB10	TSS200	opensea	TSS200-opensea	NA	NA	NA	NA	rs62590476	NA
cg18424064	-0.0727651253185412	0.870106953272351	0.942872078590892	-3.76168941094871	0.000643848037457583	0.0286443857249775	-1.60051258011733	10	31321547	F	II	ZNF438	TSS1500	island	TSS1500-island	chr10:31320483-31321553	NA	NA	NA	rs12774429	NA
cg18449997	-0.0541301531838768	0.47901999302904	0.533150146212916	-3.5078003076604	0.00130335606074772	0.0389379126842806	-2.28085046741772	17	40574243	F	II	PTRF	Body	island	Body-island	chr17:40573740-40575526	NA	NA	NA	rs7224135	NA
cg18451256	-0.0610916790203043	0.723448346061595	0.784540025081899	-4.4218818387773	9.67148567091772e-05	0.0161430945138879	0.249310637244535	2	128284158	F	II	IWS1	TSS200	island	TSS200-island	chr2:128283578-128284524	NA	NA	NA	NA	NA
cg18451814	-0.0746775690904435	1.07936503510044	1.15404260419088	-3.56729730162709	0.00110643697505013	0.0360726795201272	-2.12330134696414	14	57278188	R	I	OTX2	TSS1500	island	TSS1500-island	chr14:57278068-57278287	NA	NA	NA	NA	NA
cg18467110	-0.0740495757082852	0.848661261344412	0.922710837052697	-4.15566357295508	0.000209573980482962	0.0199022443740479	-0.508443700865254	3	140661601	F	II	SLC25A36	Body	island	Body-island	chr3:140660334-140661602	NA	NA	NA	NA	NA
cg18493069	-0.113588439279749	1.28788788495151	1.40147632423126	-3.63464474954903	0.000918160560113524	0.0332461950022121	-1.94353430242989	6	108582623	F	I	SNX3	TSS200	island	TSS200-island	chr6:108581716-108582669	NA	NA	NA	NA	NA
cg18498987	-0.0755253448965769	0.619923232320985	0.695448577217562	-5.09761784823265	1.3138009589998e-05	0.0102679981134843	2.22041331734978	5	88179539	F	I	MEF2C	5'UTR	shore	5'UTR-shore	chr5:88179866-88180258	TRUE	NA	NA	rs80043958	NA
cg18500714	-0.05535719492206	0.603475859889245	0.658833054811305	-3.87935413803279	0.000461958492281491	0.0253532236034773	-1.27857523535636	14	100706288	F	II	YY1	Body	island	Body-island	chr14:100704362-100707067	NA	NA	high-CpG:99775927-99776222	NA	NA
cg18515171	-0.0809693605827451	1.1198209643714	1.20079032495415	-3.97593509224479	0.000351011511993454	0.023134080068587	-1.01151633735552	17	58156344	R	II	HEATR6	TSS200	island	TSS200-island	chr17:58156010-58156427	NA	NA	NA	NA	NA
cg18535611	0.0830971854295597	1.57343333062535	1.49033614519579	3.6286978544595	0.000933451909144584	0.0334629547027482	-1.95946755296078	13	28505434	R	II	NA	IGR	shelf	IGR-shelf	chr13:28501859-28502090	NA	NA	NA	NA	NA
cg18562989	-0.0531599190667329	-0.311702901757747	-0.258542982691014	-4.35657549352111	0.00011702399800715	0.0168350923574109	0.0621815864089923	7	153757172	F	I	DPP6	Body	opensea	Body-opensea	NA	NA	NA	NA	rs78584866	NA
cg18580296	-0.0542326142567348	0.185315843830432	0.239548458087167	-4.85753078845129	2.68069377385084e-05	0.0122619753232858	1.51411310352642	7	15726411	R	II	MEOX2	TSS200	opensea	TSS200-opensea	NA	NA	NA	NA	rs917442	NA
cg18584424	0.128738372033377	2.07290075201582	1.94416237998245	4.51925643676336	7.27185127846912e-05	0.0152017358608617	0.529666711164046	7	156400779	F	II	NA	IGR	shore	IGR-shore	chr7:156400018-156400712	TRUE	NA	NA	NA	NA
cg18585940	-0.0570018481501988	0.460856707697963	0.517858555848162	-4.21504158078491	0.000176530032201917	0.0189302366922215	-0.340646538529134	15	43802888	R	II	TP53BP1	TSS200	island	TSS200-island	chr15:43802881-43803407	NA	NA	high-CpG:41590090-41590556	NA	NA
cg18588024	-0.0564326377301909	-0.991508716099526	-0.935076078369336	-3.84351677511609	0.000511273988994309	0.0262731341665231	-1.3770392262388	17	47645609	F	I	NA	IGR	island	IGR-island	chr17:47645365-47645833	NA	NA	NA	NA	NA
cg18597677	-0.0551448225591308	0.344275983306624	0.399420805865755	-4.89773821402546	2.3794407517144e-05	0.0120054851854496	1.63202841459148	12	132330088	F	II	MMP17	Body	island	Body-island	chr12:132329177-132330089	NA	NA	NA	NA	NA
cg18604823	0.0836556439937338	-0.371026950317404	-0.454682594311137	4.63715015964335	5.14164679518903e-05	0.0139712363485297	0.871052862645092	19	56687364	R	II	GALP	TSS200	opensea	TSS200-opensea	NA	NA	NA	NA	NA	NA
cg18610261	-0.0634359854982375	0.816341529916174	0.879777515414411	-3.51299945945661	0.00128488219527877	0.0386856975578794	-2.26713152315514	2	37899776	R	II	CDC42EP3	TSS1500	island	TSS1500-island	chr2:37898142-37899830	NA	NA	high-CpG:37752179-37753334	NA	NA
cg18628367	0.0855059516321759	0.310406715175584	0.224900763543408	3.65700901555697	0.00086279574389566	0.032318354118267	-1.88351356840577	7	157475548	R	II	PTPRN2	Body	shore	Body-shore	chr7:157476886-157486719	NA	TRUE	NA	NA	NA
cg18635670	0.0548148717168229	1.39944659493148	1.34463172321466	3.64697333007386	0.000887228205443063	0.0327460910778912	-1.91046681019851	6	26539327	R	II	HMGN4	5'UTR	shore	5'UTR-shore	chr6:26538496-26539015	NA	NA	NA	NA	NA
cg18642534	-0.13380565885324	0.342351984755997	0.476157643609237	-4.2826355438009	0.000145112318179311	0.0178023199647203	-0.148748289763054	4	76439369	F	II	RCHY1	Body	shore	Body-shore	chr4:76439435-76440003	TRUE	NA	NA	NA	NA
cg18649823	-0.144610076025274	-2.54962050047821	-2.40501042445294	-4.87525983738225	2.54345611661713e-05	0.0121823087618242	1.56608636161345	19	55660591	R	II	TNNT1	1stExon	opensea	1stExon-opensea	NA	NA	TRUE	low-CpG:60352385-60352533	NA	NA
cg18653708	-0.0504226479922692	-0.0009391770716437	0.0494834709206255	-4.44194778012714	9.12034643224255e-05	0.0159823927254918	0.306956052134479	3	136538990	F	II	TMEM22	5'UTR	island	5'UTR-island	chr3:136537559-136539204	TRUE	NA	NA	rs4678445	NA
[truncated: 709 more rows]
