# Supplementary material for: CD4+ T-cell DNA methylation changes during pregnancy significantly correlate with disease-associated methylation changes in autoimmune diseases
Source: Epigenetics. 2021 Oct 4;17(9):1040–55. doi: 10.1080/15592294.2021.1982510 (PMC9487751; doi:10.1080/15592294.2021.1982510)
Supplement: Supplemental Material [file KEPI_A_1982510_SM4016.zip › supplementary/Supplementary Table 2.xlsx]

## Sheet: Table S2
Table S2. Differentially methylated probes comparing 2nd trimester versus non-pregnant women, FDR=0.05, threshold +/- 5% difference in logFC. t=ratio of the logFC to its standard error, B=log-odds that the probe is differentially expressed.
probeid	delta beta	mean_2nd_trimester	mean_Non_pregnant	t	P.Value	adj.P.Val	B	gene	entrezid	promoter_info	CHR	MAPINFO	Strand	Type	feature	cgi	feat.cgi	UCSC_CpG_Islands_Name	DHS	Enhancer	Phantom	Probe_SNPs	Probe_SNPs_10
cg07135405	0.193288	0.751981	0.558693	7.79621	4.76663e-09	0.000668584	10.1586	UCKL1	54963	Gene_Associated	20	62573077	R	I	Body	shore	Body-shore	chr20:62571738-62572556	TRUE	NA	NA	NA	NA
cg17284116	0.0735419	0.937577	0.864035	7.16016	2.93699e-08	0.00154482	8.32715	NA	NA	NA	11	27925893	F	II	IGR	opensea	IGR-opensea	NA	NA	TRUE	NA	NA	NA
cg20480274	0.0800535	0.92846	0.848406	7.03723	4.19366e-08	0.00159843	7.96887	SEZ6	124925	NA	17	27313125	F	II	Body	island	Body-island	chr17:27312969-27313283	NA	TRUE	NA	rs3941115	NA
cg20639805	0.0617607	0.520544	0.458783	7.05792	3.94923e-08	0.00159843	8.02926	RBM20	282996	NA	10	112404997	R	II	Body	shore	Body-shore	chr10:112402953-112404328	NA	NA	NA	NA	NA
cg09981914	0.0712872	0.666181	0.594894	6.73914	1.00039e-07	0.00200454	7.09513	ZDHHC14	79683	Unclassified_Cell_type_specific	6	157931933	F	II	Body	opensea	Body-opensea	NA	NA	NA	NA	NA	NA
cg06478085	0.131755	0.822296	0.690541	6.75199	9.63451e-08	0.00200454	7.13291	NA	NA	NA	19	33876779	R	II	IGR	shelf	IGR-shelf	chr19:33878782-33878985	NA	NA	NA	NA	NA
cg12484756	-0.0527596	0.0485314	0.071291	-6.53822	1.8049e-07	0.00210265	6.50276	ILF3	3609	Unclassified	19	10764617	F	I	TSS1500	island	TSS1500-island	chr19:10764244-10765807	NA	NA	NA	rs3810157	NA
cg13848379	0.0509218	0.253939	0.203018	6.56411	1.67249e-07	0.00210265	6.57921	NA	NA	NA	2	119618262	F	II	IGR	shore	IGR-shore	chr2:119616133-119616826	NA	NA	NA	NA	NA
cg03782861	0.104837	0.469878	0.365041	6.24861	4.24642e-07	0.00251347	5.64507	RMST	NA	NA	12	97857511	F	II	TSS1500	opensea	TSS1500-opensea	NA	NA	NA	NA	NA	NA
cg01966791	0.117512	0.86106	0.743548	6.25247	4.19809e-07	0.00251347	5.65653	MIR1914	NA	Gene_Associated	20	62572875	F	I	Body	shore	Body-shore	chr20:62571738-62572556	TRUE	NA	NA	NA	NA
cg16704590	0.173601	0.69991	0.526308	6.27569	3.91904e-07	0.00251347	5.72543	C20orf199	NA	NA	20	47896769	R	II	Body	shore	Body-shore	chr20:47894197-47895199	NA	NA	NA	NA	NA
cg09076960	0.130807	0.857598	0.726791	6.29086	3.74694e-07	0.00251347	5.77042	NA	NA	NA	10	3817124	F	II	IGR	opensea	IGR-opensea	NA	NA	TRUE	NA	NA	rs73578369
cg14711869	0.137184	0.580035	0.442851	6.1396	5.86711e-07	0.00265465	5.32136	FAM193A	8603	Gene_Associated_Cell_type_specific	4	2716524	F	II	Body	opensea	Body-opensea	NA	NA	TRUE	NA	NA	NA
cg17823346	-0.0522257	0.865516	0.887742	-6.11251	6.35862e-07	0.00269117	5.24085	ZMIZ1	57178	NA	10	80848143	R	II	5'UTR	opensea	5'UTR-opensea	NA	NA	TRUE	NA	NA	NA
cg13959831	0.110063	0.786488	0.676425	6.06693	7.28073e-07	0.00283673	5.10535	PAX5	5079	NA	9	36938341	R	II	Body	opensea	Body-opensea	NA	NA	TRUE	NA	NA	NA
cg19699090	-0.0547611	0.908772	0.933533	-6.04689	7.72761e-07	0.00293086	5.04575	NA	NA	NA	6	36808894	R	II	IGR	shore	IGR-shore	chr6:36806881-36807217	TRUE	NA	NA	NA	rs55729134
cg10842229	0.0626911	0.383248	0.320557	6.01771	8.4281e-07	0.00298123	4.95896	LOC400794	NA	NA	1	165513322	R	II	Body	opensea	Body-opensea	NA	NA	TRUE	NA	NA	NA
cg14892768	0.0650662	0.588509	0.523443	5.98776	9.21345e-07	0.00307693	4.86987	AXL	558	Unclassified_Cell_type_specific	19	41725332	R	II	1stExon	opensea	1stExon-opensea	NA	NA	NA	NA	NA	NA
cg06964899	0.175956	0.766643	0.590687	5.97845	9.4721e-07	0.00308975	4.84219	SEC24C	9632	NA	10	75506596	R	II	Body	shelf	Body-shelf	chr10:75503973-75504222	NA	NA	NA	NA	NA
cg16472356	0.0533433	0.214057	0.160714	5.94382	1.05007e-06	0.00313823	4.73913	SRP19	6728	NA	5	112197930	F	II	Body	shore	Body-shore	chr5:112196849-112197247	NA	NA	NA	NA	rs35591310
cg05238288	-0.05441	0.0349104	0.0593204	-5.89708	1.20685e-06	0.00327634	4.60005	PARP4	143	Promoter_Associated	13	25087299	F	II	TSS1500	shore	TSS1500-shore	chr13:25086522-25087067	NA	NA	NA	NA	NA
cg10102102	0.190971	0.664676	0.473705	5.89801	1.2035e-06	0.00327634	4.60283	NA	NA	NA	14	62129058	F	II	IGR	opensea	IGR-opensea	NA	NA	TRUE	NA	rs77043897	NA
cg16445268	0.098324	0.361169	0.262845	5.90823	1.16744e-06	0.00327634	4.63323	CYP26A1	1592	NA	10	94835624	F	II	Body	shore	Body-shore	chr10:94833272-94835256	NA	NA	NA	NA	rs74435030
cg20171999	0.182286	0.743784	0.561497	5.8887	1.23736e-06	0.00333762	4.57511	NA	NA	NA	8	67343066	R	II	IGR	shore	IGR-shore	chr8:67344497-67344989	NA	NA	NA	NA	NA
cg18523750	-0.0538564	0.903209	0.927065	-5.87712	1.28077e-06	0.00336174	4.54065	PRKD2	25865	NA	19	47195678	R	II	Body	shore	Body-shore	chr19:47197138-47197400	NA	NA	NA	NA	NA
cg12895370	0.0521251	0.946286	0.894161	5.84346	1.41591e-06	0.00354643	4.44045	ACRBP	84519	Unclassified_Cell_type_specific	12	6755816	R	II	Body	shore	Body-shore	chr12:6756001-6756679	NA	NA	NA	NA	NA
cg23490246	0.159672	0.612354	0.452681	5.82801	1.48261e-06	0.00366983	4.39447	HECW2	57520	NA	2	197328556	R	II	5'UTR	opensea	5'UTR-opensea	NA	NA	TRUE	NA	NA	NA
cg08297985	-0.118827	0.417247	0.506074	-5.82037	1.51677e-06	0.00371072	4.37172	NA	NA	Unclassified_Cell_type_specific	16	85343488	R	II	IGR	opensea	IGR-opensea	NA	TRUE	NA	NA	NA	NA
cg04434593	-0.105385	0.615479	0.690863	-5.7878	1.67145e-06	0.00390739	4.27476	LOC100130987	NA	NA	11	67139546	R	I	Body	shore	Body-shore	chr11:67139887-67141146	NA	TRUE	NA	NA	NA
cg04752716	0.0792783	0.814926	0.735647	5.76575	1.785e-06	0.00399529	4.20914	NA	NA	NA	19	58728865	F	II	IGR	shore	IGR-shore	chr19:58728277-58728729	NA	NA	NA	NA	NA
cg20619808	0.0596237	0.403316	0.343693	5.76199	1.80516e-06	0.00399837	4.19793	SEZ6	124925	NA	17	27313499	F	II	Body	shore	Body-shore	chr17:27312969-27313283	NA	TRUE	NA	NA	NA
cg01281993	0.0505921	0.9004	0.849808	-5.74521	1.89779e-06	0.00409524	4.14799	NA	NA	NA	16	11374090	F	II	IGR	shelf	IGR-shelf	chr16:11369939-11370221	NA	NA	NA	rs481549	NA
cg07342783	0.142236	0.673267	0.531032	5.73186	1.97485e-06	0.004155	4.10826	NA	NA	NA	3	161356274	F	II	IGR	opensea	IGR-opensea	NA	NA	TRUE	NA	NA	NA
cg12723026	-0.0697631	0.878081	0.917844	-5.69109	2.2303e-06	0.00434358	3.98689	KCNC4	3749	NA	1	110764594	R	II	Body	shore	Body-shore	chr1:110765665-110766012	NA	NA	NA	NA	NA
cg06893362	0.182417	0.749701	0.567284	5.68097	2.29867e-06	0.00435243	3.95677	C20orf199	NA	NA	20	47897124	F	II	Body	shore	Body-shore	chr20:47894197-47895199	NA	NA	NA	NA	NA
cg13492223	0.0602034	0.796698	0.736494	-5.65393	2.49179e-06	0.00439221	3.8763	FUT6	2528	NA	19	5839901	R	II	TSS200	shelf	TSS200-shelf	chr19:5843864-5844373	NA	NA	NA	NA	NA
cg16244889	0.105463	0.557165	0.451702	5.65524	2.48206e-06	0.00439221	3.8802	PRIMA1	145270	NA	14	94211818	F	II	Body	opensea	Body-opensea	NA	NA	TRUE	NA	NA	NA
cg09550041	0.0976214	0.354516	0.256895	5.66017	2.44581e-06	0.00439221	3.89488	LOC400794	NA	NA	1	165513343	F	II	Body	opensea	Body-opensea	NA	NA	TRUE	NA	NA	NA
cg24559044	0.170584	0.768213	0.597629	5.66769	2.39156e-06	0.00439221	3.91725	ARHGAP26	23092	NA	5	142435797	R	II	Body	opensea	Body-opensea	NA	NA	TRUE	NA	NA	NA
cg01154355	0.058019	0.848434	0.790415	-5.67054	2.37133e-06	0.00439221	3.92572	ZNF608	57507	NA	5	124043109	R	II	Body	opensea	Body-opensea	NA	NA	NA	NA	NA	NA
cg06220958	0.0566606	0.220044	0.163384	5.6057	2.8776e-06	0.00443542	3.73276	MYH2	4620	NA	17	10452851	F	II	5'UTR	opensea	5'UTR-opensea	NA	NA	TRUE	NA	NA	NA
cg12602851	0.0838192	0.7143	0.630481	5.612	2.82396e-06	0.00443542	3.75152	IMPG1	3617	Unclassified	6	76644222	R	II	Body	opensea	Body-opensea	NA	NA	NA	NA	NA	NA
cg00860225	0.0544944	0.444824	0.39033	5.62521	2.71479e-06	0.00443542	3.79083	SEZ6	124925	NA	17	27313157	F	II	Body	island	Body-island	chr17:27312969-27313283	NA	TRUE	NA	rs3941116	rs3941115
cg03177666	0.0579132	0.867239	0.809326	5.62609	2.70766e-06	0.00443542	3.79345	NA	NA	NA	16	54365103	R	II	IGR	opensea	IGR-opensea	NA	NA	TRUE	NA	NA	NA
cg14556762	0.142429	0.72648	0.58405	5.62797	2.69252e-06	0.00443542	3.79904	NA	NA	NA	1	170532470	R	II	IGR	opensea	IGR-opensea	NA	NA	TRUE	NA	NA	NA
cg18279094	-0.0526578	0.150065	0.172723	5.6429	2.57522e-06	0.00443542	3.84346	FOXD3	27022	NA	1	63790044	F	I	1stExon	island	1stExon-island	chr1:63782394-63790471	NA	NA	NA	NA	NA
cg11471262	0.134949	0.781448	0.646499	5.64352	2.57043e-06	0.00443542	3.84532	RGS12	6002	NA	4	3318911	F	II	Body	island	Body-island	chr4:3318577-3319128	NA	NA	NA	NA	NA
cg10503655	0.0789596	0.26489	0.18593	5.59307	2.98812e-06	0.0044749	3.6952	NA	NA	NA	20	45443689	R	II	IGR	shelf	IGR-shelf	chr20:45440084-45440347	TRUE	TRUE	NA	NA	NA
cg25029797	0.0703611	0.26709	0.196729	5.55466	3.35107e-06	0.0046704	3.58095	NA	NA	Unclassified_Cell_type_specific	7	1409132	F	II	IGR	shore	IGR-shore	chr7:1408516-1408878	TRUE	NA	NA	NA	rs12702636
cg09771595	0.131048	0.434706	0.303657	5.54117	3.48885e-06	0.00476134	3.5408	NA	NA	Unclassified_Cell_type_specific	12	76353360	F	II	IGR	opensea	IGR-opensea	NA	NA	TRUE	NA	NA	NA
cg12442902	0.0695521	0.715154	0.645602	5.53432	3.56082e-06	0.00480244	3.52046	SORCS2	57537	NA	4	7427446	R	II	Body	opensea	Body-opensea	NA	NA	NA	NA	NA	NA
cg23895262	0.0611867	0.818594	0.757407	-5.51103	3.81727e-06	0.00494238	3.45118	BMF	90427	NA	15	40380996	F	II	3'UTR	opensea	3'UTR-opensea	NA	NA	TRUE	NA	NA	rs74667020
cg01919941	0.0637479	0.644359	0.580611	5.49655	3.98584e-06	0.0050435	3.40814	NA	NA	Unclassified_Cell_type_specific	12	58934471	R	II	IGR	opensea	IGR-opensea	NA	NA	TRUE	NA	NA	NA
cg03862987	0.188208	0.705829	0.517621	5.47633	4.23392e-06	0.00517906	3.34801	G3BP2	9908	NA	4	76596784	R	II	5'UTR	shore	5'UTR-shore	chr4:76597635-76598920	NA	NA	NA	NA	NA
cg10438089	0.127803	0.327256	0.199454	5.46198	4.41918e-06	0.00523817	3.30537	FAM117A	81558	NA	17	47818514	F	II	Body	opensea	Body-opensea	NA	NA	TRUE	NA	NA	NA
cg14827391	0.0579258	0.760934	0.703008	5.42075	4.99787e-06	0.00542722	3.18288	NXN	64359	NA	17	751287	F	II	Body	opensea	Body-opensea	NA	NA	NA	NA	NA	NA
cg12350474	-0.0669953	0.858862	0.895857	-5.43465	4.79475e-06	0.00542722	3.22418	NA	NA	NA	17	46578476	F	II	IGR	opensea	IGR-opensea	NA	NA	TRUE	NA	NA	NA
cg14018233	0.0513442	0.684753	0.633408	5.38177	5.61458e-06	0.00550682	3.06711	NA	NA	NA	19	15871304	F	II	IGR	island	IGR-island	chr19:15871064-15871318	NA	NA	NA	rs73929641	NA
cg06053959	-0.0677297	0.702831	0.740561	-5.38313	5.59189e-06	0.00550682	3.07114	C17orf91	NA	Unclassified	17	1617291	R	II	Body	shore	Body-shore	chr17:1619204-1620062	NA	NA	NA	NA	NA
cg24689895	0.0803529	0.1908	0.110447	5.38415	5.57489e-06	0.00550682	3.07417	NA	NA	NA	17	27346926	F	II	IGR	island	IGR-island	chr17:27346853-27347222	NA	TRUE	NA	NA	NA
cg12763038	0.0607462	0.308751	0.248005	5.38796	5.51177e-06	0.00550682	3.0855	NA	NA	NA	1	943017	F	II	IGR	opensea	IGR-opensea	NA	NA	NA	NA	NA	NA
cg05224385	0.0699732	0.215738	0.145765	5.38802	5.51083e-06	0.00550682	3.08567	AAAS	8086	Promoter_Associated	12	53715634	F	II	TSS1500	shore	TSS1500-shore	chr12:53715133-53715516	NA	NA	NA	NA	NA
cg26999154	0.0686134	0.461384	0.392771	5.39292	5.43075e-06	0.00550682	3.10023	NA	NA	NA	11	43291043	F	II	IGR	opensea	IGR-opensea	NA	NA	TRUE	NA	NA	NA
cg22153105	-0.0522469	0.923591	0.945838	-5.39837	5.3432e-06	0.00550682	3.1164	ZSWIM4	65249	NA	19	13941182	F	II	Body	island	Body-island	chr19:13941064-13941769	NA	NA	NA	NA	NA
cg02809404	0.0888916	0.526522	0.43763	5.40768	5.19673e-06	0.00550682	3.14406	FAM71D	161142	NA	14	67656029	R	II	TSS200	opensea	TSS200-opensea	NA	NA	NA	NA	NA	NA
cg01073332	0.0879603	0.212555	0.124595	5.40843	5.18512e-06	0.00550682	3.14628	UCKL1	54963	Unclassified	20	62574023	F	II	Body	shore	Body-shore	chr20:62575724-62576052	TRUE	NA	NA	NA	NA
cg23159704	0.059651	0.899663	0.840012	5.41099	5.1457e-06	0.00550682	3.15388	NA	NA	Gene_Associated_Cell_type_specific	20	62570397	R	I	IGR	island	IGR-island	chr20:62569797-62570776	TRUE	NA	NA	NA	NA
cg14704968	0.141382	0.809346	0.667964	5.3659	5.88695e-06	0.00557953	3.01999	APBB1IP	54518	NA	10	26730696	R	II	5'UTR	shelf	5'UTR-shelf	chr10:26727061-26727992	NA	NA	NA	NA	NA
cg03584389	0.0583845	0.271274	0.212889	5.36358	5.92783e-06	0.00559277	3.01311	GAL3ST2	64090	Unclassified	2	242742855	R	II	Body	island	Body-island	chr2:242742598-242743758	NA	NA	NA	NA	NA
cg23256882	0.103089	0.343646	0.240557	5.35476	6.08596e-06	0.00560375	2.98692	NA	NA	NA	10	33403536	F	II	IGR	opensea	IGR-opensea	NA	NA	TRUE	NA	NA	rs78242463
cg03096347	0.12406	0.692446	0.568386	5.36049	5.98268e-06	0.00560375	3.00394	TUB	7275	NA	11	8081314	R	II	Body	opensea	Body-opensea	NA	NA	NA	NA	NA	NA
cg27050987	0.118539	0.358192	0.239653	5.35361	6.10686e-06	0.00560553	2.98351	ENTPD1	953	Unclassified_Cell_type_specific	10	97516407	R	II	Body	opensea	Body-opensea	NA	NA	TRUE	NA	NA	rs62625035
cg16840978	0.159361	0.798701	0.63934	5.347	6.22856e-06	0.00566074	2.96389	RAB11FIP1	80223	NA	8	37753555	R	II	Body	shelf	Body-shelf	chr8:37756454-37757339	NA	NA	NA	NA	NA
cg00986742	0.0694713	0.358115	0.288644	5.34471	6.27119e-06	0.00566279	2.9571	LOC400794	NA	NA	1	165513318	R	II	Body	opensea	Body-opensea	NA	NA	TRUE	NA	NA	NA
cg04723680	0.0635773	0.798262	0.734685	5.32529	6.64533e-06	0.00574013	2.89948	SEZ6	124925	Unclassified_Cell_type_specific	17	27312855	R	II	Body	shore	Body-shore	chr17:27312969-27313283	NA	TRUE	NA	NA	NA
cg01207916	0.120981	0.766732	0.645752	5.32058	6.7393e-06	0.0057492	2.88552	MIR184	NA	NA	15	79500886	F	II	TSS1500	opensea	TSS1500-opensea	NA	NA	NA	NA	NA	NA
cg14989226	0.110266	0.346469	0.236204	5.31554	6.84158e-06	0.00575775	2.87055	SRRM3	222183	Unclassified	7	75897850	R	II	Body	shore	Body-shore	chr7:75896510-75896944	NA	TRUE	NA	NA	NA
cg20285546	0.0881131	0.585745	0.497632	5.30482	7.06375e-06	0.0058623	2.83878	NA	NA	NA	19	58728728	F	II	IGR	island	IGR-island	chr19:58728277-58728729	NA	NA	NA	NA	NA
cg14745748	-0.0603626	0.795453	0.825816	-5.29474	7.27961e-06	0.00588258	2.80886	NA	NA	NA	11	45717986	F	II	IGR	opensea	IGR-opensea	NA	NA	NA	NA	NA	NA
cg05122957	0.0536959	0.901509	0.847813	-5.29796	7.21001e-06	0.00588258	2.81841	BOC	91653	NA	3	112973542	F	II	Body	opensea	Body-opensea	NA	NA	TRUE	NA	NA	NA
cg16099404	0.161624	0.792537	0.630912	5.28462	7.50269e-06	0.00595893	2.77886	STRADB	55437	NA	2	202336282	R	II	Body	opensea	Body-opensea	NA	NA	TRUE	NA	NA	NA
cg08076508	-0.0787416	0.401739	0.45048	-5.27917	7.62551e-06	0.00603147	2.76272	PHF8	23133	NA	X	54070176	R	II	5'UTR	shore	5'UTR-shore	chrX:54070312-54071311	NA	NA	NA	NA	NA
cg25534294	0.107884	0.321522	0.213638	5.26715	7.90387e-06	0.00610253	2.72709	KCNJ3	3760	NA	2	155554931	R	II	TSS200	island	TSS200-island	chr2:155554005-155556069	NA	NA	NA	NA	NA
cg20363347	0.111937	0.66905	0.557113	5.26825	7.87816e-06	0.00610253	2.73033	MYEOV	26579	NA	11	69061473	F	II	TSS200	opensea	TSS200-opensea	NA	TRUE	TRUE	NA	rs75510559	NA
cg24845998	0.161601	0.761161	0.59956	5.25873	8.10488e-06	0.0061672	2.70214	GRIP2	80852	NA	3	14567945	F	II	Body	opensea	Body-opensea	NA	NA	NA	NA	NA	NA
cg05209330	0.11957	0.76306	0.643491	5.24979	8.3241e-06	0.00619743	2.67563	P4HA2	8974	NA	5	131550942	R	II	Body	opensea	Body-opensea	NA	TRUE	TRUE	NA	NA	NA
cg15118606	0.0553717	0.590499	0.535127	5.23691	8.64999e-06	0.00627248	2.63748	KIAA1026	NA	NA	1	14954053	F	II	Body	opensea	Body-opensea	NA	NA	TRUE	NA	NA	NA
cg21692664	-0.124971	0.322059	0.41703	-5.23853	8.60819e-06	0.00627248	2.64229	TBC1D8B	54885	NA	X	106045287	F	I	TSS1500	opensea	TSS1500-opensea	NA	NA	NA	NA	NA	NA
cg05136848	-0.0811758	0.760284	0.81146	-5.23983	8.57496e-06	0.00627248	2.64613	NA	NA	NA	11	45718281	F	II	IGR	opensea	IGR-opensea	NA	NA	NA	NA	NA	NA
cg07090813	0.0512845	0.298333	0.247049	5.23373	8.73244e-06	0.00629154	2.62805	PHGDH	26227	Promoter_Associated	1	120254330	F	II	TSS200	shore	TSS200-shore	chr1:120254844-120255499	NA	NA	NA	NA	NA
cg21140898	0.064473	0.47897	0.414497	5.21529	9.22597e-06	0.00641553	2.57345	NA	NA	NA	1	51442318	F	I	IGR	shore	IGR-shore	chr1:51443311-51444036	NA	NA	NA	rs34939362	NA
cg02810967	0.149882	0.557112	0.40723	5.20547	9.50007e-06	0.00653193	2.54438	NCAPG	64151	NA	4	17813558	F	II	Body	shore	Body-shore	chr4:17811954-17813227	NA	NA	NA	NA	NA
cg13984511	-0.0571447	0.507657	0.534801	-5.20072	9.63547e-06	0.00657082	2.53032	ACOT9	23597	Promoter_Associated	X	23760918	R	II	Body	shore	Body-shore	chrX:23761070-23761610	NA	NA	NA	NA	NA
cg04337270	0.117336	0.809288	0.691952	5.19795	9.71532e-06	0.00659374	2.52213	DHX15	1665	NA	4	24559830	R	II	Body	opensea	Body-opensea	NA	NA	TRUE	NA	NA	NA
cg07999090	0.0580502	0.888396	0.830346	-5.19232	9.87995e-06	0.00665032	2.50544	FLT1	2321	NA	13	28882299	F	II	Body	opensea	Body-opensea	NA	NA	TRUE	NA	NA	NA
cg21589858	0.129415	0.862766	0.733351	5.18096	1.02201e-05	0.00667043	2.47184	C3orf26	NA	NA	3	99566949	F	II	Body	opensea	Body-opensea	NA	NA	NA	NA	NA	NA
cg20260721	0.0535056	0.392083	0.338578	5.17824	1.03033e-05	0.00667434	2.46379	NA	NA	NA	15	63245298	F	II	IGR	island	IGR-island	chr15:63245237-63245530	NA	NA	NA	NA	NA
cg03140421	0.0561169	0.348332	0.292216	5.1716	1.05092e-05	0.00672576	2.44415	HSF4	3299	NA	16	67200181	R	II	Body	shore	Body-shore	chr16:67196792-67199988	NA	TRUE	NA	NA	NA
cg14874516	0.103355	0.348275	0.24492	5.16696	1.06554e-05	0.00677296	2.43043	NA	NA	NA	18	5630951	F	II	IGR	shore	IGR-shore	chr18:5628324-5630785	TRUE	NA	NA	rs62079269	NA
cg21088119	0.134404	0.615832	0.481428	5.16224	1.08063e-05	0.00682762	2.41648	C8orf12	NA	NA	8	11251471	F	II	Body	opensea	Body-opensea	NA	NA	NA	NA	rs2572439	NA
cg18512336	0.0766523	0.762468	0.685816	5.15782	1.09498e-05	0.00684929	2.40338	PRDM14	63978	NA	8	70981068	F	II	Body	shore	Body-shore	chr8:70981873-70984888	NA	NA	NA	NA	NA
cg21020855	0.0521602	0.861723	0.809563	5.15353	1.10906e-05	0.00686583	2.39071	FABP7	2173	NA	6	123100189	F	II	TSS1500	opensea	TSS1500-opensea	NA	NA	TRUE	NA	NA	NA
cg07906193	-0.0771872	0.877192	0.924379	-5.14441	1.13959e-05	0.00693965	2.36375	NA	NA	NA	10	126599966	R	II	IGR	opensea	IGR-opensea	NA	NA	TRUE	NA	NA	NA
cg27563423	0.0881332	0.658826	0.570693	5.13859	1.15953e-05	0.00700026	2.34655	PALMD	54873	NA	1	100111387	R	II	TSS200	opensea	TSS200-opensea	NA	NA	TRUE	NA	NA	NA
cg01394116	0.165987	0.739505	0.573518	5.12561	1.20527e-05	0.0071116	2.30816	RBM22	55696	NA	5	150081499	R	II	TSS1500	shore	TSS1500-shore	chr5:150080131-150080703	NA	NA	NA	NA	NA
cg18765565	0.0989583	0.307398	0.20844	5.12024	1.22469e-05	0.00713742	2.2923	TPPP	11076	Unclassified	5	669397	R	I	Body	shore	Body-shore	chr5:667947-668589	TRUE	NA	NA	NA	rs10054597
cg02066331	0.0755744	0.684092	0.608518	5.11712	1.23611e-05	0.00715468	2.28309	RBM24	221662	NA	6	17282778	R	II	TSS200	shore	TSS200-shore	chr6:17280739-17282334	NA	NA	NA	NA	NA
cg07972458	0.0871845	0.532322	0.445137	5.11559	1.24177e-05	0.0071677	2.27856	NA	NA	Unclassified	1	204535000	R	II	IGR	opensea	IGR-opensea	NA	NA	TRUE	NA	NA	NA
cg21160429	0.140508	0.749998	0.60949	5.11173	1.25611e-05	0.00717602	2.26717	NA	NA	NA	9	1871778	R	II	IGR	opensea	IGR-opensea	NA	NA	TRUE	NA	NA	NA
cg26189021	0.161366	0.69833	0.536964	5.11193	1.25536e-05	0.00717602	2.26776	KCNC4	3749	NA	1	110757770	F	II	Body	shelf	Body-shelf	chr1:110752256-110754794	NA	NA	NA	NA	NA
cg15164573	-0.052059	0.639304	0.661363	-5.11413	1.24717e-05	0.00717602	2.27426	LOC100128288	NA	NA	17	8264525	R	II	TSS1500	opensea	TSS1500-opensea	NA	NA	NA	NA	NA	NA
cg11084718	0.0753441	0.256089	0.180745	5.10172	1.29414e-05	0.00723193	2.23758	UBE2N	7334	NA	12	93834066	R	II	Body	shore	Body-shore	chr12:93834935-93836089	NA	NA	NA	NA	NA
cg03835095	0.0561088	0.224538	0.168429	5.09951	1.30267e-05	0.00724547	2.23107	ECE2	9718	NA	3	183980095	R	II	Body	island	Body-island	chr3:183977548-183980633	NA	NA	NA	NA	rs3841390
cg08313539	0.0644941	0.412177	0.347683	5.09682	1.31316e-05	0.00725149	2.22312	NA	NA	NA	6	127094710	F	II	IGR	opensea	IGR-opensea	NA	NA	TRUE	NA	NA	NA
cg05006304	0.100153	0.877974	0.777821	5.09759	1.31014e-05	0.00725149	2.2254	C11orf57	NA	NA	11	111953944	F	II	3'UTR	shelf	3'UTR-shelf	chr11:111957352-111957681	NA	NA	NA	NA	NA
cg20127899	0.0850668	0.325172	0.240105	5.09511	1.31987e-05	0.00726067	2.21806	NRG1	3084	NA	8	32579253	R	II	Body	opensea	Body-opensea	NA	NA	TRUE	NA	NA	NA
cg02878439	-0.0597314	0.0836417	0.113373	-5.09171	1.33327e-05	0.00731459	2.20804	ZCCHC14	23174	Promoter_Associated_Cell_type_specific	16	87498480	R	I	Body	opensea	Body-opensea	NA	TRUE	TRUE	NA	NA	NA
cg13644262	-0.055905	0.747378	0.773283	-5.08821	1.34723e-05	0.00732433	2.19771	PPP2R2C	5522	NA	4	6449564	R	I	Body	opensea	Body-opensea	NA	NA	NA	NA	NA	NA
cg09410271	0.0630468	0.29088	0.227833	5.08629	1.35496e-05	0.00733624	2.19204	CD86	942	Unclassified	3	121820727	R	II	Body	opensea	Body-opensea	NA	NA	NA	NA	NA	NA
cg06747288	0.0558589	0.857514	0.801655	-5.06741	1.4333e-05	0.00749217	2.13631	NA	NA	NA	1	31247617	R	II	IGR	shore	IGR-shore	chr1:31246010-31246280	NA	NA	NA	NA	NA
cg16010596	0.056342	0.242729	0.186387	5.06512	1.44312e-05	0.0075155	2.12954	LEMD2	221496	Unclassified	6	33739607	R	II	3'UTR	island	3'UTR-island	chr6:33739405-33739736	NA	TRUE	NA	NA	NA
cg01832419	-0.0621985	0.491606	0.523805	-5.06525	1.44254e-05	0.0075155	2.12994	KLHL15	80311	NA	X	24043059	R	I	5'UTR	island	5'UTR-island	chrX:24042835-24044094	NA	NA	NA	NA	NA
cg04170948	0.0912866	0.929048	0.837762	5.0556	1.48455e-05	0.00760886	2.10147	NA	NA	Gene_Associated_Cell_type_specific	16	56979519	F	II	IGR	opensea	IGR-opensea	NA	NA	TRUE	NA	NA	NA
cg02674474	0.0670632	0.615977	0.548914	5.05391	1.49204e-05	0.00762053	2.09649	PAK7	NA	NA	20	9818397	R	II	5'UTR	shore	5'UTR-shore	chr20:9819271-9819861	NA	NA	NA	NA	rs75660252
cg27440592	0.0533559	0.873675	0.820319	-5.04954	1.51159e-05	0.00766341	2.08359	NA	NA	NA	11	125971784	R	II	IGR	opensea	IGR-opensea	NA	NA	TRUE	NA	NA	NA
cg17226042	0.16889	0.774237	0.605347	5.04038	1.55337e-05	0.00771658	2.05656	MEAF6	64769	Gene_Associated_Cell_type_specific	1	37973652	R	II	Body	opensea	Body-opensea	NA	NA	NA	NA	NA	NA
cg03628800	0.066761	0.685861	0.6191	-5.04129	1.54915e-05	0.00771658	2.05926	NA	NA	NA	10	129702726	F	II	IGR	shelf	IGR-shelf	chr10:129705217-129706237	NA	NA	NA	NA	NA
cg14240790	0.159893	0.735417	0.575524	5.04497	1.53228e-05	0.00771658	2.07011	NA	NA	NA	11	6378691	F	II	IGR	opensea	IGR-opensea	NA	TRUE	TRUE	NA	NA	NA
cg07184807	0.106282	0.727093	0.620811	5.03653	1.57125e-05	0.00777842	2.04522	NA	NA	NA	3	157537400	F	II	IGR	opensea	IGR-opensea	NA	NA	TRUE	NA	NA	NA
cg25110757	0.0671156	0.294114	0.226999	5.03038	1.60025e-05	0.00783902	2.02709	NA	NA	NA	14	95065642	F	II	IGR	opensea	IGR-opensea	NA	TRUE	TRUE	NA	NA	NA
cg10289790	-0.0518944	0.865511	0.887405	-5.02915	1.60614e-05	0.00785871	2.02345	KIAA0284	NA	NA	14	105359915	F	II	Body	island	Body-island	chr14:105359835-105360153	NA	NA	NA	NA	NA
cg01085328	-0.0695657	0.850892	0.890458	-5.0242	1.62994e-05	0.0078954	2.00887	IL17RA	23765	NA	22	17589864	F	II	Body	island	Body-island	chr22:17589440-17590287	NA	NA	NA	NA	NA
cg07960762	0.0693433	0.461257	0.391914	5.02449	1.62854e-05	0.0078954	2.00973	PALMD	54873	NA	1	100111727	R	II	1stExon	opensea	1stExon-opensea	NA	NA	TRUE	NA	NA	NA
cg09108394	0.138899	0.888433	0.749534	5.01479	1.67621e-05	0.00791623	1.98114	PRKCB	5579	Unclassified_Cell_type_specific	16	23850106	R	II	Body	shelf	Body-shelf	chr16:23846941-23848102	NA	NA	NA	NA	NA
cg06551540	0.114838	0.905021	0.790183	5.01497	1.67532e-05	0.00791623	1.98167	ANO6	196527	NA	12	45617878	F	II	Body	opensea	Body-opensea	NA	NA	TRUE	NA	NA	NA
cg15656462	0.0525968	0.93582	0.883223	5.01602	1.67008e-05	0.00791623	1.98477	NA	NA	Unclassified_Cell_type_specific	10	135059835	F	II	IGR	opensea	IGR-opensea	NA	TRUE	NA	NA	NA	NA
cg07900344	0.0956117	0.414385	0.318774	5.01779	1.66131e-05	0.00791623	1.98999	NA	NA	NA	2	6305776	R	II	IGR	opensea	IGR-opensea	NA	NA	TRUE	NA	NA	NA
cg25828185	0.0769707	0.601266	0.524295	5.01994	1.65074e-05	0.00791623	1.99631	FLJ12825	NA	NA	12	54455656	R	II	Body	shore	Body-shore	chr12:54454249-54454458	NA	NA	NA	NA	NA
cg03643423	-0.0542283	0.893017	0.917245	-5.02037	1.64861e-05	0.00791623	1.99759	MAP2K4	6416	NA	17	11929694	R	II	Body	opensea	Body-opensea	NA	NA	TRUE	NA	NA	NA
cg07196069	-0.0602411	0.127985	0.158226	-5.01209	1.68974e-05	0.00792476	1.97318	SLC1A1	6505	Promoter_Associated	9	4491175	F	II	Body	island	Body-island	chr9:4491167-4491418	NA	NA	NA	NA	NA
cg26811372	0.054128	0.334644	0.280516	5.01291	1.6856e-05	0.00792476	1.97561	PCDHGA4	56111	Unclassified_Cell_type_specific	5	140772182	R	II	Body	shore	Body-shore	chr5:140772385-140772682	NA	NA	NA	NA	NA
cg14182621	0.054065	0.303103	0.249038	5.0132	1.68417e-05	0.00792476	1.97645	RYR1	6261	Unclassified	19	38924116	F	II	TSS1500	shore	TSS1500-shore	chr19:38924239-38924519	TRUE	NA	NA	NA	NA
cg04279139	0.178287	0.743044	0.564757	5.0082	1.70938e-05	0.0079392	1.96173	LOC100133893	NA	NA	12	27925367	R	II	TSS1500	opensea	TSS1500-opensea	NA	NA	TRUE	NA	NA	NA
cg07175582	0.117828	0.838334	0.720506	5.00384	1.73169e-05	0.00799116	1.94888	LYPLAL1	127018	NA	1	219361962	F	II	Body	opensea	Body-opensea	NA	NA	TRUE	NA	NA	NA
cg12933162	0.0553945	0.276895	0.2215	5.00425	1.72959e-05	0.00799116	1.95008	COL15A1	1306	NA	9	101705908	R	II	TSS1500	island	TSS1500-island	chr9:101705907-101706682	NA	NA	high-CpG:100745313-100746077	NA	NA
cg00688979	-0.0519936	0.901278	0.923271	-4.99401	1.78307e-05	0.00805041	1.91992	CCHCR1	54535	NA	6	31113017	R	II	Body	opensea	Body-opensea	NA	NA	NA	NA	NA	NA
cg06627617	0.110017	0.624573	0.514556	4.98731	1.81893e-05	0.00811652	1.90019	ASAP2	8853	NA	2	9471179	R	I	Body	opensea	Body-opensea	NA	NA	TRUE	NA	NA	NA
cg12510221	0.0653219	0.818914	0.753592	-4.98752	1.81777e-05	0.00811652	1.90082	DNMT3L	29947	NA	21	45678137	R	II	Body	shore	Body-shore	chr21:45678290-45678544	NA	NA	NA	NA	NA
cg14170545	-0.0885284	0.0737569	0.132285	-4.98776	1.81651e-05	0.00811652	1.90151	ABCA1	19	Promoter_Associated	9	107688675	R	I	5'UTR	shore	5'UTR-shore	chr9:107688769-107689046	NA	NA	NA	NA	NA
cg00817749	0.0693853	0.658733	0.589347	4.98565	1.82791e-05	0.00813936	1.89531	DYNLT3	6990	NA	X	37699631	F	II	3'UTR	opensea	3'UTR-opensea	NA	NA	NA	NA	NA	NA
cg13208609	-0.0544181	0.885139	0.909557	-4.98499	1.83152e-05	0.00814681	1.89336	GEMIN4	50628	NA	17	650820	F	II	Body	opensea	Body-opensea	NA	NA	NA	NA	NA	NA
cg07582825	-0.0591701	0.907736	0.936906	-4.98038	1.85676e-05	0.00816974	1.8798	NA	NA	NA	3	152769889	R	II	IGR	opensea	IGR-opensea	NA	TRUE	TRUE	NA	NA	NA
cg02476510	-0.0537997	0.0540117	0.0778114	-4.97775	1.87133e-05	0.00817695	1.87206	CSMD3	114788	NA	8	114445580	R	II	Body	shore	Body-shore	chr8:114444826-114445085	NA	TRUE	NA	NA	NA
cg05122437	0.19382	0.806755	0.612935	4.97806	1.86962e-05	0.00817695	1.87297	MTUS2	23281	NA	13	30055092	F	II	Body	shore	Body-shore	chr13:30054342-30054558	NA	NA	NA	NA	NA
cg22333583	0.0829957	0.883126	0.80013	4.9783	1.86832e-05	0.00817695	1.87366	KRT76	51350	Unclassified_Cell_type_specific	12	53172600	F	II	TSS1500	opensea	TSS1500-opensea	NA	NA	NA	NA	NA	NA
cg27039118	0.0899641	0.76097	0.671005	4.9727	1.89964e-05	0.00821532	1.85719	TRPS1	7227	NA	8	116575902	R	II	Body	opensea	Body-opensea	NA	NA	TRUE	NA	NA	NA
cg21943004	0.132227	0.875309	0.743082	4.97431	1.89056e-05	0.00821532	1.86194	OR4D11	219986	NA	11	59270264	F	II	TSS1500	opensea	TSS1500-opensea	NA	NA	NA	NA	rs35271086	NA
cg01944137	0.127307	0.772356	0.645049	4.96624	1.93648e-05	0.00828981	1.83817	ZBTB1	22890	NA	14	64974907	F	II	5'UTR	shelf	5'UTR-shelf	chr14:64969967-64972180	NA	NA	NA	NA	NA
cg00284153	0.0882696	0.661252	0.572982	4.96462	1.94581e-05	0.0083125	1.83341	C10orf125	NA	Promoter_Associated	10	135171713	R	II	TSS200	island	TSS200-island	chr10:135170645-135171954	NA	NA	NA	NA	NA
cg13848905	0.0536746	0.167774	0.114099	4.94191	2.0816e-05	0.00841422	1.76662	TDRD5	163589	NA	1	179560700	F	II	TSS1500	shore	TSS1500-shore	chr1:179560751-179561596	TRUE	TRUE	NA	rs1999068	NA
cg06639544	0.0530816	0.829578	0.776496	-4.94195	2.08134e-05	0.00841422	1.76675	OR7A5	26659	NA	19	14940319	F	II	TSS1500	opensea	TSS1500-opensea	NA	NA	NA	NA	NA	NA
cg19825302	0.116736	0.421398	0.304662	4.94532	2.06063e-05	0.00841422	1.77665	SNAR-F	NA	NA	19	51107560	R	I	TSS1500	island	TSS1500-island	chr19:51107425-51107742	TRUE	NA	NA	NA	rs2914426
cg04311403	0.133197	0.404927	0.27173	4.94684	2.05134e-05	0.00841422	1.78112	EDARADD	128178	NA	1	236559646	F	II	Body	shore	Body-shore	chr1:236558459-236559336	NA	NA	NA	NA	NA
cg06800231	0.104453	0.515847	0.411395	4.94687	2.05116e-05	0.00841422	1.78121	C14orf165	NA	Unclassified	14	24398826	R	II	Body	opensea	Body-opensea	NA	NA	NA	NA	NA	NA
cg06453241	0.0623985	0.847175	0.784777	4.95211	2.0195e-05	0.00841422	1.79661	NA	NA	NA	2	217753811	R	II	IGR	opensea	IGR-opensea	NA	NA	TRUE	NA	NA	NA
cg09138780	0.160189	0.777498	0.617309	4.95262	2.01645e-05	0.00841422	1.7981	NA	NA	Unclassified_Cell_type_specific	7	157294502	R	II	IGR	island	IGR-island	chr7:157294303-157294517	NA	NA	NA	rs77832425	NA
cg05366024	0.121443	0.879088	0.757645	4.95312	2.01346e-05	0.00841422	1.79957	JPH1	56704	NA	8	75227148	R	II	Body	shore	Body-shore	chr8:75227341-75227934	NA	NA	NA	NA	NA
cg23559636	0.143237	0.805956	0.662719	4.95569	1.99815e-05	0.00841422	1.80713	RAD21	5885	NA	8	117884171	R	II	5'UTR	shelf	5'UTR-shelf	chr8:117886284-117887319	NA	NA	NA	NA	NA
cg20120512	0.0579891	0.379915	0.321926	4.95575	1.99778e-05	0.00841422	1.80732	DACT3	147906	Unclassified_Cell_type_specific	19	47151769	R	II	Body	island	Body-island	chr19:47151768-47153125	TRUE	TRUE	NA	NA	NA
cg25727366	0.0546697	0.417248	0.362579	4.95688	1.99105e-05	0.00841422	1.81066	EPB41	2035	Promoter_Associated	1	29213226	R	II	TSS1500	shore	TSS1500-shore	chr1:29213438-29214300	NA	NA	NA	NA	NA
cg02905900	-0.0573017	0.607541	0.634843	-4.94007	2.09301e-05	0.00841549	1.76121	ACOT11	26027	NA	1	55013517	F	II	TSS1500	opensea	TSS1500-opensea	NA	TRUE	NA	NA	rs79477509	NA
cg04137576	0.0931365	0.63514	0.542004	4.94014	2.09261e-05	0.00841549	1.7614	TP73	7161	NA	1	3575674	F	II	5'UTR	opensea	5'UTR-opensea	NA	NA	NA	NA	NA	NA
cg21028633	0.0514262	0.300968	0.249542	4.93834	2.10383e-05	0.00843117	1.75611	C14orf38	NA	Promoter_Associated	14	60043767	F	II	TSS1500	shore	TSS1500-shore	chr14:60043242-60043594	TRUE	NA	NA	rs7141496	NA
cg26279525	-0.0598269	0.742495	0.772322	-4.93698	2.11234e-05	0.00845438	1.75211	KCNN1	3780	Unclassified_Cell_type_specific	19	18109484	F	II	3'UTR	shore	3'UTR-shore	chr19:18108894-18109272	TRUE	NA	NA	NA	NA
cg23642392	0.151392	0.796063	0.644671	4.93607	2.11805e-05	0.00846233	1.74944	SLC2A9	56606	NA	4	10042449	R	II	TSS1500	opensea	TSS1500-opensea	NA	NA	NA	NA	NA	NA
cg27106959	0.0640452	0.595604	0.531558	4.92648	2.1792e-05	0.00858424	1.72127	SRRM4	84530	Unclassified_Cell_type_specific	12	119474851	F	II	Body	opensea	Body-opensea	NA	NA	TRUE	NA	NA	NA
cg00192136	-0.0538026	0.0517365	0.075539	-4.92669	2.17786e-05	0.00858424	1.72188	DBX1	120237	Unclassified_Cell_type_specific	11	20178496	R	II	Body	island	Body-island	chr11:20177608-20178824	NA	NA	NA	NA	NA
cg05460571	-0.0553881	0.837959	0.863347	-4.92	2.22155e-05	0.00861714	1.70222	NA	NA	NA	8	8630364	R	II	IGR	opensea	IGR-opensea	NA	NA	TRUE	NA	NA	NA
cg07491375	-0.0563507	0.233727	0.260078	-4.92056	2.21787e-05	0.00861714	1.70386	GRSF1	2926	NA	4	71705274	R	I	1stExon	island	1stExon-island	chr4:71704664-71705736	NA	NA	NA	rs6813092	NA
cg00443946	-0.15765	0.640419	0.76807	-4.92197	2.20857e-05	0.00861714	1.70802	LOC732275	NA	NA	16	86370962	R	I	Body	opensea	Body-opensea	NA	NA	NA	NA	NA	NA
cg16582118	0.0675313	0.306471	0.238939	4.91893	2.22861e-05	0.00862722	1.69908	NA	NA	Unclassified_Cell_type_specific	10	27608703	R	I	IGR	island	IGR-island	chr10:27608674-27608892	TRUE	NA	NA	NA	NA
cg25515140	0.053376	0.817786	0.76441	4.91252	2.27146e-05	0.0086971	1.68024	NA	NA	NA	13	48671956	R	II	IGR	shelf	IGR-shelf	chr13:48668845-48669392	NA	NA	NA	NA	NA
cg23169382	-0.0611069	0.70687	0.737977	-4.90286	2.33747e-05	0.00883727	1.65189	NA	NA	Promoter_Associated	X	64254240	F	II	IGR	shore	IGR-shore	chrX:64254408-64255291	NA	NA	NA	NA	NA
cg00311035	-0.0886513	0.669517	0.728168	-4.90221	2.34202e-05	0.00884549	1.64997	C7orf41	NA	Promoter_Associated	7	30176168	F	II	Body	island	Body-island	chr7:30174230-30176169	NA	NA	NA	NA	NA
cg17284609	0.159895	0.800574	0.640679	4.89042	2.42541e-05	0.00900787	1.61535	SOX6	55553	NA	11	16424673	R	II	TSS1500	opensea	TSS1500-opensea	NA	NA	TRUE	NA	NA	NA
cg24096323	0.072016	0.899037	0.827021	4.89005	2.42804e-05	0.00900968	1.61428	KIAA0247	NA	NA	14	70129013	R	II	Body	opensea	Body-opensea	NA	NA	TRUE	NA	NA	NA
cg07086112	-0.0621377	0.832073	0.864211	-4.8871	2.44941e-05	0.0090253	1.60562	RHOBTB2	23221	NA	8	22853394	F	II	Body	shelf	Body-shelf	chr8:22856800-22857728	NA	NA	NA	NA	NA
cg13934764	0.0759208	0.900934	0.825014	4.88746	2.44677e-05	0.0090253	1.60668	PIN4	5303	NA	X	71417979	F	II	Body	opensea	Body-opensea	NA	NA	NA	NA	NA	NA
cg03975922	0.054295	0.244201	0.189906	4.88265	2.48197e-05	0.00906103	1.59255	ZMAT2	153527	NA	5	140080575	F	II	Body	opensea	Body-opensea	NA	NA	NA	NA	rs78037710	NA
cg06201717	0.0741148	0.662939	0.588824	4.87792	2.51703e-05	0.00913842	1.57868	NA	NA	Unclassified_Cell_type_specific	1	2949633	R	I	IGR	opensea	IGR-opensea	NA	NA	NA	NA	NA	NA
cg01928068	0.122042	0.631637	0.509595	4.87804	2.51615e-05	0.00913842	1.57902	ALKBH3	221120	NA	11	43941594	F	II	3'UTR	opensea	3'UTR-opensea	NA	NA	NA	NA	rs36088299	NA
cg04956944	0.0539008	0.899727	0.845826	4.87624	2.5296e-05	0.00916411	1.57375	FBLN7	129804	NA	2	112899297	R	II	Body	shore	Body-shore	chr2:112895792-112897841	NA	NA	NA	NA	NA
cg00269800	0.0573264	0.173436	0.11611	4.87415	2.54537e-05	0.00918586	1.5676	PCDHB16	57717	NA	5	140563151	R	II	1stExon	shore	1stExon-shore	chr5:140563510-140564361	NA	NA	NA	NA	NA
cg21110585	-0.0521844	0.0646288	0.0868132	-4.87039	2.57387e-05	0.00923553	1.55659	LOH12CR1	NA	Promoter_Associated	12	12510155	F	I	5'UTR	island	5'UTR-island	chr12:12509911-12510428	NA	NA	high-CpG:12401214-12401623	NA	NA
cg01930441	0.0534538	0.352435	0.298981	4.86985	2.57799e-05	0.00923888	1.55501	CRYM	1428	NA	16	21289268	F	II	Body	shore	Body-shore	chr16:21289419-21289819	NA	TRUE	NA	NA	NA
cg14020285	0.115712	0.594762	0.47905	4.86335	2.62818e-05	0.00929532	1.53594	NA	NA	NA	2	119401665	R	II	IGR	opensea	IGR-opensea	NA	NA	TRUE	NA	NA	NA
cg11940177	0.186292	0.642285	0.455993	4.86083	2.64794e-05	0.00930298	1.52853	PGAM1	5223	Promoter_Associated_Cell_type_specific	10	99188478	R	II	Body	shelf	Body-shelf	chr10:99185778-99186294	NA	NA	NA	NA	NA
cg19906534	0.0802734	0.91431	0.834037	4.86158	2.64204e-05	0.00930298	1.53074	FAM12A	NA	NA	14	21216325	R	II	3'UTR	opensea	3'UTR-opensea	NA	NA	NA	NA	NA	NA
cg14816917	0.135655	0.705434	0.569779	4.8593	2.65997e-05	0.0093119	1.52405	NA	NA	Unclassified_Cell_type_specific	20	39998953	F	II	IGR	shelf	IGR-shelf	chr20:39994545-39995810	NA	NA	NA	NA	NA
cg02867991	0.0532839	0.578542	0.525259	4.85669	2.68059e-05	0.00933749	1.51641	GNPNAT1	64841	NA	14	53246343	F	II	Body	opensea	Body-opensea	NA	NA	NA	NA	NA	NA
cg15447912	-0.0614471	0.788891	0.820338	-4.85251	2.71402e-05	0.00938401	1.50416	GALNT9	50614	NA	12	132857715	F	II	Body	shore	Body-shore	chr12:132859467-132859952	NA	NA	NA	NA	NA
cg07842386	0.151659	0.72375	0.572092	4.85254	2.71376e-05	0.00938401	1.50426	IL23R	149233	Unclassified_Cell_type_specific	1	67632028	R	II	TSS200	opensea	TSS200-opensea	NA	NA	NA	NA	NA	NA
cg09896544	0.0590976	0.297435	0.238337	4.85149	2.72223e-05	0.00939696	1.50117	MEIS2	4212	NA	15	37204174	R	II	Body	opensea	Body-opensea	NA	NA	TRUE	NA	NA	rs79618689
cg05302350	-0.101205	0.637566	0.708771	-4.84899	2.74252e-05	0.00942064	1.49383	MAML3	55534	NA	4	141013724	R	I	Body	opensea	Body-opensea	NA	NA	NA	NA	NA	rs76349098
cg03732020	-0.0546497	0.931917	0.956567	-4.84999	2.73439e-05	0.00942064	1.49677	NR1H3	10062	NA	11	47282968	R	I	Body	opensea	Body-opensea	NA	NA	NA	NA	NA	NA
cg10537193	0.0511951	0.161464	0.110269	4.84733	2.75607e-05	0.00943638	1.48896	PISD	23761	NA	22	32026975	F	II	TSS200	shore	TSS200-shore	chr22:32026297-32026874	NA	TRUE	NA	NA	NA
cg14039138	0.0521615	0.872041	0.81988	-4.84355	2.78712e-05	0.009504	1.47788	ARHGEF16	27237	NA	1	3383526	R	II	Body	opensea	Body-opensea	NA	NA	NA	NA	NA	NA
cg00644847	0.104099	0.51107	0.406971	4.84224	2.79795e-05	0.0095332	1.47405	NA	NA	Unclassified	1	6787585	F	II	IGR	opensea	IGR-opensea	NA	TRUE	NA	NA	NA	NA
cg26500312	-0.052538	0.923546	0.946084	-4.84156	2.80362e-05	0.00953707	1.47205	MYO1D	4642	Unclassified_Cell_type_specific	17	30821755	R	II	3'UTR	shore	3'UTR-shore	chr17:30822917-30823210	NA	NA	NA	NA	NA
cg16061656	0.178904	0.786009	0.607105	4.84018	2.8151e-05	0.00954196	1.46801	CADM1	23705	NA	11	115088907	R	II	Body	opensea	Body-opensea	NA	NA	NA	NA	NA	NA
cg21824733	0.0661957	0.495683	0.429487	4.84096	2.80854e-05	0.00954196	1.47031	EHD4	30844	Unclassified	15	42197055	R	II	Body	shelf	Body-shelf	chr15:42192913-42193255	NA	TRUE	NA	NA	NA
cg08762432	0.0916775	0.62008	0.528402	4.83723	2.83979e-05	0.00959807	1.45937	NEBL	10529	NA	10	21358991	F	II	Body	opensea	Body-opensea	NA	NA	TRUE	NA	rs76168538	NA
cg22202121	0.0630566	0.178505	0.115448	4.83312	2.87461e-05	0.0096524	1.44733	ZNF292	23036	Promoter_Associated	6	87866253	R	II	Body	shore	Body-shore	chr6:87864919-87866096	NA	NA	NA	NA	NA
cg08170837	0.123552	0.789023	0.665471	4.8256	2.93935e-05	0.00975054	1.42531	RYBP	23429	Promoter_Associated_Cell_type_specific	3	72494352	R	II	Body	shore	Body-shore	chr3:72495853-72496852	NA	NA	NA	NA	NA
cg03719642	0.0548283	0.892093	0.837264	4.82564	2.93905e-05	0.00975054	1.42542	NA	NA	NA	20	62570072	R	I	IGR	island	IGR-island	chr20:62569797-62570776	TRUE	NA	NA	NA	NA
cg19348272	-0.121828	0.797826	0.889654	-4.82489	2.94552e-05	0.00975945	1.42324	PION	NA	NA	7	77044158	R	II	Body	shore	Body-shore	chr7:77044840-77045719	NA	NA	NA	NA	NA
cg25735572	0.076464	0.659511	0.583047	4.82336	2.95897e-05	0.00978859	1.41874	NA	NA	NA	11	1159315	F	I	IGR	shelf	IGR-shelf	chr11:1155476-1155861	NA	NA	NA	rs56360743	NA
cg02341480	0.085526	0.66001	0.574484	4.82085	2.98105e-05	0.00981519	1.41139	NA	NA	Unclassified	1	235267474	R	II	IGR	shore	IGR-shore	chr1:235267554-235267829	NA	NA	NA	NA	NA
cg05399607	0.0689228	0.791448	0.722525	-4.81802	3.00609e-05	0.00987307	1.40313	AAA1	NA	Unclassified_Cell_type_specific	7	34874533	R	II	TSS1500	opensea	TSS1500-opensea	NA	NA	NA	NA	NA	NA
cg05714732	0.155798	0.73041	0.574612	4.81219	3.05847e-05	0.00994573	1.38605	NA	NA	NA	1	32409096	F	II	IGR	shore	IGR-shore	chr1:32410188-32410630	NA	NA	NA	NA	NA
cg10570158	0.0750275	0.487633	0.412605	4.81243	3.05633e-05	0.00994573	1.38675	NAV2	89797	NA	11	19546133	R	II	Body	opensea	Body-opensea	NA	NA	TRUE	NA	rs12288142	NA
cg18131810	0.0636134	0.251862	0.188249	4.80284	3.14435e-05	0.0100847	1.35869	SPEG	10290	NA	2	220348515	F	II	Body	shore	Body-shore	chr2:220348955-220349784	NA	NA	NA	NA	NA
cg02985240	0.151691	0.418059	0.266368	4.80322	3.14084e-05	0.0100847	1.35979	ARID4B	51742	Unclassified_Cell_type_specific	1	235468148	R	II	Body	opensea	Body-opensea	NA	NA	TRUE	NA	NA	NA
cg13393036	0.0892757	0.466021	0.376745	4.80248	3.14774e-05	0.0100879	1.35763	TP53INP1	94241	NA	8	95962371	F	II	TSS1500	island	TSS1500-island	chr8:95960751-95962372	NA	NA	NA	NA	NA
cg07473985	0.0598761	0.881065	0.821189	-4.8007	3.16429e-05	0.0101186	1.35244	CST9	128822	NA	20	23584367	R	II	Body	opensea	Body-opensea	NA	NA	NA	NA	NA	NA
cg24242280	0.0819697	0.781001	0.699032	4.80014	3.16959e-05	0.0101271	1.35079	ZFAND3	60685	NA	6	38104580	R	II	Body	opensea	Body-opensea	NA	NA	TRUE	NA	NA	NA
cg26546373	0.143586	0.804214	0.660628	4.7993	3.17745e-05	0.0101291	1.34834	LARP1	23367	NA	5	154095163	R	II	Body	opensea	Body-opensea	NA	NA	TRUE	NA	NA	NA
cg20063450	0.0821966	0.858574	0.776377	4.7922	3.24502e-05	0.0102184	1.32755	KRT32	3882	NA	17	39621210	R	II	Body	opensea	Body-opensea	NA	TRUE	TRUE	NA	NA	NA
cg05428268	0.0655077	0.237189	0.171681	4.7871	3.29437e-05	0.0102674	1.31264	TAF6L	10629	Promoter_Associated	11	62539386	R	II	5'UTR	shore	5'UTR-shore	chr11:62539001-62539322	NA	NA	NA	NA	NA
cg26546113	0.136747	0.422467	0.28572	4.78576	3.30742e-05	0.0102755	1.30873	DHX9	1660	NA	1	182810711	R	II	5'UTR	shore	5'UTR-shore	chr1:182808312-182809122	NA	NA	NA	NA	NA
cg06834431	0.068622	0.445779	0.377157	4.78499	3.315e-05	0.0102795	1.30647	NELL2	4753	NA	12	45049153	R	II	Body	opensea	Body-opensea	NA	NA	TRUE	NA	NA	NA
cg23607889	-0.0725323	0.71095	0.753482	-4.78307	3.33389e-05	0.010296	1.30086	NA	NA	Unclassified_Cell_type_specific	16	1483192	F	II	IGR	island	IGR-island	chr16:1482551-1483201	NA	NA	NA	NA	NA
cg19162862	0.0558715	0.438643	0.382771	4.77894	3.37487e-05	0.0103502	1.28879	IPO7	10527	Promoter_Associated	11	9405796	F	II	TSS1500	shore	TSS1500-shore	chr11:9406108-9406702	NA	NA	NA	NA	NA
cg25299676	0.050665	0.266608	0.215943	4.77839	3.3804e-05	0.0103526	1.28717	MET	4233	NA	7	116312739	R	II	5'UTR	shore	5'UTR-shore	chr7:116311824-116312598	NA	NA	NA	NA	NA
cg00334274	0.143497	0.552124	0.408626	4.77319	3.43281e-05	0.0104345	1.27198	NA	NA	Unclassified_Cell_type_specific	22	30474915	F	II	IGR	shore	IGR-shore	chr22:30476012-30476530	NA	NA	NA	NA	NA
cg21263710	0.112881	0.715497	0.602617	4.77172	3.4478e-05	0.0104525	1.26768	DCC	1630	NA	18	49865488	F	II	TSS1500	shelf	TSS1500-shelf	chr18:49868377-49868759	NA	NA	NA	NA	NA
cg22676000	0.157661	0.668255	0.510593	4.76028	3.56641e-05	0.010619	1.23427	CEACAM6	4680	NA	19	42259081	F	II	TSS1500	opensea	TSS1500-opensea	NA	NA	NA	NA	NA	NA
cg05951817	0.0919604	0.682484	0.590524	4.75735	3.59749e-05	0.0106446	1.2257	SLC6A4	6532	NA	17	28562142	F	II	5'UTR	shore	5'UTR-shore	chr17:28562387-28563186	NA	NA	NA	NA	rs55749114
cg01424562	0.0530979	0.176198	0.1231	4.75486	3.62403e-05	0.0106865	1.21845	ZFP36L1	677	NA	14	69256677	R	II	Body	island	Body-island	chr14:69256676-69257036	NA	NA	NA	NA	NA
cg06661978	-0.0525834	0.905215	0.927798	-4.75245	3.64998e-05	0.0107329	1.2114	UHRF1	29128	NA	19	4958260	F	II	Body	shelf	Body-shelf	chr19:4954453-4954870	NA	NA	NA	rs17883579	rs79598037
cg06553871	-0.101768	0.753734	0.825501	-4.74999	3.6767e-05	0.0107502	1.2042	SPTBN4	57731	NA	19	40996006	F	II	Body	island	Body-island	chr19:40995880-40996119	NA	NA	NA	NA	NA
cg04070427	-0.0557449	0.89726	0.923005	-4.7505	3.67108e-05	0.0107502	1.20571	CEP250	11190	Gene_Associated	20	34099511	R	II	3'UTR	opensea	3'UTR-opensea	NA	NA	NA	NA	NA	NA
cg23907108	0.0720175	0.709765	0.637748	4.74505	3.73071e-05	0.0108276	1.1898	NRXN2	9379	NA	11	64405993	F	II	Body	island	Body-island	chr11:64405451-64406006	TRUE	NA	NA	NA	NA
cg24891434	0.0644816	0.302683	0.238202	4.73984	3.78862e-05	0.0109044	1.1746	ANO1	55107	NA	11	69934031	R	I	Body	island	Body-island	chr11:69933919-69934209	NA	NA	NA	NA	NA
cg19989242	-0.0551411	0.874866	0.900008	-4.73684	3.82237e-05	0.0109647	1.16584	WNK2	65268	NA	9	96069142	R	II	Body	island	Body-island	chr9:96069141-96069380	NA	NA	NA	NA	NA
cg03472000	0.0587733	0.634238	0.575465	4.73416	3.85286e-05	0.0110214	1.158	C10orf96	NA	NA	10	118084320	F	II	5'UTR	opensea	5'UTR-opensea	NA	NA	TRUE	NA	NA	NA
cg10451262	0.147054	0.884964	0.737911	4.73314	3.86449e-05	0.0110322	1.15502	ZHX1	11244	NA	8	124284176	R	II	5'UTR	shelf	5'UTR-shelf	chr8:124286209-124287666	NA	NA	NA	NA	NA
cg05257610	0.0513629	0.164058	0.112695	4.73244	3.87246e-05	0.01104	1.15299	CEBPZ	10153	NA	2	37457596	R	II	Body	shore	Body-shore	chr2:37458398-37459199	NA	NA	NA	NA	NA
cg12096762	-0.0721856	0.365571	0.407756	-4.73132	3.88526e-05	0.0110465	1.14973	NA	NA	NA	15	88296044	R	II	IGR	opensea	IGR-opensea	NA	TRUE	TRUE	NA	NA	NA
cg00729875	0.0776047	0.520315	0.44271	4.72986	3.90203e-05	0.0110643	1.14548	PALMD	54873	NA	1	100111713	R	II	1stExon	opensea	1stExon-opensea	NA	NA	TRUE	NA	rs77121907	NA
cg21037610	0.0634463	0.396495	0.333049	4.72606	3.94612e-05	0.0111442	1.13439	PTPRN2	5799	NA	7	157801381	R	II	Body	opensea	Body-opensea	NA	NA	NA	NA	NA	NA
cg17231373	0.109766	0.803981	0.694216	4.72477	3.96125e-05	0.0111613	1.13061	CDC6	990	Gene_Associated	17	38459110	F	II	3'UTR	opensea	3'UTR-opensea	NA	NA	NA	NA	NA	NA
cg08111158	0.106514	0.455287	0.348773	4.72381	3.97249e-05	0.0111812	1.12782	NA	NA	NA	1	227746191	F	II	IGR	island	IGR-island	chr1:227746157-227746454	NA	NA	NA	rs2999733	NA
cg12297231	-0.0604991	0.227364	0.257863	4.72034	4.01337e-05	0.0112235	1.11771	PUM1	9698	Promoter_Associated_Cell_type_specific	1	31531229	R	I	Body	opensea	Body-opensea	NA	NA	NA	NA	NA	NA
cg23225476	0.122925	0.80069	0.677766	4.71459	4.08216e-05	0.0113308	1.10094	NA	NA	NA	6	133240842	F	II	IGR	opensea	IGR-opensea	NA	NA	TRUE	NA	NA	NA
cg05677712	-0.0540413	0.893578	0.917619	-4.71212	4.11205e-05	0.0113402	1.09374	NA	NA	Unclassified	3	195586796	R	II	IGR	opensea	IGR-opensea	NA	NA	TRUE	NA	NA	NA
cg20734569	0.131799	0.500404	0.368605	4.71277	4.10425e-05	0.0113402	1.09561	SPINK8	646424	NA	3	48348370	F	II	3'UTR	opensea	3'UTR-opensea	NA	NA	NA	NA	NA	NA
cg08949974	-0.103132	0.707249	0.780381	-4.70916	4.14814e-05	0.0113638	1.08512	RBM47	54502	Unclassified_Cell_type_specific	4	40632860	F	II	TSS1500	shore	TSS1500-shore	chr4:40631740-40632587	NA	NA	low-CpG:40327532-40327627	NA	NA
cg10726816	0.081335	0.30938	0.228045	4.70683	4.1768e-05	0.0113905	1.07832	NA	NA	NA	6	27635802	F	II	IGR	opensea	IGR-opensea	NA	NA	NA	NA	NA	NA
cg24029426	0.0691511	0.407353	0.338202	4.70697	4.17516e-05	0.0113905	1.07871	NA	NA	NA	4	25995496	F	II	IGR	opensea	IGR-opensea	NA	NA	TRUE	NA	rs74387844	NA
cg03539789	0.0551532	0.436321	0.381168	4.70232	4.23279e-05	0.0114791	1.06518	CCDC140	151278	NA	2	223167170	R	II	5'UTR	shore	5'UTR-shore	chr2:223167205-223167560	NA	NA	NA	NA	NA
cg12987910	0.0633884	0.236446	0.173058	4.70121	4.24675e-05	0.0114816	1.06193	GFRA4	64096	NA	20	3641131	R	II	Body	island	Body-island	chr20:3641130-3642114	NA	TRUE	NA	NA	NA
cg10064322	0.0624706	0.45254	0.39007	4.70073	4.25282e-05	0.0114862	1.06053	GIPC1	10755	Unclassified_Cell_type_specific	19	14591203	F	II	Body	island	Body-island	chr19:14591032-14591308	NA	NA	NA	NA	NA
cg17291907	0.0728516	0.284004	0.211152	4.70017	4.25979e-05	0.0114976	1.05891	NA	NA	NA	1	47010131	F	II	IGR	island	IGR-island	chr1:47009575-47010132	NA	TRUE	NA	NA	NA
cg19940644	0.136344	0.508561	0.372217	4.69664	4.30447e-05	0.0115529	1.04862	NA	NA	Unclassified_Cell_type_specific	1	12112386	F	II	IGR	opensea	IGR-opensea	NA	TRUE	NA	NA	rs76003930	NA
cg15684661	0.0615469	0.908737	0.84719	4.69524	4.32222e-05	0.0115711	1.04456	NA	NA	NA	5	1795014	F	II	IGR	opensea	IGR-opensea	NA	TRUE	NA	NA	NA	NA
cg08608952	0.0575637	0.498052	0.440488	4.69359	4.34342e-05	0.0116043	1.03973	CDC42	998	NA	1	22383198	R	II	5'UTR	shelf	5'UTR-shelf	chr1:22379009-22380029	NA	NA	NA	NA	NA
cg13716619	-0.0530973	0.912887	0.935984	-4.69275	4.35416e-05	0.0116198	1.03729	NEU1	4758	Promoter_Associated	6	31829895	F	II	Body	shore	Body-shore	chr6:31830299-31830948	NA	NA	NA	NA	rs11538809
cg22514229	0.0724138	0.854388	0.781974	-4.68994	4.39049e-05	0.0116413	1.02909	BCAR3	8412	NA	1	94118054	R	II	Body	opensea	Body-opensea	NA	NA	TRUE	NA	NA	NA
cg27189784	0.113326	0.612391	0.499064	4.69	4.38973e-05	0.0116413	1.02927	C11orf46	NA	Gene_Associated_Cell_type_specific	11	30355114	F	II	Body	opensea	Body-opensea	NA	NA	NA	NA	rs76255945	NA
cg27288968	0.161985	0.851939	0.689955	4.68408	4.46701e-05	0.0117237	1.01205	C21orf66	NA	NA	21	34106765	R	II	3'UTR	opensea	3'UTR-opensea	NA	NA	NA	NA	NA	NA
cg22295925	0.153299	0.718451	0.565152	4.68282	4.48364e-05	0.0117386	1.00839	NA	NA	NA	15	99153795	R	II	IGR	opensea	IGR-opensea	NA	NA	TRUE	NA	NA	NA
cg02570061	0.0676163	0.246539	0.178923	4.67865	4.53922e-05	0.0118	0.996233	HNRNPH1	3187	NA	5	179051583	R	II	TSS1500	island	TSS1500-island	chr5:179049815-179051611	NA	NA	NA	NA	NA
cg24378250	0.0762597	0.915186	0.838926	4.67739	4.55619e-05	0.0118252	0.992555	TAF10	6881	Promoter_Associated	11	6632529	F	II	Body	shore	Body-shore	chr11:6632879-6633787	NA	NA	NA	NA	NA
cg06173216	0.0998514	0.423515	0.323664	4.67237	4.62414e-05	0.0118753	0.977954	MAL2	114569	NA	8	120219151	R	II	TSS1500	shore	TSS1500-shore	chr8:120220388-120221222	NA	NA	NA	NA	NA
cg18237548	0.122454	0.481731	0.359277	4.66978	4.6596e-05	0.0119265	0.97042	ERI1	90459	Promoter_Associated	8	8860050	R	II	TSS1500	shore	TSS1500-shore	chr8:8860200-8860742	NA	NA	NA	NA	NA
cg21456083	0.0728746	0.355053	0.282179	4.66401	4.73964e-05	0.0119657	0.953623	NA	NA	Unclassified	19	49524256	F	II	IGR	shore	IGR-shore	chr19:49522773-49523093	NA	NA	NA	NA	NA
cg11737757	0.0518566	0.676371	0.624514	4.66499	4.72589e-05	0.0119657	0.956489	NA	NA	NA	1	2885168	R	II	IGR	island	IGR-island	chr1:2885062-2885284	NA	NA	NA	NA	NA
cg07387335	0.0945906	0.920629	0.826038	4.6628	4.75651e-05	0.0119808	0.95012	NA	NA	NA	15	34781891	F	I	IGR	opensea	IGR-opensea	NA	NA	NA	NA	rs62006196	NA
cg06088282	0.0797881	0.458315	0.378526	4.6554	4.86153e-05	0.0121118	0.928586	PSME3	10197	Promoter_Associated	17	40984774	F	II	TSS1500	shore	TSS1500-shore	chr17:40985007-40985922	NA	NA	NA	NA	NA
cg23018236	0.0893654	0.757235	0.667869	4.65519	4.86446e-05	0.012112	0.927991	NA	NA	Unclassified_Cell_type_specific	17	30244563	F	II	IGR	island	IGR-island	chr17:30243859-30244564	NA	NA	NA	NA	NA
cg13809441	0.0689627	0.509651	0.440689	4.65259	4.90187e-05	0.0121333	0.920438	NA	NA	NA	6	6737631	R	II	IGR	opensea	IGR-opensea	NA	TRUE	NA	NA	NA	NA
cg07243548	0.0711441	0.903989	0.832845	4.64844	4.96234e-05	0.0122055	0.908351	VAV3	10451	NA	1	108231160	R	II	Body	opensea	Body-opensea	NA	NA	TRUE	NA	NA	NA
cg06112560	0.0706056	0.882211	0.811605	4.64597	4.99863e-05	0.0122475	0.901167	PLK1	5347	NA	16	23691827	F	II	Body	shore	Body-shore	chr16:23689891-23690671	NA	TRUE	NA	NA	NA
cg16909914	0.120547	0.528987	0.40844	4.6435	5.03516e-05	0.0122897	0.893989	ANKRD46	157567	Unclassified_Cell_type_specific	8	101554639	F	II	5'UTR	opensea	5'UTR-opensea	NA	NA	TRUE	NA	NA	NA
cg04637490	-0.0599755	0.821572	0.851548	-4.64005	5.0865e-05	0.0123437	0.883988	XAGE5	170627	NA	X	52840332	F	II	TSS1500	opensea	TSS1500-opensea	NA	NA	NA	NA	NA	NA
cg10463299	-0.0548672	0.0916793	0.116547	-4.63844	5.11075e-05	0.0123667	0.879301	CASS4	57091	Promoter_Associated_Cell_type_specific	20	54987330	R	II	5'UTR	opensea	5'UTR-opensea	NA	NA	TRUE	NA	NA	NA
cg07575896	0.172312	0.878302	0.70599	4.63645	5.1409e-05	0.012374	0.873503	ADAM19	8728	NA	5	157001092	F	II	Body	shore	Body-shore	chr5:157001468-157001756	NA	NA	NA	NA	NA
cg01874863	0.0506028	0.332204	0.281601	4.63552	5.15496e-05	0.012374	0.870809	SGCZ	137868	NA	8	15093686	R	II	Body	shore	Body-shore	chr8:15094237-15095168	NA	NA	NA	NA	NA
cg08992229	0.0736552	0.678741	0.605086	4.63513	5.16092e-05	0.0123742	0.869671	GRM8	2918	NA	7	126866923	R	II	Body	opensea	Body-opensea	NA	NA	TRUE	NA	NA	NA
cg15580304	-0.0544604	0.893048	0.917509	-4.63357	5.18464e-05	0.0123887	0.865152	MIR941-3	NA	NA	20	62550734	R	I	TSS1500	island	TSS1500-island	chr20:62550713-62551523	NA	NA	NA	rs36104778	NA
cg23649631	0.0640859	0.780857	0.716771	4.63201	5.20851e-05	0.0124105	0.860623	GPR123	NA	NA	10	134903046	R	II	Body	shore	Body-shore	chr10:134901198-134902619	NA	NA	NA	NA	NA
cg14373410	0.108853	0.310039	0.201186	4.63099	5.22428e-05	0.0124129	0.857644	TSHR	7253	NA	14	81426234	R	II	Body	opensea	Body-opensea	NA	NA	NA	NA	NA	NA
cg16401270	0.0920718	0.299368	0.207296	4.63044	5.23262e-05	0.0124257	0.856072	PTP4A2	8073	Promoter_Associated	1	32404469	R	II	TSS1500	shore	TSS1500-shore	chr1:32403387-32404382	NA	NA	NA	NA	NA
cg07692489	0.0843922	0.72647	0.642078	4.62944	5.24809e-05	0.0124541	0.853163	CARHSP1	23589	NA	16	8960972	F	II	5'UTR	shore	5'UTR-shore	chr16:8962189-8963190	NA	NA	NA	NA	NA
cg08690999	0.0830739	0.619932	0.536858	4.62816	5.26801e-05	0.012476	0.849428	NR2F1	7025	NA	5	92923396	R	II	Body	shore	Body-shore	chr5:92923487-92924497	NA	NA	NA	NA	NA
cg14236758	-0.0588602	0.898891	0.927751	-4.62371	5.33753e-05	0.0125816	0.836508	RXRA	6256	Unclassified_Cell_type_specific	9	137252129	R	II	Body	island	Body-island	chr9:137252115-137252451	NA	NA	NA	NA	NA
cg16441900	0.0682593	0.837257	0.768998	4.62173	5.36868e-05	0.0126065	0.830774	NXN	64359	NA	17	750848	F	II	Body	opensea	Body-opensea	NA	NA	NA	NA	rs60451600	NA
cg20518362	0.0825658	0.711247	0.628682	4.61993	5.39731e-05	0.0126521	0.825533	NA	NA	NA	11	80039295	R	II	IGR	opensea	IGR-opensea	NA	NA	TRUE	NA	NA	NA
cg26570574	0.0991883	0.921071	0.821883	4.61848	5.42029e-05	0.0126571	0.821345	RAB3GAP2	25782	NA	1	220415655	R	II	Body	opensea	Body-opensea	NA	NA	TRUE	NA	NA	NA
cg12075996	-0.080169	0.672263	0.722432	-4.61791	5.42942e-05	0.0126714	0.819686	SCML1	6322	NA	X	17758966	F	II	5'UTR	shelf	5'UTR-shelf	chrX:17755053-17756648	NA	NA	NA	NA	NA
cg01016857	0.0518505	0.366078	0.314228	4.61486	5.47847e-05	0.0127364	0.810825	C2CD4C	126567	Unclassified_Cell_type_specific	19	405795	F	II	3'UTR	shore	3'UTR-shore	chr19:406131-406611	NA	NA	NA	rs7255344	NA
cg07351267	-0.0625104	0.723574	0.756084	-4.61026	5.55315e-05	0.0127951	0.797484	LRP3	4037	NA	19	33684846	F	II	TSS1500	shore	TSS1500-shore	chr19:33685146-33686085	NA	NA	NA	rs12609549	NA
cg16165748	0.117532	0.465552	0.34802	4.61198	5.52509e-05	0.0127951	0.802474	POLA2	23649	NA	11	65030448	R	II	Body	shore	Body-shore	chr11:65029040-65029926	NA	NA	NA	NA	NA
cg13363748	0.169141	0.846437	0.677296	4.60666	5.61232e-05	0.0128288	0.787042	NA	NA	Unclassified_Cell_type_specific	6	143861183	R	II	IGR	shelf	IGR-shelf	chr6:143857743-143858751	NA	NA	NA	NA	NA
cg15324331	0.118276	0.904444	0.786168	4.60791	5.59177e-05	0.0128288	0.790655	NA	NA	NA	10	30085133	F	II	IGR	opensea	IGR-opensea	NA	NA	TRUE	NA	NA	NA
cg01201797	0.0513716	0.272565	0.221193	4.60795	5.59113e-05	0.0128288	0.790768	FZD5	7855	Unclassified_Cell_type_specific	2	208635605	F	II	TSS1500	shore	TSS1500-shore	chr2:208631558-208634934	NA	NA	NA	NA	NA
cg26779676	-0.0540773	0.301705	0.325782	4.60559	5.63009e-05	0.0128406	0.783927	NA	NA	NA	7	140774714	F	II	IGR	shore	IGR-shore	chr7:140772358-140774560	NA	NA	NA	NA	NA
cg20596329	-0.0535822	0.235863	0.259446	4.60288	5.67512e-05	0.0128805	0.776079	NA	NA	NA	11	67895842	F	I	IGR	island	IGR-island	chr11:67895786-67896104	TRUE	TRUE	NA	NA	NA
cg13532410	0.0837359	0.716135	0.6324	4.60112	5.7046e-05	0.0129126	0.770974	CACNA2D3	55799	NA	3	54732582	F	II	Body	opensea	Body-opensea	NA	NA	TRUE	NA	NA	NA
cg11300809	0.0721414	0.381245	0.309103	4.59896	5.74101e-05	0.0129421	0.764707	SGPP2	130367	Unclassified_Cell_type_specific	2	223288637	F	II	TSS1500	shore	TSS1500-shore	chr2:223288922-223290013	NA	NA	NA	NA	NA
cg08279515	-0.0674113	0.679897	0.717308	-4.58814	5.92674e-05	0.0131259	0.733343	HS6ST2	90161	Unclassified_Cell_type_specific	X	132091534	F	I	Body	island	Body-island	chrX:132090363-132092617	NA	NA	high-CpG:131918905-131919262	NA	NA
cg15801019	0.113094	0.585136	0.472042	4.58476	5.98597e-05	0.0131601	0.723548	LAMA2	3908	NA	6	129203783	R	II	TSS1500	opensea	TSS1500-opensea	NA	NA	TRUE	NA	NA	NA
cg22904173	0.0799152	0.732634	0.652719	4.58353	6.00774e-05	0.0131768	0.719973	NA	NA	NA	11	119846564	F	II	IGR	opensea	IGR-opensea	NA	NA	TRUE	NA	rs7117923	NA
cg06342416	-0.0735948	0.111719	0.155313	-4.58356	6.00724e-05	0.0131768	0.720056	TRPM2	7226	Promoter_Associated	21	45773569	F	I	5'UTR	opensea	5'UTR-opensea	NA	NA	NA	NA	NA	rs11701358
cg26772116	0.0505095	0.253771	0.203261	4.57924	6.08406e-05	0.0132511	0.707541	MTIF3	219402	NA	13	28016624	R	II	5'UTR	opensea	5'UTR-opensea	NA	NA	TRUE	NA	NA	NA
cg09307431	0.173759	0.768979	0.59522	4.57657	6.13211e-05	0.013287	0.699795	NA	NA	NA	12	69485428	R	II	IGR	opensea	IGR-opensea	NA	NA	TRUE	NA	NA	rs76556980
cg05198819	0.0715549	0.614695	0.54314	4.5724	6.20762e-05	0.0133591	0.687741	RAD50	10111	Promoter_Associated	5	131892439	R	II	TSS200	shore	TSS200-shore	chr5:131892564-131892957	NA	NA	NA	NA	NA
cg02703627	-0.127994	0.627997	0.725991	-4.569	6.27016e-05	0.0133659	0.677872	NA	NA	NA	12	34488920	F	II	IGR	island	IGR-island	chr12:34488610-34489037	NA	NA	NA	rs67506875	NA
cg02402706	0.0507818	0.370402	0.31962	4.56783	6.29164e-05	0.0133778	0.674503	NA	NA	NA	5	176125405	F	II	IGR	opensea	IGR-opensea	NA	NA	TRUE	NA	NA	NA
cg06117341	0.0623498	0.552016	0.489666	4.563	6.38173e-05	0.0134403	0.660505	CLDN9	9080	NA	16	3062653	R	II	1stExon	shore	1stExon-shore	chr16:3063679-3063981	TRUE	TRUE	NA	NA	rs2231606
cg13569146	0.0597454	0.274021	0.214275	4.5604	6.43073e-05	0.0134538	0.652975	NA	NA	NA	6	26330589	F	II	IGR	opensea	IGR-opensea	NA	NA	TRUE	NA	NA	NA
cg02333730	0.0710162	0.784226	0.71321	4.56093	6.42059e-05	0.0134538	0.654528	NA	NA	NA	17	12199913	R	II	IGR	opensea	IGR-opensea	NA	NA	TRUE	NA	NA	NA
cg05130075	0.144049	0.786327	0.642278	4.55892	6.45872e-05	0.0134743	0.648699	SAMD4A	23034	Unclassified_Cell_type_specific	14	55089473	R	II	Body	opensea	Body-opensea	NA	NA	TRUE	NA	NA	NA
cg10254692	0.142914	0.586145	0.443231	4.55905	6.45614e-05	0.0134743	0.649093	PLAGL1	5325	NA	6	144386515	R	II	TSS1500	shore	TSS1500-shore	chr6:144384894-144385888	NA	NA	NA	NA	NA
cg15006828	0.154959	0.527415	0.372456	4.55126	6.6058e-05	0.0136125	0.626532	NA	NA	NA	20	45081360	R	II	IGR	opensea	IGR-opensea	NA	NA	NA	NA	NA	NA
cg06670463	0.0812705	0.28573	0.20446	4.55149	6.60135e-05	0.0136125	0.627196	UBE2D3	7323	NA	4	103749966	F	II	TSS1500	shore	TSS1500-shore	chr4:103747631-103749392	NA	NA	NA	NA	NA
cg17128799	0.128509	0.606276	0.477767	4.55197	6.59196e-05	0.0136125	0.628597	PANK4	55229	Promoter_Associated	1	2458466	R	II	TSS1500	shore	TSS1500-shore	chr1:2457241-2458259	NA	NA	NA	NA	NA
cg06751597	-0.0747538	0.118694	0.163447	-4.55029	6.62454e-05	0.0136157	0.623744	SNAP23	8773	Promoter_Associated	15	42788175	R	II	5'UTR	opensea	5'UTR-opensea	NA	NA	NA	NA	NA	NA
cg19425513	0.10022	0.319404	0.219184	4.54625	6.7038e-05	0.0136349	0.612036	NA	NA	NA	12	78623412	F	II	IGR	opensea	IGR-opensea	NA	NA	TRUE	NA	NA	NA
cg09631909	0.137495	0.664311	0.526815	4.54629	6.70298e-05	0.0136349	0.612157	NA	NA	NA	22	35389016	F	II	IGR	opensea	IGR-opensea	NA	NA	NA	NA	NA	NA
cg02145310	-0.0603759	0.837055	0.867431	-4.54759	6.67742e-05	0.0136349	0.615918	ZMIZ1	57178	NA	10	80844809	F	II	5'UTR	opensea	5'UTR-opensea	NA	NA	TRUE	NA	NA	NA
cg14757173	0.0558904	0.814655	0.758765	-4.54818	6.66589e-05	0.0136349	0.617618	SSTR3	6753	NA	22	37602542	R	II	3'UTR	shore	3'UTR-shore	chr22:37603001-37603753	NA	NA	NA	NA	NA
cg14267151	0.175083	0.802707	0.627625	4.54345	6.75903e-05	0.0136869	0.60396	MUTED	NA	NA	6	8066098	R	II	TSS1500	shore	TSS1500-shore	chr6:8064046-8064765	NA	NA	NA	NA	NA
cg05512100	0.098852	0.254947	0.156095	4.53939	6.84028e-05	0.0137522	0.5922	PDE1C	5137	NA	7	32109997	R	II	Body	shore	Body-shore	chr7:32110063-32110910	TRUE	NA	NA	NA	NA
cg17872838	0.138518	0.884859	0.746341	4.53874	6.85325e-05	0.0137522	0.590336	UTP14C	9724	NA	13	52607339	F	II	3'UTR	opensea	3'UTR-opensea	NA	NA	NA	NA	NA	NA
cg20865082	0.0664632	0.764214	0.697751	4.5371	6.88646e-05	0.0137857	0.585579	NA	NA	NA	3	139557385	R	II	IGR	opensea	IGR-opensea	NA	NA	TRUE	NA	NA	rs79697417
cg01017464	0.0746146	0.229324	0.15471	4.53553	6.91813e-05	0.0138117	0.581062	SNORD58A	NA	Promoter_Associated_Cell_type_specific	18	47018095	R	II	TSS1500	shore	TSS1500-shore	chr18:47018434-47018948	NA	NA	NA	NA	NA
cg17739643	0.0506135	0.815647	0.765033	-4.53558	6.91712e-05	0.0138117	0.581206	GUCA2A	2980	NA	1	42630567	F	II	TSS200	opensea	TSS200-opensea	NA	NA	NA	NA	NA	NA
cg18527751	0.146617	0.84768	0.701063	4.5361	6.90658e-05	0.0138117	0.582706	C18orf25	147339	Promoter_Associated	18	43756134	F	II	5'UTR	shore	5'UTR-shore	chr18:43753303-43755104	NA	NA	NA	NA	NA
cg14442061	-0.0789555	0.0831471	0.132103	-4.53507	6.92763e-05	0.0138156	0.579713	SREBF1	6720	Promoter_Associated	17	17740468	F	I	TSS200	island	TSS200-island	chr17:17739511-17740525	NA	NA	NA	NA	NA
cg16802855	-0.141301	0.803261	0.914562	-4.53433	6.94259e-05	0.013829	0.57759	LOC732275	NA	NA	16	86371130	F	II	Body	opensea	Body-opensea	NA	NA	NA	NA	NA	NA
cg08071173	0.0765557	0.878378	0.801823	4.53262	6.9775e-05	0.0138318	0.572653	NA	NA	NA	7	16790316	F	II	IGR	shelf	IGR-shelf	chr7:16793188-16794100	NA	NA	NA	NA	NA
cg12860109	0.0591957	0.876416	0.817221	-4.53356	6.95832e-05	0.0138318	0.575362	NIPAL2	79815	NA	8	99259528	R	II	Body	opensea	Body-opensea	NA	NA	TRUE	NA	NA	NA
cg20801892	0.119094	0.752146	0.633051	4.52761	7.08094e-05	0.0139103	0.558172	EBF4	57593	Unclassified_Cell_type_specific	20	2678368	R	II	Body	shelf	Body-shelf	chr20:2672904-2674698	NA	NA	NA	NA	NA
cg18298494	-0.0520926	0.899554	0.921646	-4.5259	7.11658e-05	0.0139306	0.553232	TGFB3	7043	NA	14	76447327	F	II	1stExon	shore	1stExon-shore	chr14:76448623-76449389	NA	NA	low-CpG:75517011-75517232	NA	NA
cg21634218	0.0517914	0.377725	0.325934	4.52634	7.10744e-05	0.0139306	0.554496	FLJ26850	NA	Unclassified	19	50553699	R	II	TSS1500	shore	TSS1500-shore	chr19:50554012-50554492	TRUE	NA	NA	NA	NA
cg17102495	-0.0662487	0.778072	0.81432	-4.52507	7.13396e-05	0.0139494	0.550831	BAHCC1	57597	NA	17	79421644	F	II	Body	shore	Body-shore	chr17:79420144-79420437	NA	NA	NA	NA	NA
cg04446992	-0.0835996	0.183853	0.237453	-4.5216	7.20697e-05	0.014027	0.540813	NA	NA	NA	8	11550094	R	I	IGR	island	IGR-island	chr8:11549858-11550166	NA	NA	NA	NA	NA
cg04448240	0.0602308	0.934747	0.874516	4.51816	7.28027e-05	0.0140803	0.530856	NA	NA	NA	11	28831268	F	II	IGR	opensea	IGR-opensea	NA	NA	TRUE	NA	NA	NA
cg09765463	0.0550631	0.926479	0.871416	4.51345	7.38153e-05	0.0141186	0.517268	JAK1	3716	NA	1	65393430	R	II	5'UTR	opensea	5'UTR-opensea	NA	NA	TRUE	NA	NA	NA
cg11582717	-0.0521214	0.727984	0.750105	-4.51346	7.38124e-05	0.0141186	0.517306	NA	NA	Unclassified	17	63452460	R	II	IGR	opensea	IGR-opensea	NA	NA	TRUE	NA	NA	NA
cg14867085	0.0672669	0.695665	0.628398	4.51412	7.36712e-05	0.0141186	0.51919	NA	NA	NA	11	17623131	R	II	IGR	opensea	IGR-opensea	NA	NA	TRUE	NA	NA	NA
cg21130588	-0.0532537	0.0332589	0.0565126	-4.51446	7.35978e-05	0.0141186	0.52017	RPRM	56475	NA	2	154333914	F	I	3'UTR	shore	3'UTR-shore	chr2:154334449-154335458	NA	NA	NA	rs80339062	NA
cg14863978	-0.0611415	0.278118	0.30926	-4.51179	7.41765e-05	0.0141683	0.512466	GBX1	2636	NA	7	150864961	F	I	TSS200	island	TSS200-island	chr7:150863966-150865511	TRUE	TRUE	NA	NA	NA
cg04540406	0.0764179	0.275766	0.199348	4.50997	7.45732e-05	0.0141919	0.507219	SHCBP1	79801	NA	16	46655675	R	II	TSS1500	shore	TSS1500-shore	chr16:46655002-46655374	NA	NA	NA	NA	NA
cg23840338	0.0552606	0.94438	0.889119	4.50865	7.48619e-05	0.0142153	0.503418	MYBPC1	4604	NA	12	102078642	F	II	3'UTR	opensea	3'UTR-opensea	NA	NA	NA	NA	rs77998609	NA
cg03808172	0.0528757	0.111076	0.0582002	4.50463	7.57502e-05	0.0143119	0.491814	SHFM1	NA	Promoter_Associated_Cell_type_specific	7	96339361	R	II	TSS200	shore	TSS200-shore	chr7:96338816-96339277	TRUE	NA	NA	NA	NA
cg01303055	0.0552198	0.163769	0.108549	4.50379	7.59374e-05	0.0143179	0.489386	NA	NA	Unclassified	11	11265429	R	II	IGR	opensea	IGR-opensea	NA	NA	TRUE	NA	NA	NA
cg20039814	0.0697138	0.416636	0.346923	4.50166	7.6414e-05	0.0143546	0.483232	TP53INP1	94241	NA	8	95962383	F	II	TSS1500	shore	TSS1500-shore	chr8:95960751-95962372	NA	NA	NA	NA	NA
cg12943082	0.108185	0.666123	0.557937	4.49533	7.78452e-05	0.0144557	0.464983	CCL26	10344	NA	7	75419311	R	II	TSS1500	opensea	TSS1500-opensea	NA	NA	NA	NA	NA	NA
cg01059398	-0.113926	0.121501	0.205427	-4.49503	7.79137e-05	0.014462	0.464117	TNFSF10	8743	NA	3	172235808	F	II	Body	opensea	Body-opensea	NA	NA	TRUE	NA	rs7625589	NA
cg20152413	0.0560928	0.854791	0.798698	-4.4935	7.82647e-05	0.0145016	0.459696	NA	NA	NA	1	26494671	R	II	IGR	shore	IGR-shore	chr1:26496179-26496824	NA	NA	NA	NA	NA
cg14224170	0.0519068	0.732845	0.680939	4.49291	7.84002e-05	0.0145139	0.457996	SAFB2	9667	NA	19	5594798	R	II	Body	shore	Body-shore	chr19:5593709-5594194	NA	NA	NA	NA	NA
cg21429394	0.0874077	0.441023	0.353616	4.49129	7.87734e-05	0.0145347	0.453325	SLC17A8	246213	NA	12	100750899	R	II	1stExon	opensea	1stExon-opensea	NA	NA	TRUE	NA	NA	NA
cg23965590	0.099389	0.396471	0.297082	4.48539	8.01472e-05	0.0146843	0.436323	CBL	867	NA	11	119133451	F	II	Body	opensea	Body-opensea	NA	NA	TRUE	NA	NA	NA
cg10910730	-0.103195	0.65369	0.726885	-4.48434	8.03957e-05	0.0146926	0.433279	ARHGAP6	395	NA	X	11497215	R	II	Body	opensea	Body-opensea	NA	NA	NA	NA	NA	NA
cg27637303	0.0971099	0.770215	0.673105	4.48468	8.03157e-05	0.0146926	0.434258	NA	NA	Promoter_Associated	2	118942893	R	II	IGR	shore	IGR-shore	chr2:118943823-118944199	NA	TRUE	NA	NA	rs4849682
cg02010481	0.178	0.687379	0.50938	4.48309	8.06905e-05	0.0147241	0.42968	JAZF1	221895	NA	7	28218524	R	II	Body	shore	Body-shore	chr7:28219435-28219697	NA	NA	NA	NA	NA
cg11200930	0.057358	0.724174	0.666816	-4.48137	8.1098e-05	0.014741	0.424727	CAND2	23066	NA	3	12856409	F	II	Body	shore	Body-shore	chr3:12856649-12856863	NA	NA	NA	NA	NA
cg09351848	-0.0623687	0.80103	0.833398	-4.47836	8.1816e-05	0.0147948	0.41606	NRXN1	9378	NA	2	50623873	F	II	Body	opensea	Body-opensea	NA	NA	TRUE	NA	rs80166960	NA
cg01454752	0.0508269	0.901378	0.850551	4.47883	8.17036e-05	0.0147948	0.417412	LOC157627	NA	NA	8	9758847	R	II	Body	shore	Body-shore	chr8:9760750-9761643	NA	TRUE	NA	NA	NA
cg03416628	0.0781317	0.298009	0.219877	4.47658	8.22434e-05	0.0148275	0.410937	HOXC4	3221	Unclassified	12	54446505	F	II	5'UTR	shore	5'UTR-shore	chr12:54447744-54448091	TRUE	TRUE	NA	NA	NA
cg06622994	0.0516321	0.821115	0.769483	-4.47635	8.23001e-05	0.0148313	0.41026	ABCG4	64137	NA	11	119032584	R	II	3'UTR	opensea	3'UTR-opensea	NA	NA	NA	NA	NA	NA
cg15662806	-0.0960332	0.833034	0.899068	-4.47507	8.26103e-05	0.0148524	0.406561	MID2	11043	NA	X	107172238	R	II	3'UTR	opensea	3'UTR-opensea	NA	NA	NA	NA	NA	NA
cg20133901	-0.0762753	0.628142	0.674417	-4.47535	8.25404e-05	0.0148524	0.407394	RAD54L2	23132	NA	3	51602121	F	II	5'UTR	opensea	5'UTR-opensea	NA	NA	TRUE	NA	NA	NA
cg26804595	0.0987857	0.410913	0.312127	4.47239	8.3261e-05	0.0149102	0.398847	FBXL16	146330	Unclassified_Cell_type_specific	16	749581	R	II	5'UTR	shore	5'UTR-shore	chr16:750398-751451	NA	NA	NA	NA	NA
cg12465412	0.0745549	0.7643	0.689745	4.4716	8.34537e-05	0.0149305	0.396575	PCNXL2	NA	NA	1	233428450	F	II	Body	shelf	Body-shelf	chr1:233431149-233431540	NA	NA	NA	rs73093239	NA
cg00830420	0.0704108	0.422935	0.352524	4.47108	8.35806e-05	0.014943	0.395082	ANO2	57101	Unclassified_Cell_type_specific	12	5758014	R	II	Body	opensea	Body-opensea	NA	NA	TRUE	NA	NA	NA
cg08702160	-0.056721	0.880535	0.907256	-4.46887	8.41242e-05	0.0150058	0.388708	NA	NA	NA	3	184396539	R	II	IGR	opensea	IGR-opensea	NA	NA	TRUE	NA	NA	NA
cg07826516	0.101665	0.708132	0.606466	4.46628	8.47641e-05	0.0150816	0.38126	NA	NA	NA	5	3106230	F	II	IGR	opensea	IGR-opensea	NA	NA	TRUE	NA	NA	NA
cg25073957	-0.0657312	0.425701	0.461432	-4.46316	8.55437e-05	0.0151603	0.37226	RNF128	79589	NA	X	105970061	F	I	1stExon	island	1stExon-island	chrX:105969686-105970598	TRUE	NA	NA	NA	NA
cg15651267	0.0696362	0.919412	0.849776	4.46361	8.54303e-05	0.0151603	0.373564	ODZ2	NA	NA	5	167028535	F	II	Body	opensea	Body-opensea	NA	NA	TRUE	NA	NA	NA
cg04630982	-0.09846	0.418739	0.487199	-4.46096	8.60957e-05	0.0152092	0.365938	MIR505	NA	NA	X	139006339	R	I	Body	opensea	Body-opensea	NA	NA	NA	NA	NA	NA
cg27252970	0.0530576	0.279148	0.22609	4.45873	8.66586e-05	0.015213	0.359533	SPEG	10290	NA	2	220348312	R	I	Body	shore	Body-shore	chr2:220348955-220349784	NA	NA	NA	NA	NA
cg06830360	-0.131482	0.195645	0.297127	-4.45899	8.65937e-05	0.015213	0.360268	NA	NA	Unclassified	8	142413013	R	I	IGR	opensea	IGR-opensea	NA	NA	TRUE	NA	NA	NA
cg01289541	0.102018	0.48479	0.382772	4.45943	8.64818e-05	0.015213	0.36154	SLC7A14	57709	NA	3	170282058	F	II	5'UTR	opensea	5'UTR-opensea	NA	NA	TRUE	NA	NA	NA
cg00984696	0.11016	0.433457	0.323297	4.45828	8.67739e-05	0.015214	0.358226	KALRN	8997	NA	3	124128381	F	II	Body	opensea	Body-opensea	NA	NA	TRUE	NA	NA	NA
cg09122423	0.0896592	0.390677	0.301018	4.45698	8.71058e-05	0.0152152	0.354474	NA	NA	NA	11	107540995	R	II	IGR	opensea	IGR-opensea	NA	NA	TRUE	NA	NA	NA
cg19097280	0.132831	0.63654	0.503708	4.45384	8.79102e-05	0.0152581	0.34544	LRRN4	164312	Unclassified_Cell_type_specific	20	6035902	R	II	TSS1500	shelf	TSS1500-shelf	chr20:6032675-6033517	NA	NA	NA	NA	NA
cg09617441	0.0566646	0.893212	0.836547	-4.45389	8.78968e-05	0.0152581	0.345589	C6orf222	389384	NA	6	36287380	F	II	Body	opensea	Body-opensea	NA	NA	TRUE	NA	NA	NA
cg07033253	0.0687984	0.802592	0.733793	4.45433	8.77823e-05	0.0152581	0.346871	SRRM3	222183	NA	7	75908694	R	II	Body	shore	Body-shore	chr7:75909703-75909906	NA	NA	NA	NA	NA
cg01252713	0.111473	0.91003	0.798557	4.45322	8.80682e-05	0.0152633	0.343674	NA	NA	NA	2	235549589	F	II	IGR	opensea	IGR-opensea	NA	NA	TRUE	NA	NA	NA
cg22063247	0.0589766	0.405474	0.346497	4.45194	8.83994e-05	0.0152716	0.339986	JAM3	83700	NA	11	133994642	F	II	Body	shore	Body-shore	chr11:133994709-133995090	NA	NA	NA	NA	NA
cg16049864	0.066698	0.191478	0.12478	4.44996	8.89147e-05	0.015315	0.334274	TP53INP1	94241	NA	8	95962084	F	II	TSS1500	island	TSS1500-island	chr8:95960751-95962372	NA	NA	NA	NA	NA
cg08917664	0.0535642	0.843549	0.789984	4.44853	8.92856e-05	0.0153355	0.330183	BCL9	607	NA	1	147052445	F	II	5'UTR	opensea	5'UTR-opensea	NA	NA	TRUE	NA	NA	NA
cg16958351	0.122404	0.805062	0.682657	4.44519	9.01642e-05	0.0154041	0.32056	SALL4	57167	NA	20	50400640	F	II	3'UTR	opensea	3'UTR-opensea	NA	NA	NA	NA	rs3171177	NA
cg13462158	-0.105332	0.819228	0.89456	-4.44148	9.11488e-05	0.0154282	0.309888	PCSK9	255738	Unclassified_Cell_type_specific	1	55522104	F	I	Body	opensea	Body-opensea	NA	NA	NA	NA	rs28362254	NA
cg12178669	0.10654	0.275512	0.168972	4.44007	9.15253e-05	0.0154495	0.305838	NCOA4	8031	Promoter_Associated_Cell_type_specific	10	51566202	F	II	5'UTR	shore	5'UTR-shore	chr10:51565071-51565648	NA	NA	NA	NA	NA
cg02097120	0.134667	0.664967	0.5303	4.43914	9.17753e-05	0.0154659	0.303157	TDRD10	126668	NA	1	154492952	R	II	Body	opensea	Body-opensea	NA	NA	NA	NA	NA	NA
cg17709180	-0.0594385	0.882999	0.912437	-4.43792	9.21023e-05	0.0154776	0.299663	FLJ23834	NA	NA	7	105602405	R	II	TSS1500	opensea	TSS1500-opensea	NA	NA	NA	NA	NA	NA
cg04685865	0.0598489	0.436264	0.376415	4.43742	9.22389e-05	0.0154881	0.298207	UNC13A	23025	NA	19	17712768	F	II	3'UTR	shelf	3'UTR-shelf	chr19:17716644-17717531	NA	NA	NA	NA	NA
cg17376045	-0.0565126	0.483667	0.51018	-4.4369	9.23774e-05	0.015499	0.296733	GNL3L	54552	NonGene_Associated	X	54556668	F	I	1stExon	island	1stExon-island	chrX:54556428-54556959	NA	NA	high-CpG:54573345-54573482	NA	NA
cg18192574	-0.0539568	0.0445171	0.0684739	-4.43656	9.24707e-05	0.0155023	0.295741	CENPK	64105	Promoter_Associated	5	64858845	F	II	5'UTR	island	5'UTR-island	chr5:64858775-64859283	NA	NA	NA	rs76523960	NA
cg23881566	0.0779637	0.417791	0.339828	4.43543	9.27773e-05	0.0155413	0.292489	SRRM4	84530	NA	12	119457146	R	II	Body	opensea	Body-opensea	NA	NA	TRUE	NA	NA	NA
cg04231888	0.0869223	0.701731	0.614809	4.43266	9.35303e-05	0.015575	0.284547	NAV2	89797	NA	11	19411473	R	II	Body	opensea	Body-opensea	NA	NA	TRUE	NA	NA	NA
cg01084740	0.0742215	0.52124	0.447019	4.433	9.34391e-05	0.015575	0.285506	TMEM30B	161291	Unclassified_Cell_type_specific	14	61748243	F	II	1stExon	shore	1stExon-shore	chr14:61746804-61748141	TRUE	NA	NA	NA	NA
cg05209514	0.168144	0.699031	0.530887	4.43318	9.33884e-05	0.015575	0.286039	CPM	1368	NA	12	69353500	F	II	5'UTR	opensea	5'UTR-opensea	NA	NA	TRUE	NA	NA	NA
cg21468274	0.0897625	0.88669	0.796928	4.42683	9.51402e-05	0.0156745	0.267782	TMEM102	284114	Promoter_Associated	17	7339835	F	II	Body	island	Body-island	chr17:7339808-7340896	NA	NA	NA	NA	NA
cg03575041	0.074352	0.844796	0.770444	4.4271	9.50643e-05	0.0156745	0.268566	LILRA4	23547	NA	19	54851571	F	II	TSS1500	opensea	TSS1500-opensea	NA	NA	NA	NA	NA	NA
cg22509845	0.141558	0.771931	0.630373	4.42567	9.54636e-05	0.0156836	0.264449	NA	NA	NA	5	82696965	F	II	IGR	opensea	IGR-opensea	NA	NA	TRUE	NA	NA	NA
cg23751536	0.05279	0.832056	0.779266	4.42395	9.5945e-05	0.0157215	0.259507	PRDM15	63977	Unclassified	21	43251517	R	II	Body	shelf	Body-shelf	chr21:43255476-43255722	NA	NA	NA	NA	rs73359669
cg07421287	-0.0979895	0.713971	0.78196	-4.42147	9.66423e-05	0.0157937	0.252395	KCNA3	3738	NA	1	111218287	F	II	TSS1500	shore	TSS1500-shore	chr1:111216244-111217937	NA	NA	NA	NA	NA
cg12019893	0.167732	0.757618	0.589887	4.42093	9.67946e-05	0.0157971	0.250848	ZNF662	389114	NA	3	42950090	R	II	Body	shore	Body-shore	chr3:42947480-42948170	NA	NA	NA	NA	NA
cg22502382	0.0518635	0.875253	0.823389	-4.41456	9.86163e-05	0.0158822	0.232535	FGD4	121512	NA	12	32701732	R	II	5'UTR	opensea	5'UTR-opensea	NA	TRUE	TRUE	NA	NA	NA
cg07567679	0.0599678	0.902626	0.842658	-4.41637	9.80934e-05	0.0158822	0.237757	MIR1266	NA	NA	15	52570612	R	II	TSS1500	opensea	TSS1500-opensea	NA	NA	NA	NA	NA	NA
cg16443970	-0.0556746	0.0574426	0.0831172	-4.41671	9.79961e-05	0.0158822	0.238731	PAX2	5076	NA	10	102504022	R	I	TSS1500	island	TSS1500-island	chr10:102503913-102506146	NA	NA	NA	NA	NA
cg26224311	0.0604641	0.603203	0.542739	4.41358	9.88972e-05	0.0158957	0.229742	NA	NA	NA	15	47476133	R	II	IGR	shore	IGR-shore	chr15:47476369-47477499	NA	NA	NA	NA	NA
cg07974890	0.121163	0.409906	0.288743	4.41368	9.88694e-05	0.0158957	0.230018	NA	NA	Unclassified	2	192623925	R	II	IGR	opensea	IGR-opensea	NA	TRUE	TRUE	NA	NA	NA
cg02556155	0.191911	0.755359	0.563448	4.41328	9.89848e-05	0.0159038	0.228872	NA	NA	NA	3	114052269	R	II	IGR	opensea	IGR-opensea	NA	NA	TRUE	NA	NA	NA
cg18059933	0.104476	0.697056	0.59258	4.40854	0.000100365	0.0159658	0.215269	TP53INP1	94241	NA	8	95962463	F	II	TSS1500	shore	TSS1500-shore	chr8:95960751-95962372	NA	NA	NA	NA	NA
cg02127689	0.102908	0.750022	0.647114	4.40957	0.000100065	0.0159658	0.21821	NA	NA	NA	6	5849049	R	II	IGR	shelf	IGR-shelf	chr6:5851610-5851841	NA	NA	NA	NA	NA
cg27219973	0.0560606	0.932677	0.876616	-4.40708	0.000100794	0.0159809	0.211081	GNRHR	2798	NA	4	68622191	F	II	TSS1500	opensea	TSS1500-opensea	NA	NA	NA	NA	NA	NA
cg10760299	0.102359	0.513061	0.410702	4.40674	0.000100894	0.0159847	0.21011	GATM	2628	Unclassified_Cell_type_specific	15	45669010	R	II	Body	shore	Body-shore	chr15:45669970-45671029	NA	NA	NA	NA	NA
cg16175713	0.0776415	0.83631	0.758668	4.4068	0.000100878	0.0159847	0.210269	CYP39A1	51302	NA	6	46617172	F	II	Body	shelf	Body-shelf	chr6:46620541-46621189	NA	NA	NA	NA	NA
cg20016914	0.0856626	0.691699	0.606036	4.40396	0.000101717	0.0160667	0.202133	C14orf181	NA	Promoter_Associated	14	69263267	R	II	TSS200	shore	TSS200-shore	chr14:69259612-69262900	TRUE	NA	NA	NA	rs74060172
cg04925824	-0.0661322	0.243767	0.279899	-4.40361	0.000101821	0.0160771	0.201128	PCID2	55795	Promoter_Associated	13	113862971	R	I	5'UTR	island	5'UTR-island	chr13:113862362-113864517	NA	NA	high-CpG:112910945-112910999	NA	NA
cg20801711	0.131285	0.663191	0.531906	4.40299	0.000102006	0.0160941	0.199351	NA	NA	NA	8	55278980	R	II	IGR	opensea	IGR-opensea	NA	NA	TRUE	NA	NA	NA
cg07095945	0.0592631	0.940258	0.880995	-4.40164	0.000102409	0.0161079	0.195475	ALPK3	57538	NA	15	85415281	F	II	3'UTR	opensea	3'UTR-opensea	NA	NA	NA	NA	NA	NA
cg08271909	0.0649332	0.94319	0.878257	4.39813	0.000103464	0.0161155	0.185411	NA	NA	NA	4	155661691	R	II	IGR	island	IGR-island	chr4:155661678-155661984	NA	NA	NA	NA	NA
cg05587419	0.0512423	0.378349	0.327106	4.39846	0.000103366	0.0161155	0.186339	TRPV4	59341	NA	12	110270636	F	II	5'UTR	shore	5'UTR-shore	chr12:110271000-110271582	TRUE	TRUE	NA	NA	NA
cg06301399	0.0715482	0.852505	0.780957	4.40059	0.000102724	0.0161155	0.192463	MOG	4340	NA	6	29634495	R	I	3'UTR	opensea	3'UTR-opensea	NA	NA	TRUE	NA	NA	NA
cg00135497	0.0957454	0.820688	0.724943	4.3976	0.000103627	0.0161203	0.183867	NA	NA	NA	4	155661849	R	I	IGR	island	IGR-island	chr4:155661678-155661984	NA	NA	NA	NA	NA
cg22446399	0.0571837	0.896313	0.83913	4.39762	0.00010362	0.0161203	0.183938	CGREF1	10669	NA	2	27326580	R	II	Body	opensea	Body-opensea	NA	NA	NA	NA	NA	NA
cg24543255	0.0707626	0.251455	0.180692	4.39616	0.000104062	0.0161519	0.179755	NA	NA	NA	11	69683359	R	II	IGR	island	IGR-island	chr11:69683358-69683620	NA	NA	NA	NA	NA
cg27338897	-0.0592375	0.107116	0.136354	-4.39255	0.000105167	0.0162087	0.169389	SLC41A3	54946	Promoter_Associated	3	125802820	F	I	5'UTR	island	5'UTR-island	chr3:125802447-125803258	NA	NA	NA	NA	NA
cg00454305	0.0706604	0.563397	0.492737	4.39182	0.000105389	0.0162145	0.167318	UNKL	64718	Promoter_Associated	16	1429905	R	II	TSS1500	island	TSS1500-island	chr16:1429050-1430104	NA	NA	NA	NA	NA
cg21179654	0.171644	0.705202	0.533559	4.39185	0.000105381	0.0162145	0.167385	ZBTB20	26137	Unclassified_Cell_type_specific	3	114057297	F	II	3'UTR	opensea	3'UTR-opensea	NA	NA	NA	NA	NA	NA
cg02248749	0.0626307	0.913674	0.851043	4.3909	0.000105674	0.0162406	0.164661	TNXB	7148	NA	6	32041191	R	II	Body	opensea	Body-opensea	NA	NA	NA	NA	NA	NA
cg13710297	0.119556	0.648198	0.528642	4.38904	0.000106248	0.0162812	0.159346	ERC2	26059	NA	3	55752980	R	II	Body	opensea	Body-opensea	NA	NA	TRUE	NA	NA	NA
cg00904622	0.0907676	0.828276	0.737509	4.38704	0.000106871	0.0163356	0.153604	NA	NA	NA	6	80520743	R	II	IGR	opensea	IGR-opensea	NA	NA	TRUE	NA	NA	NA
cg05474943	0.0756008	0.374337	0.298736	4.3852	0.000107446	0.016354	0.148341	NA	NA	NA	4	6732464	F	II	IGR	shelf	IGR-shelf	chr4:6728911-6729200	NA	NA	NA	NA	NA
cg17073169	0.171464	0.777354	0.605891	4.3839	0.000107855	0.0163666	0.144608	NA	NA	NA	3	110533292	F	II	IGR	opensea	IGR-opensea	NA	NA	TRUE	NA	NA	NA
cg23654821	0.0524701	0.174968	0.122498	4.38259	0.000108269	0.0164027	0.140849	CSRNP1	64651	Promoter_Associated	3	39188656	F	II	5'UTR	shore	5'UTR-shore	chr3:39186524-39186730	TRUE	TRUE	NA	rs68063005	rs10621707
cg02475600	-0.0535114	0.80642	0.829931	-4.37888	0.000109447	0.0164586	0.13023	NA	NA	NA	12	34503594	F	I	IGR	island	IGR-island	chr12:34503354-34503614	NA	NA	NA	NA	NA
cg06388363	0.0666696	0.527847	0.461177	4.3782	0.000109663	0.0164629	0.128288	NA	NA	NA	6	164507305	R	II	IGR	opensea	IGR-opensea	NA	NA	NA	NA	NA	NA
cg12072001	0.0577119	0.519692	0.46198	4.37615	0.000110324	0.0165267	0.122391	LOC100130872-SPON2	NA	NA	4	1166767	F	II	Body	shore	Body-shore	chr4:1164515-1166582	TRUE	TRUE	NA	NA	NA
cg21095280	0.145613	0.673653	0.52804	4.37601	0.000110368	0.0165273	0.122006	CPNE5	57699	Unclassified	6	36724036	R	II	Body	opensea	Body-opensea	NA	NA	NA	NA	NA	NA
cg13570972	-0.0519062	0.204396	0.226302	4.37552	0.000110525	0.0165372	0.12061	PAX6	5080	Unclassified_Cell_type_specific	11	31839632	R	I	TSS200	island	TSS200-island	chr11:31839363-31839813	NA	NA	NA	NA	NA
cg01055518	0.0714179	0.70586	0.634442	4.37263	0.000111463	0.0166109	0.112312	DAB1	1600	NA	1	57802279	R	II	5'UTR	opensea	5'UTR-opensea	NA	NA	TRUE	NA	NA	NA
cg11758841	0.0525553	0.799382	0.746827	4.36714	0.00011326	0.0167445	0.0966147	PARVA	55742	NA	11	12530155	F	II	Body	opensea	Body-opensea	NA	NA	TRUE	NA	NA	NA
cg01904243	-0.093402	0.376455	0.439857	-4.36129	0.000115212	0.0167788	0.079851	C14orf43	NA	NA	14	74251254	F	II	5'UTR	shelf	5'UTR-shelf	chr14:74253387-74254188	NA	TRUE	NA	NA	NA
cg06312072	0.0912381	0.609243	0.518005	4.36164	0.000115093	0.0167788	0.0808656	ANKS1B	56899	NA	12	99287129	F	II	Body	shore	Body-shore	chr12:99288222-99289374	NA	NA	NA	NA	NA
cg17062665	0.0889989	0.925814	0.836815	4.36197	0.000114984	0.0167788	0.0817982	NA	NA	NA	12	77715621	F	II	IGR	shelf	IGR-shelf	chr12:77718453-77719440	NA	NA	NA	NA	NA
cg14964336	-0.153774	0.146015	0.269789	-4.36379	0.000114374	0.0167788	0.087016	NA	NA	NA	4	1523275	F	II	IGR	island	IGR-island	chr4:1521703-1523281	TRUE	NA	NA	NA	NA
cg18453551	0.128085	0.752633	0.624548	4.36381	0.000114366	0.0167788	0.08708	LOC90246	NA	NA	3	128226565	F	II	TSS200	opensea	TSS200-opensea	NA	NA	NA	NA	NA	NA
cg04166385	0.0581484	0.825969	0.76782	4.36435	0.000114186	0.0167788	0.0886263	NA	NA	NA	19	40002801	F	II	IGR	shelf	IGR-shelf	chr19:40005648-40005869	NA	NA	NA	NA	NA
cg26962439	0.0718392	0.293451	0.221612	4.36454	0.000114125	0.0167788	0.0891539	PDE6B	5158	NA	4	618204	F	II	TSS1500	shore	TSS1500-shore	chr4:619513-619912	NA	TRUE	NA	rs77031975	NA
cg03901431	0.0641848	0.892378	0.828194	-4.35993	0.00011567	0.0167953	0.0759627	NA	NA	NA	16	85517684	F	II	IGR	shore	IGR-shore	chr16:85519109-85519357	NA	NA	NA	NA	NA
cg14855679	0.0890225	0.3099	0.220878	4.35841	0.000116181	0.0168405	0.0716337	NA	NA	NA	4	115649889	R	II	IGR	opensea	IGR-opensea	NA	NA	TRUE	NA	NA	NA
cg06547017	0.0665847	0.670575	0.60399	4.35234	0.000118257	0.0170358	0.0542575	ATXN7L1	222255	NA	7	105514694	F	II	Body	shelf	Body-shelf	chr7:105516844-105517963	NA	NA	NA	NA	rs78241783
cg17989763	0.0721429	0.47806	0.405917	4.34747	0.000119948	0.0171678	0.0403263	NA	NA	NA	10	86863762	R	II	IGR	opensea	IGR-opensea	NA	NA	TRUE	NA	NA	NA
cg03649288	0.124348	0.350856	0.226508	4.34639	0.000120327	0.0171697	0.0372327	LOC646405	NA	NA	13	25506383	R	II	Body	shore	Body-shore	chr13:25506113-25506341	NA	NA	NA	NA	rs79470870
cg21756465	-0.0544063	0.0484105	0.0728168	-4.34691	0.000120145	0.0171697	0.0387187	DYNC1I2	1781	Promoter_Associated	2	172543834	R	II	TSS200	shore	TSS200-shore	chr2:172543901-172544690	TRUE	NA	NA	NA	NA
cg12699321	0.163279	0.812428	0.64915	4.34565	0.000120585	0.0172004	0.0351334	NA	NA	NA	3	117158482	R	II	IGR	opensea	IGR-opensea	NA	NA	TRUE	NA	NA	NA
cg06629734	0.0597752	0.601064	0.541289	4.34293	0.000121546	0.0172178	0.027352	GLP1R	2740	NA	6	39017116	F	II	Body	shore	Body-shore	chr6:39016307-39016998	NA	NA	NA	NA	NA
cg01464186	0.177114	0.75433	0.577217	4.34151	0.000122048	0.0172347	0.0233032	SGMS1	259230	Unclassified_Cell_type_specific	10	52191661	F	II	5'UTR	opensea	5'UTR-opensea	NA	NA	TRUE	NA	rs34375381	NA
cg23871367	0.066918	0.851037	0.784119	4.34086	0.00012228	0.0172492	0.0214425	SMOC2	64094	NA	6	168897991	R	II	Body	opensea	Body-opensea	NA	NA	TRUE	NA	NA	NA
cg02343736	0.0521603	0.300235	0.248075	4.33726	0.000123569	0.0173534	0.0111558	KLHL35	283212	Promoter_Associated_Cell_type_specific	11	75142012	F	II	TSS1500	shore	TSS1500-shore	chr11:75140737-75141849	NA	NA	NA	NA	NA
cg22502502	-0.0760512	0.0276647	0.0737159	-4.3355	0.000124206	0.0173925	0.006119	TRIM38	10475	Promoter_Associated	6	25962567	F	II	TSS1500	opensea	TSS1500-opensea	NA	TRUE	TRUE	NA	NA	NA
cg05631194	0.201455	0.726613	0.525159	4.33412	0.000124705	0.0174161	0.00218312	PSORS1C3	NA	NA	6	31146417	R	II	TSS1500	shore	TSS1500-shore	chr6:31148369-31148577	NA	NA	NA	NA	NA
cg09025943	0.140126	0.590263	0.450137	4.32991	0.000126244	0.017509	-0.00984472	NA	NA	NA	X	106751450	F	II	IGR	shore	IGR-shore	chrX:106749879-106750862	NA	TRUE	NA	NA	NA
cg00456672	0.0766247	0.679941	0.603316	4.32924	0.000126491	0.0175201	-0.0117592	C2CD4A	145741	NA	15	62358751	F	II	TSS1500	shore	TSS1500-shore	chr15:62359827-62360995	NA	NA	NA	NA	NA
cg17682357	-0.0854904	0.881713	0.937204	-4.32886	0.000126632	0.0175339	-0.0128536	KIAA1486	NA	NA	2	226439867	R	II	Body	opensea	Body-opensea	NA	NA	NA	NA	NA	NA
cg11087723	0.148446	0.820913	0.672467	4.32842	0.000126792	0.0175504	-0.0140952	NA	NA	NA	5	56894899	R	II	IGR	opensea	IGR-opensea	NA	NA	TRUE	NA	NA	NA
cg02382706	0.0510655	0.915943	0.864877	4.32656	0.000127481	0.0176109	-0.0194036	CALML5	51806	NA	10	5540667	F	II	1stExon	shore	1stExon-shore	chr10:5540785-5541515	NA	NA	NA	NA	NA
cg16065922	0.079144	0.559791	0.480647	4.3253	0.000127948	0.0176371	-0.0229944	NA	NA	NA	7	71912239	R	II	IGR	opensea	IGR-opensea	NA	NA	NA	NA	NA	NA
cg04959790	-0.0558156	0.777996	0.803811	-4.32188	0.00012923	0.0176828	-0.0327646	NR1H3	10062	NA	11	47278977	F	II	5'UTR	opensea	5'UTR-opensea	NA	TRUE	TRUE	NA	NA	NA
cg27530015	0.0569287	0.203643	0.146714	4.32032	0.000129818	0.0176841	-0.0372156	TUBB2A	7280	Promoter_Associated	6	3158417	R	II	TSS1500	island	TSS1500-island	chr6:3157400-3158418	NA	NA	NA	NA	NA
cg12488585	0.106593	0.606829	0.500236	4.32139	0.000129413	0.0176841	-0.0341512	EP400	57634	Promoter_Associated	12	132434050	F	II	TSS1500	shore	TSS1500-shore	chr12:132434352-132435241	NA	NA	NA	NA	NA
cg08833577	-0.0526273	0.210571	0.233199	4.31811	0.000130656	0.0177626	-0.0435233	VAX1	11023	Unclassified_Cell_type_specific	10	118899288	R	I	TSS1500	island	TSS1500-island	chr10:118899247-118900329	NA	NA	NA	NA	NA
cg08578491	0.0553482	0.938131	0.882783	4.31708	0.000131049	0.0177668	-0.0464738	NA	NA	NA	6	26276143	R	II	IGR	shelf	IGR-shelf	chr6:26272470-26272696	NA	NA	NA	NA	NA
cg26916621	-0.0631411	0.881057	0.914198	-4.31486	0.000131897	0.0177817	-0.0527944	MIR10A	NA	NA	17	46657346	R	II	TSS200	shore	TSS200-shore	chr17:46658948-46660003	NA	NA	NA	NA	NA
cg25209672	0.129624	0.821335	0.691711	4.31496	0.000131861	0.0177817	-0.0525255	SPATA4	132851	NA	4	177107381	R	II	Body	opensea	Body-opensea	NA	NA	TRUE	NA	NA	NA
cg25754035	-0.120227	0.404749	0.494976	-4.31512	0.000131798	0.0177817	-0.0520619	NA	NA	NA	11	45720337	R	II	IGR	opensea	IGR-opensea	NA	NA	NA	NA	NA	NA
cg13189687	-0.0591102	0.436918	0.466028	-4.31551	0.000131649	0.0177817	-0.0509529	MECP2	4204	Promoter_Associated	X	153363353	F	I	TSS200	island	TSS200-island	chrX:153362568-153363473	NA	NA	NA	NA	NA
cg12592365	0.14251	0.71196	0.56945	4.31611	0.000131417	0.0177817	-0.0492186	RPTOR	57521	Gene_Associated_Cell_type_specific	17	78765948	F	II	Body	opensea	Body-opensea	NA	TRUE	TRUE	NA	rs61521042	rs75467749
cg19763428	0.15864	0.368744	0.210104	4.31617	0.000131395	0.0177817	-0.0490567	PDE1C	5137	NA	7	32109831	R	II	Body	shore	Body-shore	chr7:32110063-32110910	TRUE	NA	NA	NA	NA
cg10103373	0.0541794	0.775861	0.721682	-4.31373	0.000132333	0.0177838	-0.0560279	OTOS	150677	NA	2	241080193	R	II	TSS200	opensea	TSS200-opensea	NA	NA	NA	NA	NA	NA
cg12611448	0.0758412	0.265882	0.19004	4.30979	0.000133856	0.0178528	-0.0672494	LIPH	200879	Unclassified	3	185255217	R	II	Body	opensea	Body-opensea	NA	TRUE	NA	NA	NA	NA
cg05641529	0.0887293	0.305333	0.216603	4.30984	0.000133837	0.0178528	-0.0671116	ADH1B	125	NA	4	100242957	F	II	TSS1500	opensea	TSS1500-opensea	NA	NA	NA	NA	NA	NA
cg02638458	0.0787834	0.232934	0.154151	4.30699	0.000134952	0.0179534	-0.0752403	CNPY1	285888	NA	7	155301811	F	II	5'UTR	shore	5'UTR-shore	chr7:155302253-155303158	NA	NA	NA	rs79072643	NA
cg17362927	0.0570983	0.872223	0.815125	4.30416	0.000136069	0.0180222	-0.0833186	MYL1	4632	NA	2	211155085	F	II	3'UTR	opensea	3'UTR-opensea	NA	NA	NA	NA	NA	NA
cg13519373	0.0786053	0.912066	0.833461	-4.30136	0.00013718	0.018101	-0.0912917	CXCR1	3577	NA	2	219030898	R	II	5'UTR	opensea	5'UTR-opensea	NA	NA	NA	NA	NA	NA
cg19818298	-0.0533824	0.0493685	0.0727509	-4.30119	0.000137247	0.0181041	-0.0917669	CHD8	57680	Promoter_Associated	14	21905552	R	I	TSS200	opensea	TSS200-opensea	NA	NA	NA	NA	NA	NA
cg11915901	-0.120159	0.462454	0.552613	-4.29919	0.000138049	0.0181634	-0.097478	NA	NA	NA	10	31074432	F	II	IGR	island	IGR-island	chr10:31073835-31074433	NA	NA	NA	NA	NA
cg15624634	-0.0545031	0.0620706	0.0865737	-4.29712	0.000138882	0.0181902	-0.103376	EYA2	2139	NA	20	45524169	R	II	5'UTR	shore	5'UTR-shore	chr20:45523250-45524020	NA	NA	NA	NA	NA
cg17921439	0.0514854	0.824184	0.772698	-4.2941	0.000140107	0.0182413	-0.111982	C10orf90	118611	NA	10	128211324	F	II	TSS1500	opensea	TSS1500-opensea	NA	NA	NA	NA	NA	NA
cg07644681	-0.0584828	0.911674	0.940157	-4.293	0.000140558	0.0182717	-0.11513	SPPL2B	56928	NA	19	2339964	R	II	Body	island	Body-island	chr19:2339007-2340236	NA	NA	NA	NA	rs1609752
cg22558291	0.111846	0.33597	0.224124	4.29063	0.000141528	0.0183468	-0.12187	LOC646405	NA	NA	13	25506131	F	I	Body	island	Body-island	chr13:25506113-25506341	NA	NA	NA	NA	NA
cg19938535	0.156242	0.734421	0.578179	4.28998	0.000141794	0.0183643	-0.123712	LRRC16A	NA	NA	6	25341389	F	II	Body	opensea	Body-opensea	NA	NA	TRUE	NA	rs2744228	rs36052268
cg23843953	-0.060289	0.751289	0.781578	-4.28529	0.000143742	0.0184384	-0.137081	GALNT2	2590	NA	1	230262390	F	II	Body	opensea	Body-opensea	NA	NA	TRUE	NA	NA	NA
cg04476874	-0.057704	0.85969	0.887394	-4.28477	0.00014396	0.018448	-0.138563	MIER2	54531	Unclassified_Cell_type_specific	19	345778	F	II	TSS1500	shore	TSS1500-shore	chr19:344164-344458	NA	NA	NA	rs12978963	NA
cg02958327	0.055057	0.0995244	0.0444675	4.28276	0.0001448	0.0185089	-0.144268	FBXL16	146330	Promoter_Associated_Cell_type_specific	16	745663	R	I	Body	island	Body-island	chr16:743924-745943	TRUE	TRUE	NA	NA	NA
cg10644148	0.0911069	0.736364	0.645257	4.27852	0.000146598	0.0186197	-0.156355	NA	NA	NA	15	31471263	R	II	IGR	opensea	IGR-opensea	NA	NA	TRUE	NA	NA	NA
cg09535960	0.12739	0.674911	0.547521	4.27753	0.000147017	0.0186229	-0.159151	LOXL2	4017	Unclassified_Cell_type_specific	8	23193704	F	II	Body	opensea	Body-opensea	NA	TRUE	TRUE	NA	NA	NA
cg27297043	0.0900248	0.896966	0.806942	4.27832	0.000146684	0.0186229	-0.156926	DHX36	170506	NA	3	154035092	F	II	Body	opensea	Body-opensea	NA	NA	TRUE	NA	NA	NA
cg00027650	0.0694056	0.782217	0.712812	4.27488	0.000148154	0.0186708	-0.1667	TCF12	6938	NA	15	57510575	F	II	TSS1500	opensea	TSS1500-opensea	NA	NA	NA	NA	NA	NA
cg00747372	0.161159	0.784165	0.623006	4.27295	0.000148988	0.0186934	-0.172196	MAP4K4	9448	NA	2	102398839	F	II	Body	opensea	Body-opensea	NA	NA	TRUE	NA	NA	NA
cg21063296	0.0709608	0.407873	0.336912	4.2733	0.000148837	0.0186934	-0.171204	DNMT1	1786	NA	19	10304422	F	II	Body	shore	Body-shore	chr19:10304966-10305864	NA	NA	NA	rs77622758	NA
cg13375187	0.167931	0.813852	0.645921	4.27331	0.000148832	0.0186934	-0.171171	THBS1	7057	Unclassified_Cell_type_specific	15	39886363	F	II	Body	opensea	Body-opensea	NA	NA	TRUE	NA	NA	NA
cg17729891	0.103456	0.417836	0.314381	4.2721	0.000149355	0.0187102	-0.17461	SNAR-F	NA	NA	19	51107558	R	I	TSS1500	island	TSS1500-island	chr19:51107425-51107742	TRUE	NA	NA	NA	rs2914426
cg09946915	-0.0686854	0.518686	0.557372	-4.27111	0.000149787	0.0187255	-0.177437	NA	NA	Promoter_Associated_Cell_type_specific	8	46941151	R	II	IGR	opensea	IGR-opensea	NA	NA	NA	NA	NA	NA
cg04412303	0.097677	0.543915	0.446238	4.27125	0.000149727	0.0187255	-0.177043	CD209	30835	NA	19	7813963	R	II	TSS1500	opensea	TSS1500-opensea	NA	TRUE	NA	NA	NA	NA
cg27601906	0.0779562	0.858137	0.780181	4.27157	0.000149584	0.0187255	-0.176111	GEM	2669	NA	8	95271635	R	II	Body	shelf	Body-shelf	chr8:95274410-95274655	TRUE	TRUE	NA	NA	NA
cg15148394	0.0639213	0.817252	0.75333	-4.2705	0.000150053	0.0187473	-0.179176	NA	NA	NA	19	30339198	F	II	IGR	shelf	IGR-shelf	chr19:30335246-30336235	NA	NA	NA	NA	NA
cg14453693	-0.0700244	0.409938	0.449962	-4.27008	0.000150235	0.0187508	-0.180364	TAZ	6901	Promoter_Associated_Cell_type_specific	X	153640508	F	II	Body	island	Body-island	chrX:153639734-153640675	NA	NA	NA	NA	NA
cg06000330	0.0757643	0.653862	0.578098	4.26763	0.000151306	0.0187646	-0.187321	NA	NA	NA	7	19183231	F	II	IGR	shore	IGR-shore	chr7:19184221-19184686	NA	NA	NA	NA	NA
cg23279756	-0.0710074	0.687789	0.728796	-4.2686	0.000150881	0.0187646	-0.184562	NA	NA	NA	6	109159348	R	I	IGR	opensea	IGR-opensea	NA	NA	TRUE	NA	NA	NA
cg03980408	0.116264	0.796603	0.68034	4.2693	0.000150575	0.0187646	-0.182575	FKBP1A	2280	NA	20	1371904	F	II	Body	shore	Body-shore	chr20:1373259-1373917	NA	NA	NA	NA	NA
cg16465663	0.0546437	0.790948	0.736304	4.26932	0.000150564	0.0187646	-0.182507	MEGF11	84465	NA	15	66285441	F	II	Body	opensea	Body-opensea	NA	NA	TRUE	NA	NA	NA
cg23766360	0.0871353	0.834995	0.74786	-4.26575	0.000152133	0.0188283	-0.192661	VWF	7450	NA	12	6193688	R	II	Body	opensea	Body-opensea	NA	TRUE	TRUE	NA	NA	NA
cg07000713	0.178625	0.753996	0.575371	4.26582	0.000152104	0.0188283	-0.192474	FAM19A2	338811	NA	12	62463441	R	II	5'UTR	opensea	5'UTR-opensea	NA	NA	TRUE	NA	NA	NA
cg01556846	-0.0744152	0.737738	0.782154	-4.26595	0.000152047	0.0188283	-0.192101	ANGPT2	285	NA	8	6421171	F	II	TSS1500	shelf	TSS1500-shelf	chr8:6424215-6424888	NA	TRUE	NA	NA	rs73509210
cg01205831	0.0653403	0.696333	0.630992	-4.26618	0.000151946	0.0188283	-0.191451	DPM2	8818	Promoter_Associated	9	130699236	R	II	Body	shore	Body-shore	chr9:130699759-130700266	NA	NA	NA	NA	NA
cg26326372	0.0510786	0.230105	0.179026	4.26452	0.000152678	0.0188551	-0.196161	CRIP2	1397	NA	14	105946393	F	II	3'UTR	shore	3'UTR-shore	chr14:105944421-105945700	NA	NA	NA	rs58622351	NA
cg05363382	0.175868	0.724301	0.548433	4.26376	0.000153015	0.0188654	-0.198322	NA	NA	NA	17	45767653	R	II	IGR	shelf	IGR-shelf	chr17:45771107-45772993	NA	NA	NA	NA	NA
cg06428196	0.0663811	0.926876	0.860495	4.26337	0.00015319	0.0188677	-0.199436	NA	NA	NA	2	19338174	F	II	IGR	opensea	IGR-opensea	NA	NA	TRUE	NA	NA	NA
cg16502866	-0.0599853	0.884694	0.91468	-4.26248	0.000153588	0.0188862	-0.201981	SSTR4	6754	NA	20	23015624	F	II	TSS1500	shore	TSS1500-shore	chr20:23015716-23016879	NA	NA	NA	NA	rs34621807
cg14850784	0.0524122	0.856149	0.803737	4.26257	0.000153547	0.0188862	-0.201717	UNKL	64718	Promoter_Associated	16	1430103	F	II	TSS1500	island	TSS1500-island	chr16:1429050-1430104	NA	NA	NA	NA	NA
cg18795461	-0.0523376	0.209118	0.231456	4.26211	0.000153749	0.0188872	-0.203009	NA	NA	Unclassified_Cell_type_specific	1	36591112	R	I	IGR	island	IGR-island	chr1:36590761-36591121	NA	NA	NA	NA	NA
cg24746726	-0.0586604	0.881054	0.909715	-4.26056	0.000154444	0.0189085	-0.207422	SULT1E1	6783	NA	4	70726093	R	II	TSS1500	opensea	TSS1500-opensea	NA	NA	NA	NA	NA	NA
cg23003926	0.133473	0.729487	0.596014	4.26115	0.000154182	0.0189085	-0.205758	CADPS	8618	NA	3	62535030	F	II	Body	opensea	Body-opensea	NA	NA	TRUE	NA	NA	NA
cg14441271	0.0908752	0.540633	0.449757	4.25892	0.000155181	0.0189326	-0.212083	VIP	7432	NA	6	153071856	R	II	TSS200	opensea	TSS200-opensea	NA	NA	NA	NA	NA	NA
cg10069121	0.106221	0.758046	0.651824	4.25893	0.000155179	0.0189326	-0.212071	S100A11	6282	NA	1	152009711	F	II	TSS1500	shore	TSS1500-shore	chr1:152008838-152009112	NA	NA	NA	NA	NA
cg12336777	-0.190232	0.318106	0.478338	-4.25619	0.000156417	0.0190063	-0.219855	ZEB2	9839	NA	2	145210222	R	I	Body	opensea	Body-opensea	NA	NA	TRUE	NA	NA	NA
cg27043582	-0.0532304	0.0467334	0.0699638	-4.25453	0.000157169	0.0190581	-0.224552	HOOK3	84376	NA	8	42752981	R	II	Body	island	Body-island	chr8:42751212-42753132	NA	NA	NA	NA	NA
cg26883282	-0.0667267	0.0386422	0.0753689	-4.25153	0.000158545	0.0191543	-0.233089	FSTL5	56884	NA	4	163085411	R	II	TSS1500	opensea	TSS1500-opensea	NA	NA	NA	NA	NA	NA
cg07958689	0.0592699	0.89218	0.83291	4.25009	0.000159209	0.0191739	-0.237178	NA	NA	NA	17	39010551	R	II	IGR	opensea	IGR-opensea	NA	NA	TRUE	NA	NA	NA
cg02825412	0.0656317	0.776546	0.710914	-4.25065	0.000158949	0.0191739	-0.23558	LHX6	26468	NA	9	124985756	R	II	Body	shore	Body-shore	chr9:124987743-124991086	NA	NA	NA	NA	NA
cg25370412	0.0957436	0.897927	0.802183	4.24893	0.000159746	0.0191999	-0.240479	NA	NA	NA	4	108431270	R	II	IGR	opensea	IGR-opensea	NA	NA	TRUE	NA	NA	NA
cg26568031	0.140377	0.860803	0.720426	4.24899	0.000159717	0.0191999	-0.240298	NA	NA	NA	10	91313380	F	II	IGR	opensea	IGR-opensea	NA	TRUE	TRUE	NA	NA	NA
cg27097923	0.0727112	0.575165	0.502454	4.24416	0.000161968	0.0193341	-0.254003	TPBG	7162	NA	6	83071433	F	II	TSS1500	shore	TSS1500-shore	chr6:83073416-83075319	NA	NA	NA	NA	NA
cg23587980	0.112171	0.617634	0.505463	4.24137	0.000163286	0.0194181	-0.261933	KRT86	3892	NA	12	52695568	F	II	TSS200	shore	TSS200-shore	chr12:52695727-52696004	NA	NA	NA	NA	NA
cg21574271	-0.0533983	0.550269	0.573667	-4.23641	0.000165649	0.0195852	-0.276001	BMPR1B	658	NA	4	96051461	F	II	Body	opensea	Body-opensea	NA	TRUE	TRUE	NA	NA	NA
cg02120584	-0.0589315	0.24791	0.276842	-4.23568	0.000166	0.0195881	-0.278069	SIX3	6496	Unclassified_Cell_type_specific	2	45171340	R	I	Body	island	Body-island	chr2:45169505-45171884	NA	NA	NA	NA	NA
cg06522063	-0.0526805	0.0435127	0.0661932	-4.23592	0.000165887	0.0195881	-0.277404	WDR75	84128	Promoter_Associated	2	190306158	R	II	5'UTR	island	5'UTR-island	chr2:190306157-190306433	TRUE	NA	NA	NA	NA
cg04243368	0.092437	0.298823	0.206386	4.23431	0.000166664	0.019639	-0.281981	NA	NA	Unclassified	22	32366128	R	II	IGR	shore	IGR-shore	chr22:32366492-32367061	NA	NA	NA	NA	NA
cg02051239	-0.122612	0.247701	0.340314	-4.23399	0.000166818	0.0196402	-0.282881	BOLA3	388962	Promoter_Associated	2	74375507	R	I	TSS1500	shore	TSS1500-shore	chr2:74374838-74375257	NA	NA	NA	NA	rs76164898
cg10995755	-0.0876275	0.337006	0.394633	-4.23403	0.000166799	0.0196402	-0.282773	TPRKB	51002	Promoter_Associated	2	73964834	R	II	TSS1500	shore	TSS1500-shore	chr2:73964318-73964677	NA	NA	NA	NA	NA
cg18825594	0.0689417	0.283496	0.214554	4.2332	0.000167201	0.0196609	-0.28513	KLF11	8462	NA	2	10184650	R	II	Body	island	Body-island	chr2:10182635-10184702	NA	NA	NA	NA	NA
cg10943263	0.0894688	0.322138	0.232669	4.23146	0.000168044	0.0196974	-0.290048	NA	NA	Promoter_Associated	6	2857924	R	II	IGR	opensea	IGR-opensea	NA	NA	TRUE	NA	NA	rs34622898
cg09353052	0.174095	0.695509	0.521414	4.23066	0.000168437	0.0197023	-0.292335	SCN1A	6323	NA	2	166847297	R	II	3'UTR	opensea	3'UTR-opensea	NA	NA	NA	NA	NA	NA
cg11045198	0.0682208	0.895476	0.827256	-4.22998	0.000168768	0.019708	-0.294257	NA	NA	NA	6	106330882	R	II	IGR	opensea	IGR-opensea	NA	NA	TRUE	NA	NA	NA
cg27453237	0.0746852	0.886202	0.811516	4.22615	0.000170649	0.0198253	-0.305103	WNT8B	7479	NA	10	102222865	R	II	1stExon	opensea	1stExon-opensea	NA	NA	NA	NA	NA	NA
cg21476599	0.0600692	0.908371	0.848302	4.22553	0.000170959	0.0198285	-0.306881	ANO2	57101	Unclassified_Cell_type_specific	12	5937105	F	II	Body	shore	Body-shore	chr12:5936876-5937085	NA	TRUE	NA	NA	NA
cg22253329	0.112092	0.574535	0.462443	4.22502	0.00017121	0.0198304	-0.308319	FAM155A	728215	NA	13	108451762	R	II	Body	opensea	Body-opensea	NA	NA	TRUE	NA	NA	NA
cg06878108	0.0579446	0.916374	0.858429	4.22524	0.000171099	0.0198304	-0.307681	NA	NA	NA	14	104866636	F	II	IGR	opensea	IGR-opensea	NA	NA	NA	NA	NA	NA
cg02459469	0.0781921	0.837548	0.759356	4.22289	0.00017227	0.0199194	-0.314359	NA	NA	NA	12	115792152	F	II	IGR	opensea	IGR-opensea	NA	TRUE	TRUE	NA	NA	NA
cg11061975	0.0676123	0.843356	0.775744	4.22152	0.000172954	0.0199577	-0.318238	SIRPG	55423	NA	20	1639325	F	II	TSS1500	opensea	TSS1500-opensea	NA	NA	NA	NA	rs6105481	NA
cg10868030	0.055567	0.827397	0.77183	-4.22152	0.000172953	0.0199577	-0.318228	LRRC14B	389257	NA	5	192650	R	II	Body	shore	Body-shore	chr5:191792-192544	NA	NA	NA	NA	NA
cg12691004	0.0549415	0.259958	0.205016	4.2216	0.000172914	0.0199577	-0.318011	KRCC1	51315	NA	2	88352949	R	II	5'UTR	shore	5'UTR-shore	chr2:88354840-88355574	NA	NA	NA	NA	NA
cg00941900	0.121125	0.826695	0.70557	4.22126	0.000173085	0.0199596	-0.318977	NA	NA	NA	14	101357601	R	II	IGR	opensea	IGR-opensea	NA	NA	NA	NA	NA	NA
cg04286959	0.060537	0.359561	0.299024	4.22024	0.000173594	0.0199691	-0.321853	IQCH	64799	Promoter_Associated	15	67546365	R	II	TSS1500	shore	TSS1500-shore	chr15:67546789-67547410	NA	NA	NA	NA	NA
cg17987968	0.121898	0.726487	0.604589	4.22049	0.000173473	0.0199691	-0.321168	GRIA1	2890	NA	5	152869882	R	II	TSS1500	opensea	TSS1500-opensea	NA	NA	NA	NA	NA	NA
cg05194808	0.0740072	0.759251	0.685243	4.21968	0.000173878	0.0199744	-0.323451	COL6A1	1291	NA	21	47405786	R	II	Body	shore	Body-shore	chr21:47407675-47408456	NA	NA	NA	NA	NA
cg00822007	0.0956248	0.673508	0.577883	4.21879	0.000174329	0.0199935	-0.325984	NA	NA	NA	16	63619095	R	II	IGR	opensea	IGR-opensea	NA	NA	TRUE	NA	NA	NA
cg10819238	-0.0551381	0.88209	0.907228	-4.21839	0.00017453	0.0200111	-0.327113	SBNO2	22904	NA	19	1155184	F	I	5'UTR	island	5'UTR-island	chr19:1155020-1155305	NA	TRUE	NA	NA	NA
cg01314544	0.0644356	0.703455	0.63902	4.2142	0.000176662	0.0201154	-0.338991	KLHL29	114818	NA	2	23851841	R	II	Body	island	Body-island	chr2:23851840-23852089	NA	NA	NA	NA	NA
cg06748060	0.0604068	0.880377	0.819971	-4.21446	0.000176528	0.0201154	-0.338248	NA	NA	NA	4	174028204	F	II	IGR	opensea	IGR-opensea	NA	NA	TRUE	NA	rs35799702	NA
cg06083506	-0.0541081	0.950345	0.974454	-4.20818	0.000179768	0.0202475	-0.356042	NA	NA	NA	7	115912039	F	II	IGR	opensea	IGR-opensea	NA	NA	TRUE	NA	rs67108540	rs75812285
cg15367247	0.0588781	0.306393	0.247515	4.20829	0.000179709	0.0202475	-0.355724	DGKG	1608	Unclassified	3	185960440	F	II	Body	opensea	Body-opensea	NA	TRUE	TRUE	low-CpG:187443131-187443162	NA	NA
cg12300018	0.14028	0.667343	0.527064	4.20864	0.000179524	0.0202475	-0.354718	NKAIN3	286183	NA	8	63903574	F	II	3'UTR	opensea	3'UTR-opensea	NA	NA	NA	NA	NA	NA
cg00821600	0.0567023	0.649348	0.592646	4.20909	0.000179291	0.0202475	-0.353447	LRP1B	53353	NA	2	142889384	F	II	TSS200	shore	TSS200-shore	chr2:142887724-142888553	NA	NA	NA	NA	NA
cg10978034	-0.0541551	0.914653	0.938808	-4.20787	0.000179929	0.02025	-0.35692	NA	NA	Unclassified	6	33129988	F	I	IGR	shore	IGR-shore	chr6:33129291-33129718	NA	TRUE	NA	NA	NA
cg23641899	0.0679901	0.822833	0.754843	-4.20646	0.000180661	0.0202775	-0.360892	TNXB	7148	NA	6	32061318	F	II	Body	shelf	Body-shelf	chr6:32063533-32065044	TRUE	NA	NA	rs57079996	NA
cg02349264	0.0862591	0.726889	0.640629	4.20552	0.000181153	0.0202792	-0.36355	CARHSP1	23589	NA	16	8960833	F	II	5'UTR	shore	5'UTR-shore	chr16:8962189-8963190	NA	NA	NA	rs12446587	NA
cg24492778	-0.0589586	0.711442	0.7404	4.20522	0.000181313	0.0202804	-0.364417	TCF12	6938	NA	15	57414740	F	II	Body	opensea	Body-opensea	NA	NA	TRUE	NA	rs80106580	NA
cg24298684	0.117802	0.649106	0.531303	4.20506	0.000181397	0.0202818	-0.364868	MC3R	4159	NA	20	54823878	F	II	5'UTR	shore	5'UTR-shore	chr20:54824312-54824584	NA	NA	NA	NA	NA
cg26672162	-0.0693855	0.817867	0.857253	-4.20484	0.000181514	0.0202867	-0.365499	CFP	5199	NA	X	47490133	R	I	TSS1500	opensea	TSS1500-opensea	NA	NA	NA	NA	NA	NA
cg00108282	0.0588353	0.795469	0.736633	4.20239	0.000182803	0.0202906	-0.372422	NA	NA	NA	7	845047	F	II	IGR	opensea	IGR-opensea	NA	NA	NA	NA	rs73038184	NA
cg03275648	0.132641	0.859202	0.72656	4.20316	0.000182396	0.0202906	-0.37024	MIRLET7D	NA	NA	9	96940848	F	II	TSS1500	opensea	TSS1500-opensea	NA	NA	TRUE	NA	rs56215853	NA
cg22845912	0.151823	0.674136	0.522313	4.20334	0.000182301	0.0202906	-0.369733	SLA	6503	NA	8	134059874	R	II	Body	opensea	Body-opensea	NA	NA	TRUE	NA	NA	NA
cg13879457	0.0798083	0.41642	0.336611	4.20435	0.00018177	0.0202906	-0.366878	NA	NA	NA	12	113917133	R	II	IGR	shore	IGR-shore	chr12:113917394-113918107	NA	NA	NA	NA	NA
cg27268835	0.0683724	0.575232	0.506859	4.20189	0.000183069	0.0202934	-0.373844	NA	NA	NA	16	51475605	F	II	IGR	opensea	IGR-opensea	NA	NA	TRUE	NA	NA	NA
cg03782800	0.0748079	0.406275	0.331467	4.20046	0.000183825	0.0203337	-0.377877	NA	NA	Unclassified_Cell_type_specific	12	132652459	R	II	IGR	shore	IGR-shore	chr12:132653023-132653236	NA	NA	NA	NA	NA
cg06311422	-0.0543893	0.859728	0.884117	-4.20005	0.000184047	0.0203375	-0.379055	DST	667	NA	6	56406336	R	II	Body	shore	Body-shore	chr6:56407464-56407926	NA	TRUE	NA	NA	NA
cg12947833	-0.0534611	0.248346	0.271807	4.19951	0.000184335	0.0203453	-0.380588	HSPB2	3316	NA	11	111783499	F	I	5'UTR	opensea	5'UTR-opensea	NA	NA	TRUE	NA	NA	NA
cg07855319	0.132746	0.590527	0.457781	4.19856	0.000184842	0.0203512	-0.383275	NA	NA	NA	16	69123283	F	II	IGR	opensea	IGR-opensea	NA	NA	TRUE	NA	NA	NA
cg07725167	0.06468	0.816109	0.751429	4.19868	0.000184775	0.0203512	-0.382918	NA	NA	Unclassified	11	66185078	F	II	IGR	shelf	IGR-shelf	chr11:66188130-66189397	NA	NA	NA	NA	NA
cg20784295	0.104504	0.931099	0.826595	4.19902	0.000184595	0.0203512	-0.381964	SCN2A	6326	NA	2	166226560	R	II	Body	opensea	Body-opensea	NA	NA	TRUE	NA	NA	NA
cg01554453	-0.0692465	0.418295	0.457541	-4.19702	0.000185666	0.0204145	-0.387622	ENPP1	5167	Unclassified	6	132129103	R	I	TSS200	island	TSS200-island	chr6:132128727-132129563	NA	NA	NA	rs13211159	NA
cg14178077	0.135912	0.857142	0.72123	4.19657	0.000185907	0.0204205	-0.388894	PCSK5	5125	NA	9	78777801	R	II	Body	opensea	Body-opensea	NA	NA	TRUE	NA	NA	NA
cg20517050	0.0707307	0.877415	0.806684	4.19643	0.000185982	0.0204227	-0.389289	HOXA5	3202	Unclassified	7	27183806	R	II	TSS1500	island	TSS1500-island	chr7:27182613-27185562	TRUE	NA	NA	NA	NA
cg05138397	-0.122351	0.502615	0.594966	-4.19577	0.00018634	0.0204513	-0.391169	LY9	4063	NA	1	160768549	R	II	Body	shelf	Body-shelf	chr1:160771683-160771953	NA	NA	NA	NA	NA
cg04171808	0.138879	0.681288	0.542408	4.19463	0.000186953	0.0204812	-0.394382	CD44	960	Unclassified	11	35188437	F	II	Body	opensea	Body-opensea	NA	TRUE	TRUE	NA	rs75516177	NA
cg07898949	-0.0732675	0.814606	0.857874	-4.19226	0.000188238	0.0205418	-0.401082	MYO1D	4642	Unclassified_Cell_type_specific	17	30821957	R	II	Body	shore	Body-shore	chr17:30822917-30823210	NA	NA	NA	NA	NA
cg26480675	-0.0580808	0.203599	0.231679	-4.19227	0.000188232	0.0205418	-0.401046	BEAN	NA	NA	16	66461075	R	I	TSS200	island	TSS200-island	chr16:66461071-66462213	TRUE	TRUE	NA	NA	NA
cg20541191	-0.0841397	0.107693	0.161833	-4.19053	0.000189182	0.0205771	-0.405973	NRG1	3084	NA	8	32504110	F	II	Body	opensea	Body-opensea	NA	NA	TRUE	NA	NA	NA
cg07175797	-0.0636302	0.644109	0.677739	-4.19062	0.000189137	0.0205771	-0.405738	NA	NA	NA	16	50317656	F	II	IGR	opensea	IGR-opensea	NA	NA	TRUE	NA	rs78467711	NA
cg22697325	0.0705682	0.812689	0.742121	-4.18946	0.000189769	0.020602	-0.409003	MACF1	643314	NA	1	39619385	R	II	Body	opensea	Body-opensea	NA	NA	TRUE	NA	NA	NA
cg22697325	0.0705682	0.812689	0.742121	-4.18946	0.000189769	0.020602	-0.409003	MACF1	23499	NA	1	39619385	R	II	Body	opensea	Body-opensea	NA	NA	TRUE	NA	NA	NA
cg13771161	0.130754	0.76372	0.632966	4.18747	0.000190866	0.0206411	-0.414637	SLC35D2	11046	Unclassified_Cell_type_specific	9	99146400	F	II	TSS1500	shore	TSS1500-shore	chr9:99145524-99145849	NA	NA	NA	NA	NA
cg02243303	0.13725	0.751332	0.614082	4.18789	0.000190635	0.0206411	-0.413455	MCM3	4172	NA	6	52147973	F	II	Body	shore	Body-shore	chr6:52149149-52149725	NA	NA	NA	NA	NA
cg21805940	0.0617132	0.607778	0.546065	4.18728	0.000190972	0.0206473	-0.415182	PCCA	5095	Unclassified_Cell_type_specific	13	101174420	R	II	Body	opensea	Body-opensea	NA	NA	TRUE	NA	NA	rs79080953
cg00671823	0.135874	0.735024	0.59915	4.18657	0.000191364	0.0206561	-0.417188	GTF3C1	2975	Unclassified_Cell_type_specific	16	27558770	F	II	Body	shelf	Body-shelf	chr16:27560979-27561560	TRUE	NA	NA	NA	NA
cg15743799	0.0937845	0.457345	0.363561	4.18603	0.000191663	0.0206795	-0.418713	RCVRN	5957	Unclassified_Cell_type_specific	17	9805578	F	II	Body	shelf	Body-shelf	chr17:9808067-9808339	NA	NA	NA	NA	NA
cg03180302	0.0988101	0.893471	0.794661	4.18487	0.000192307	0.0207225	-0.421995	TTR	7276	NA	18	29171878	R	II	1stExon	opensea	1stExon-opensea	NA	NA	NA	NA	NA	NA
cg00079551	0.0679994	0.907195	0.839195	4.18455	0.00019248	0.0207304	-0.422872	THUMPD2	80745	NA	2	40001222	R	II	Body	opensea	Body-opensea	NA	NA	TRUE	NA	NA	NA
cg14025831	0.110115	0.876636	0.766521	4.18329	0.000193183	0.0207636	-0.426436	PANK2	80025	NA	20	3873404	F	II	Body	shelf	Body-shelf	chr20:3869453-3870570	NA	NA	NA	NA	NA
cg04948763	-0.0596673	0.716947	0.746614	-4.18319	0.000193239	0.0207643	-0.42672	ZBTB26	57684	NA	9	125692931	R	II	5'UTR	shore	5'UTR-shore	chr9:125693676-125694113	NA	NA	NA	NA	NA
cg04289880	0.120172	0.768216	0.648044	4.1827	0.000193513	0.0207725	-0.428105	C21orf90	NA	NA	21	45937406	R	II	Body	opensea	Body-opensea	NA	TRUE	NA	NA	NA	NA
cg03903296	0.0906528	0.775183	0.68453	4.18184	0.000193997	0.0207927	-0.43055	PDCD1	5133	NA	2	242799562	R	I	Body	island	Body-island	chr2:242799488-242799696	NA	NA	NA	NA	NA
cg04812164	-0.0554751	0.896082	0.921558	-4.18157	0.000194146	0.0207928	-0.431299	NA	NA	NA	7	45977344	F	II	IGR	opensea	IGR-opensea	NA	NA	NA	NA	rs72563725	rs2960437
cg02449608	0.0714526	0.873439	0.801986	-4.18073	0.000194621	0.0208225	-0.43369	C19orf18	147685	NA	19	58486600	F	II	TSS1500	opensea	TSS1500-opensea	NA	NA	NA	NA	NA	NA
cg09323728	0.0593713	0.64178	0.582408	4.17949	0.000195317	0.020853	-0.437179	TP53INP1	94241	NA	8	95962352	R	II	TSS1500	island	TSS1500-island	chr8:95960751-95962372	NA	NA	NA	NA	NA
cg14598478	0.161509	0.496159	0.334649	4.17931	0.000195422	0.0208552	-0.437707	ADAMTSL3	57188	NA	15	84363061	R	II	Body	opensea	Body-opensea	NA	NA	TRUE	NA	NA	NA
cg16322792	0.0853774	0.673572	0.588195	4.17558	0.000197539	0.0209747	-0.44824	ZNF697	90874	NA	1	120165303	F	II	3'UTR	island	3'UTR-island	chr1:120165302-120166626	NA	NA	NA	NA	NA
cg24632480	0.116414	0.879485	0.763071	4.17517	0.000197771	0.0209838	-0.449388	NA	NA	NA	10	81864082	F	II	IGR	opensea	IGR-opensea	NA	TRUE	TRUE	NA	NA	NA
cg16680125	0.206057	0.785601	0.579544	4.17363	0.000198655	0.0209857	-0.453746	LGTN	NA	Gene_Associated_Cell_type_specific	1	206782805	R	II	Body	shelf	Body-shelf	chr1:206785804-206786030	NA	NA	NA	NA	NA
cg18500177	0.082035	0.906171	0.824136	4.17369	0.000198618	0.0209857	-0.453567	C8orf34	116328	NA	8	69387218	F	II	Body	opensea	Body-opensea	NA	NA	TRUE	NA	NA	rs62521837
cg10426422	0.0712639	0.902676	0.831412	4.17408	0.000198398	0.0209857	-0.452483	B3GALT4	8705	NA	6	33243552	F	I	TSS1500	shore	TSS1500-shore	chr6:33244677-33245554	NA	NA	NA	rs57960474	NA
cg15985470	0.0947529	0.552324	0.457571	4.17452	0.000198142	0.0209857	-0.451219	FGF6	2251	NA	12	4554756	R	II	5'UTR	shore	5'UTR-shore	chr12:4554405-4554624	NA	NA	NA	NA	NA
cg05058516	-0.0565714	0.035882	0.0624534	-4.17473	0.000198021	0.0209857	-0.450623	ETFDH	2110	Promoter_Associated	4	159593231	R	I	TSS200	island	TSS200-island	chr4:159592617-159593587	NA	NA	NA	NA	NA
cg13633560	0.0512186	0.457751	0.406532	4.17272	0.000199176	0.0210002	-0.45631	LRRC32	2615	NA	11	76380921	F	II	5'UTR	shore	5'UTR-shore	chr11:76381449-76382295	TRUE	NA	NA	NA	NA
cg25843651	0.104412	0.501783	0.397371	4.17273	0.000199174	0.0210002	-0.456296	KLHL25	64410	Unclassified_Cell_type_specific	15	86329602	F	II	5'UTR	opensea	5'UTR-opensea	NA	TRUE	TRUE	NA	NA	NA
cg18703601	-0.0933205	0.128601	0.191922	-4.17139	0.000199943	0.0210493	-0.460064	ROBO1	6091	NA	3	79817278	F	I	TSS1500	shore	TSS1500-shore	chr3:79815638-79815900	NA	NA	NA	NA	NA
cg05352668	0.0530354	0.916106	0.86307	-4.16808	0.000201863	0.0211304	-0.469405	C1orf127	148345	NA	1	11023756	R	II	Body	opensea	Body-opensea	NA	NA	NA	NA	NA	NA
cg00152799	0.051664	0.36324	0.311576	4.16812	0.000201842	0.0211304	-0.469307	TXNL1	9352	Promoter_Associated	18	54306261	R	II	TSS1500	shore	TSS1500-shore	chr18:54305419-54306087	NA	NA	NA	NA	NA
cg13156207	0.178563	0.823349	0.644785	4.16767	0.000202102	0.0211443	-0.470563	NA	NA	NA	2	28873060	R	II	IGR	opensea	IGR-opensea	NA	NA	TRUE	NA	rs62129791	NA
cg24603803	0.070048	0.3578	0.287752	4.16708	0.000202447	0.0211686	-0.47223	PALMD	54873	NA	1	100111849	R	II	1stExon	opensea	1stExon-opensea	NA	NA	TRUE	NA	NA	NA
cg22095490	0.0594186	0.264063	0.204644	4.16668	0.000202681	0.0211689	-0.473362	NA	NA	NA	18	77560089	R	II	IGR	island	IGR-island	chr18:77560088-77560292	NA	NA	NA	NA	NA
cg27365295	-0.101898	0.773119	0.845017	-4.16353	0.000204536	0.0212932	-0.482268	NA	NA	Unclassified_Cell_type_specific	16	1483170	R	I	IGR	island	IGR-island	chr16:1482551-1483201	NA	NA	NA	NA	NA
cg19477247	0.0748067	0.926869	0.852062	4.16275	0.000204997	0.0213043	-0.484467	ZNF80	7634	NA	3	113955994	R	II	5'UTR	opensea	5'UTR-opensea	NA	NA	NA	NA	NA	NA
cg00028429	0.055117	0.270072	0.214955	4.1623	0.000205265	0.0213187	-0.485742	NA	NA	NA	15	101273479	R	II	IGR	opensea	IGR-opensea	NA	NA	TRUE	NA	NA	NA
cg09180564	0.0610421	0.257814	0.196772	4.16182	0.000205548	0.0213212	-0.487092	OLFM3	118427	NA	1	102308808	R	II	Body	opensea	Body-opensea	NA	NA	TRUE	NA	NA	NA
cg22062539	0.0822408	0.324208	0.241967	4.16089	0.000206098	0.0213501	-0.489703	PTDSS1	9791	NA	8	97296348	F	II	Body	opensea	Body-opensea	NA	NA	TRUE	NA	NA	NA
cg06646588	0.0590401	0.695305	0.636265	4.16019	0.000206514	0.0213655	-0.491671	NA	NA	NA	19	387706	R	II	IGR	shore	IGR-shore	chr19:387964-388350	NA	NA	NA	NA	NA
cg08014182	0.123683	0.747648	0.623964	4.16027	0.000206468	0.0213655	-0.491453	RPS18	6222	NA	6	33241594	R	II	Body	shore	Body-shore	chr6:33239326-33240099	NA	NA	NA	NA	NA
cg27448426	0.0539876	0.83782	0.783832	4.15966	0.000206832	0.0213762	-0.493177	LHFPL3	375612	NA	7	104413036	F	II	Body	opensea	Body-opensea	NA	NA	TRUE	NA	rs12705275	NA
cg11613157	0.0541801	0.925501	0.871321	4.157	0.000208424	0.0214696	-0.500672	CARD8	22900	NA	19	48714107	F	II	3'UTR	opensea	3'UTR-opensea	NA	NA	NA	NA	NA	NA
cg10453758	0.121106	0.655701	0.534595	4.15671	0.0002086	0.0214719	-0.501496	UBA5	79876	NA	3	132380190	R	II	Body	shore	Body-shore	chr3:132378558-132378772	NA	NA	NA	NA	NA
cg22813798	0.0645599	0.859862	0.795302	4.15673	0.00020859	0.0214719	-0.501448	SRRT	51593	Promoter_Associated	7	100484748	R	II	Body	shore	Body-shore	chr7:100486729-100488093	NA	NA	NA	NA	NA
cg09567823	0.0694477	0.927862	0.858414	4.15564	0.000209249	0.0215123	-0.50453	STRADB	55437	NA	2	202320751	F	II	Body	shelf	Body-shelf	chr2:202315853-202317008	NA	NA	NA	NA	NA
cg22378065	-0.0527392	0.635034	0.657774	-4.1557	0.000209212	0.0215123	-0.504359	HYMAI	NA	NA	6	144329172	F	I	Body	island	Body-island	chr6:144328916-144329847	TRUE	TRUE	NA	NA	NA
cg22677100	0.12283	0.919679	0.796849	4.15428	0.000210072	0.0215811	-0.508367	EPS8	2059	NA	12	15938047	F	II	5'UTR	shelf	5'UTR-shelf	chr12:15941718-15942740	NA	NA	NA	NA	NA
cg02810692	0.13352	0.724009	0.590489	4.152	0.000211456	0.0216493	-0.514783	LRTM1	57408	NA	3	54962954	R	II	TSS1500	opensea	TSS1500-opensea	NA	NA	NA	NA	NA	NA
cg02863179	0.150058	0.75335	0.603292	4.15201	0.000211452	0.0216493	-0.514768	ARID5B	84159	NA	10	63779053	R	II	Body	opensea	Body-opensea	NA	NA	TRUE	NA	NA	NA
cg15199886	-0.0522703	0.634473	0.656743	-4.15168	0.000211653	0.0216537	-0.515694	SYP	6855	Promoter_Associated	X	49056688	R	I	TSS200	island	TSS200-island	chrX:49056348-49056887	NA	NA	high-CpG:48943582-48943671	NA	NA
cg17892588	-0.0530195	0.0657316	0.0887511	-4.15096	0.00021209	0.0216633	-0.517712	NA	NA	Unclassified_Cell_type_specific	8	144162379	R	I	IGR	opensea	IGR-opensea	NA	NA	NA	NA	NA	NA
cg14042601	0.0512957	0.846769	0.795473	-4.14974	0.000212839	0.0216906	-0.521156	C4orf19	55286	NA	4	37463204	F	II	5'UTR	opensea	5'UTR-opensea	NA	NA	NA	NA	NA	NA
cg12589157	-0.0693652	0.767736	0.807101	-4.1483	0.000213725	0.0217231	-0.525216	NA	NA	NA	12	34755298	F	II	IGR	opensea	IGR-opensea	NA	NA	NA	NA	NA	NA
cg11675245	0.0535627	0.684029	0.630467	4.14701	0.000214524	0.0217458	-0.528859	BRS3	680	NA	X	135574568	F	II	3'UTR	opensea	3'UTR-opensea	NA	NA	NA	NA	NA	NA
cg15006175	-0.0564286	0.207296	0.233724	4.14629	0.000214971	0.0217656	-0.530894	KIFC2	90990	Unclassified	8	145698660	F	I	Body	island	Body-island	chr8:145697879-145698784	NA	NA	NA	NA	NA
cg10211193	0.143129	0.698623	0.555495	4.14548	0.000215473	0.0217898	-0.533173	NA	NA	NA	10	44782092	F	II	IGR	opensea	IGR-opensea	NA	NA	TRUE	NA	NA	NA
cg05970116	-0.0559235	0.0625048	0.0884283	-4.14466	0.000215983	0.0217947	-0.535483	NA	NA	Unclassified_Cell_type_specific	10	75351076	R	II	IGR	opensea	IGR-opensea	NA	NA	NA	low-CpG:75021073-75021109	NA	NA
cg17816771	0.0784868	0.372963	0.294476	4.14096	0.000218301	0.0218764	-0.54591	NA	NA	NA	8	91099036	R	II	IGR	opensea	IGR-opensea	NA	NA	TRUE	NA	NA	NA
cg06396527	0.111764	0.85034	0.738576	4.13876	0.000219684	0.0219265	-0.552083	NA	NA	NA	17	6345358	R	II	IGR	shelf	IGR-shelf	chr17:6347465-6348111	NA	NA	NA	NA	NA
cg13477101	-0.117802	0.660015	0.747817	-4.13777	0.000220317	0.0219526	-0.554893	C7orf50	84310	Promoter_Associated	7	1067302	R	II	Body	island	Body-island	chr7:1066931-1068245	NA	NA	NA	NA	NA
cg08606497	-0.0707663	0.759728	0.800495	-4.1367	0.000220997	0.0219841	-0.557905	ZNF395	55893	Promoter_Associated	8	28244769	F	II	TSS1500	shore	TSS1500-shore	chr8:28243684-28244283	NA	NA	NA	NA	NA
cg03519011	0.0776338	0.356163	0.278529	4.13555	0.000221729	0.0220097	-0.561135	NA	NA	NA	6	12342070	R	II	IGR	opensea	IGR-opensea	NA	NA	TRUE	NA	NA	NA
cg18288967	-0.0547062	0.539141	0.563848	-4.13383	0.00022283	0.0220598	-0.565974	PRDX1	5052	Promoter_Associated	1	45987694	F	I	TSS200	island	TSS200-island	chr1:45987163-45987803	NA	NA	NA	NA	NA
cg26550214	0.0576887	0.810731	0.753042	4.13158	0.00022428	0.0221018	-0.572306	NA	NA	NA	5	34609493	F	II	IGR	opensea	IGR-opensea	NA	TRUE	TRUE	NA	NA	NA
cg08886482	0.066321	0.509268	0.442947	4.12855	0.000226247	0.0222073	-0.580838	TMEM201	199953	Promoter_Associated	1	9648699	F	I	TSS1500	island	TSS1500-island	chr1:9648586-9649517	NA	NA	NA	NA	NA
cg08643339	0.0840196	0.421653	0.337633	4.12815	0.00022651	0.0222227	-0.581971	GALNTL6	442117	NA	4	173759487	R	II	Body	opensea	Body-opensea	NA	NA	TRUE	NA	NA	NA
cg25286333	-0.059257	0.0818833	0.11114	4.12645	0.000227619	0.0222537	-0.586742	RNF207	388591	Promoter_Associated	1	6269448	F	I	Body	island	Body-island	chr1:6268820-6269588	TRUE	TRUE	NA	NA	NA
cg09687005	0.0613615	0.808335	0.746974	-4.12558	0.000228196	0.0222842	-0.589215	DNAH17	8632	NA	17	76567512	F	II	Body	opensea	Body-opensea	NA	NA	NA	NA	NA	rs76332203
cg01974549	0.110626	0.808105	0.697479	4.12303	0.000229878	0.0223603	-0.596386	NA	NA	NA	2	190151266	F	II	IGR	opensea	IGR-opensea	NA	NA	TRUE	NA	NA	NA
cg26851289	0.0816227	0.537775	0.456153	4.1228	0.000230026	0.0223658	-0.597014	NA	NA	NA	15	71372172	R	II	IGR	opensea	IGR-opensea	NA	NA	TRUE	NA	NA	NA
cg04678315	-0.105818	0.463081	0.5389	-4.12053	0.000231539	0.0223719	-0.603417	NA	NA	NA	12	125212010	F	I	IGR	opensea	IGR-opensea	NA	TRUE	TRUE	NA	NA	NA
cg17090401	0.139631	0.652652	0.51302	4.12088	0.000231302	0.0223719	-0.602417	FAT1	2195	NA	4	187641867	F	II	5'UTR	shelf	5'UTR-shelf	chr4:187644319-187648253	NA	NA	NA	rs74320568	NA
cg26075423	0.0793444	0.577835	0.49849	4.12115	0.000231126	0.0223719	-0.601673	NA	NA	NA	3	127087154	F	II	IGR	opensea	IGR-opensea	NA	NA	TRUE	NA	NA	NA
cg10091265	0.105662	0.404985	0.299323	4.12118	0.000231103	0.0223719	-0.601577	SGPP2	130367	Unclassified_Cell_type_specific	2	223288331	F	II	TSS1500	shore	TSS1500-shore	chr2:223288922-223290013	NA	NA	NA	rs6758392	NA
cg26070636	-0.0520131	0.108032	0.130045	-4.12144	0.000230934	0.0223719	-0.600862	PSMG2	56984	Promoter_Associated	18	12703072	F	I	5'UTR	island	5'UTR-island	chr18:12702184-12703242	NA	NA	high-CpG:12692968-12693102	NA	rs28494820
cg06962067	-0.0551508	0.778935	0.804086	-4.11971	0.000232086	0.0223738	-0.605722	CA6	765	NA	1	9005910	F	II	TSS200	opensea	TSS200-opensea	NA	NA	NA	NA	rs75823497	NA
cg25615944	0.0894529	0.325349	0.235896	4.11919	0.000232436	0.0223866	-0.607194	RPL23	9349	NA	17	37008959	F	II	Body	shore	Body-shore	chr17:37009471-37010118	NA	NA	low-CpG:34262434-34262884	NA	NA
cg11188618	-0.0674373	0.0989139	0.136351	-4.11889	0.000232636	0.0223905	-0.608035	XBP1	7494	Unclassified	22	29196489	F	I	1stExon	island	1stExon-island	chr22:29196082-29196962	NA	NA	high-CpG:27526377-27526597	rs2269575	rs5762809
cg24721964	0.10707	0.749907	0.642836	-4.11781	0.000233357	0.0224211	-0.611055	CLRN1	7401	NA	3	150662697	F	II	TSS1500	opensea	TSS1500-opensea	NA	NA	NA	NA	NA	NA
cg21503476	0.0709245	0.823116	0.752191	-4.11795	0.000233262	0.0224211	-0.610659	FOXI1	2299	NA	5	169531595	F	II	TSS1500	shore	TSS1500-shore	chr5:169533080-169533534	NA	NA	NA	NA	NA
cg13442016	-0.0648266	0.761971	0.796798	-4.11761	0.000233491	0.0224215	-0.611615	MIR146B	NA	NA	10	104196339	R	II	Body	shelf	Body-shelf	chr10:104191984-104192527	NA	NA	NA	NA	NA
cg22505075	-0.0566376	0.790755	0.817393	-4.11766	0.000233458	0.0224215	-0.611476	SCARA5	286133	NA	8	27737223	F	I	Body	island	Body-island	chr8:27737077-27737289	NA	NA	NA	NA	NA
cg03439687	0.0990017	0.677228	0.578226	4.11693	0.00023395	0.0224476	-0.613533	AKAP11	11215	NA	13	42894507	R	II	3'UTR	opensea	3'UTR-opensea	NA	NA	TRUE	NA	NA	NA
cg07967717	0.0703129	0.612238	0.541925	4.11545	0.000234951	0.0224767	-0.617701	CNR2	1269	NA	1	24229682	F	II	5'UTR	shore	5'UTR-shore	chr1:24229115-24229537	TRUE	NA	NA	NA	NA
cg04057288	-0.054308	0.869488	0.893796	-4.11563	0.000234827	0.0224767	-0.617189	SH2D3C	10044	NA	9	130504189	F	II	Body	island	Body-island	chr9:130504093-130504411	NA	NA	NA	NA	NA
cg12494529	0.154945	0.788327	0.633382	4.11587	0.000234665	0.0224767	-0.616515	C10orf110	NA	NA	10	1082432	F	II	Body	opensea	Body-opensea	NA	NA	TRUE	NA	rs11250232	NA
cg10952234	0.0515349	0.904472	0.852937	-4.11596	0.000234605	0.0224767	-0.616264	PPFIA4	8497	NA	1	203020617	R	II	5'UTR	opensea	5'UTR-opensea	NA	NA	NA	NA	NA	NA
cg21707089	0.156064	0.643742	0.487678	4.11405	0.000235898	0.0224986	-0.62163	NA	NA	NA	8	1969769	F	II	IGR	shelf	IGR-shelf	chr8:1971909-1972406	TRUE	TRUE	NA	rs7826073	NA
cg05897122	0.127142	0.471985	0.344842	4.11424	0.00023577	0.0224986	-0.621102	NA	NA	NA	4	53112707	R	II	IGR	opensea	IGR-opensea	NA	NA	TRUE	NA	NA	rs74748091
cg07382842	0.0645112	0.526389	0.461878	4.11332	0.000236396	0.0225308	-0.62369	NA	NA	NA	6	18278113	R	II	IGR	shore	IGR-shore	chr6:18277417-18278062	NA	NA	NA	NA	NA
cg05872923	-0.144403	0.558975	0.673378	-4.11233	0.000237068	0.0225478	-0.626461	TNFSF13	8741	NA	17	7461260	R	II	TSS1500	shelf	TSS1500-shelf	chr17:7464666-7465823	TRUE	NA	NA	NA	NA
cg09037630	0.151322	0.706054	0.554732	4.11173	0.000237478	0.0225488	-0.628147	NA	NA	Unclassified	6	31528239	R	II	IGR	opensea	IGR-opensea	NA	TRUE	TRUE	NA	NA	NA
cg18445438	-0.0959207	0.354199	0.42012	-4.11069	0.000238191	0.0225842	-0.631075	NA	NA	Unclassified_Cell_type_specific	11	118790354	F	II	IGR	opensea	IGR-opensea	NA	TRUE	TRUE	NA	NA	NA
cg02869235	0.0548138	0.873151	0.818337	-4.10994	0.000238708	0.0226137	-0.633192	NA	NA	NA	12	124726864	R	II	IGR	opensea	IGR-opensea	NA	NA	TRUE	NA	NA	rs73223527
cg26328687	0.113923	0.447831	0.333908	4.10976	0.000238828	0.0226191	-0.633685	MAML2	84441	Promoter_Associated	11	96076794	R	II	TSS1500	opensea	TSS1500-opensea	NA	NA	NA	NA	NA	NA
cg12505872	-0.0551494	0.822316	0.847466	-4.10505	0.000242088	0.0227582	-0.646917	NA	NA	NA	12	34449172	F	II	IGR	opensea	IGR-opensea	NA	NA	NA	NA	NA	NA
cg13868356	0.145989	0.839599	0.69361	4.10264	0.000243776	0.0228384	-0.653704	NA	NA	NA	9	102573997	R	II	IGR	opensea	IGR-opensea	NA	NA	TRUE	NA	NA	NA
cg10203610	-0.0677738	0.128121	0.165894	-4.10241	0.000243937	0.0228408	-0.654345	LRAT	9227	NA	4	155664150	R	II	TSS1500	island	TSS1500-island	chr4:155663809-155664315	NA	NA	NA	NA	NA
cg15145341	0.137674	0.47874	0.341066	4.1021	0.000244152	0.0228507	-0.655206	LOC646405	NA	NA	13	25506340	F	II	Body	island	Body-island	chr13:25506113-25506341	NA	NA	NA	rs79470870	NA
cg01074305	-0.0744069	0.818051	0.862458	-4.0998	0.000245777	0.0228853	-0.661683	GALNT9	50614	NA	12	132882872	F	II	Body	shore	Body-shore	chr12:132880703-132882253	NA	NA	NA	NA	rs75573977
cg01340312	0.0783375	0.289357	0.21102	4.09947	0.000246006	0.0228868	-0.66259	TUBB	203068	NA	6	30687511	R	II	TSS1500	shore	TSS1500-shore	chr6:30687941-30688213	NA	NA	NA	NA	NA
cg01434723	-0.0715949	0.529754	0.571349	-4.09828	0.000246852	0.0229208	-0.665944	UBL4A	8266	Promoter_Associated	X	153715087	F	I	TSS200	island	TSS200-island	chrX:153714288-153715375	NA	NA	NA	NA	NA
cg17822325	0.0522579	0.267132	0.214874	4.09798	0.000247065	0.0229346	-0.666783	SERINC2	347735	NA	1	31896462	R	II	Body	opensea	Body-opensea	NA	NA	NA	NA	NA	NA
cg24903497	0.12056	0.741698	0.621138	4.09758	0.00024735	0.022946	-0.667911	NA	NA	NA	2	18621149	R	II	IGR	opensea	IGR-opensea	NA	NA	TRUE	NA	NA	NA
cg02107279	0.0663214	0.247335	0.181014	4.09733	0.000247528	0.0229477	-0.66861	ANKH	56172	Unclassified_Cell_type_specific	5	14870749	F	II	Body	shore	Body-shore	chr5:14871391-14871611	NA	NA	NA	NA	NA
cg19328475	0.054759	0.443513	0.388755	4.09736	0.000247503	0.0229477	-0.668514	PRDM6	93166	NA	5	122430277	F	II	Body	shore	Body-shore	chr5:122430676-122431443	NA	TRUE	NA	NA	NA
cg09306696	-0.0635404	0.549874	0.583415	-4.09622	0.000248318	0.0229901	-0.671721	CCDC135	NA	NA	16	57729107	R	II	5'UTR	opensea	5'UTR-opensea	NA	NA	NA	NA	NA	NA
cg06549275	0.0953437	0.76361	0.668267	4.09459	0.000249485	0.0230323	-0.676298	ASAP2	8853	NA	2	9471231	F	II	Body	opensea	Body-opensea	NA	NA	TRUE	NA	rs4669382	NA
cg26579550	0.0576094	0.586862	0.529252	4.09464	0.000249451	0.0230323	-0.676164	NA	NA	Unclassified_Cell_type_specific	15	71428996	R	II	IGR	opensea	IGR-opensea	NA	TRUE	TRUE	NA	NA	NA
cg19918734	0.0712857	0.311488	0.240202	4.09408	0.000249853	0.0230483	-0.677735	ME3	10873	Unclassified_Cell_type_specific	11	86343931	R	II	Body	opensea	Body-opensea	NA	TRUE	TRUE	NA	NA	NA
cg24278087	0.125142	0.847797	0.722655	4.09082	0.000252205	0.0230769	-0.686882	PACS1	55690	Unclassified_Cell_type_specific	11	65904369	R	II	Body	opensea	Body-opensea	NA	NA	TRUE	NA	NA	NA
cg15549821	-0.118138	0.582898	0.671036	-4.09171	0.000251563	0.0230769	-0.684394	PLEKHA4	57664	NA	19	49342101	F	II	Body	shore	Body-shore	chr19:49340488-49340774	NA	NA	NA	rs55869333	NA
cg14756480	-0.0522347	0.922336	0.94457	-4.09202	0.000251339	0.0230769	-0.683522	PIK3C3	5289	NA	18	39534432	R	II	TSS1500	opensea	TSS1500-opensea	NA	NA	NA	NA	NA	NA
cg01136850	0.0704504	0.359481	0.289031	4.09217	0.000251231	0.0230769	-0.683104	NA	NA	NA	4	108288782	F	II	IGR	opensea	IGR-opensea	NA	NA	TRUE	NA	NA	NA
cg16521516	-0.0528263	0.0247456	0.0475719	-4.08901	0.000253518	0.0231255	-0.691948	DUSP11	8446	Promoter_Associated	2	74006665	R	II	Body	shore	Body-shore	chr2:74006849-74007274	NA	NA	NA	NA	NA
cg23335946	-0.0550244	0.0223972	0.0474216	-4.08699	0.000254994	0.0231734	-0.697612	C1orf25	NA	NA	1	185125966	F	II	1stExon	island	1stExon-island	chr1:185125850-185126705	NA	NA	high-CpG:183392442-183392847	NA	NA
cg23024967	0.125932	0.73118	0.605248	4.08585	0.000255834	0.0231787	-0.700821	MYRIP	25924	NA	3	40150853	F	II	Body	opensea	Body-opensea	NA	NA	TRUE	NA	rs76963931	NA
cg00877958	0.0890401	0.875798	0.786758	4.08568	0.000255959	0.0231824	-0.7013	NA	NA	NA	16	79638229	R	II	IGR	shelf	IGR-shelf	chr16:79632619-79635537	NA	NA	NA	NA	NA
cg10420075	0.0754378	0.549942	0.474504	4.08451	0.000256824	0.0232079	-0.704592	NA	NA	NA	13	31556779	F	II	IGR	opensea	IGR-opensea	NA	NA	TRUE	NA	NA	NA
cg24728099	0.0629005	0.907421	0.844521	4.08431	0.00025697	0.023214	-0.705145	NA	NA	NA	8	80706829	R	II	IGR	opensea	IGR-opensea	NA	NA	TRUE	NA	NA	NA
cg00456892	-0.102877	0.145401	0.218278	-4.08377	0.000257364	0.0232296	-0.706642	ESAM	90952	Unclassified	11	124629925	R	I	Body	island	Body-island	chr11:124629723-124629926	NA	NA	NA	NA	NA
cg25527882	0.101518	0.943601	0.842083	4.08335	0.000257678	0.023243	-0.707829	TFEB	7942	NA	6	41698885	F	II	5'UTR	shelf	5'UTR-shelf	chr6:41701881-41703481	NA	NA	NA	NA	NA
cg06218932	0.104055	0.644391	0.540336	4.08309	0.000257868	0.0232501	-0.708549	ZNF213	7760	NA	16	3183858	R	II	TSS1500	shore	TSS1500-shore	chr16:3184276-3185312	NA	NA	NA	NA	NA
cg08756033	0.070741	0.778848	0.708107	4.08191	0.000258747	0.0232945	-0.71187	C13orf33	NA	NA	13	31480128	R	II	TSS200	shore	TSS200-shore	chr13:31480272-31481105	NA	NA	NA	NA	NA
cg12237269	0.0724864	0.850245	0.777759	-4.08207	0.000258629	0.0232945	-0.711427	SLN	6588	NA	11	107582734	R	II	5'UTR	opensea	5'UTR-opensea	NA	NA	NA	NA	NA	NA
cg23998478	0.0519445	0.43885	0.386906	4.08155	0.000259015	0.0233019	-0.712879	NA	NA	NA	2	121269292	F	II	IGR	opensea	IGR-opensea	NA	NA	TRUE	NA	NA	NA
cg16624888	0.0561215	0.594252	0.53813	4.0814	0.000259126	0.023303	-0.713298	NA	NA	NA	12	109711141	R	I	IGR	opensea	IGR-opensea	NA	NA	NA	NA	NA	NA
cg12884605	0.0557335	0.483163	0.427429	4.0787	0.000261147	0.023382	-0.72088	NA	NA	NA	12	66123314	F	II	IGR	island	IGR-island	chr12:66122788-66123328	NA	TRUE	NA	NA	NA
cg16337566	0.0889968	0.847162	0.758166	4.07887	0.000261017	0.023382	-0.720393	PINX1	54984	NA	8	10657514	R	II	Body	opensea	Body-opensea	NA	TRUE	TRUE	NA	NA	NA
cg18498987	-0.0566636	0.13168	0.158344	-4.07747	0.000262066	0.0234132	-0.724305	MEF2C	4208	Unclassified_Cell_type_specific	5	88179539	F	I	5'UTR	shore	5'UTR-shore	chr5:88179866-88180258	TRUE	NA	NA	rs80043958	NA
cg02157078	0.068928	0.300956	0.232028	4.07771	0.000261886	0.0234132	-0.723638	NA	NA	Promoter_Associated	1	114888769	F	I	IGR	opensea	IGR-opensea	NA	NA	TRUE	NA	rs1006963	NA
cg01808968	0.068058	0.878923	0.810865	-4.07617	0.000263047	0.0234508	-0.727951	SLC1A7	6512	NA	1	53574533	R	II	Body	opensea	Body-opensea	NA	NA	TRUE	NA	NA	NA
cg02154084	0.0630846	0.940112	0.877027	4.07545	0.000263591	0.023483	-0.729967	PPP2R2B	5521	NA	5	146184364	F	II	Body	opensea	Body-opensea	NA	NA	TRUE	NA	rs78762191	NA
cg03578495	0.079709	0.82262	0.742911	-4.07454	0.000264281	0.0235011	-0.732519	NA	NA	NA	2	9283920	R	II	IGR	opensea	IGR-opensea	NA	NA	TRUE	NA	NA	NA
cg22584138	0.0530067	0.489814	0.436807	4.07456	0.000264266	0.0235011	-0.732462	SLC6A4	6532	NA	17	28562220	F	II	5'UTR	shore	5'UTR-shore	chr17:28562387-28563186	TRUE	NA	NA	NA	NA
cg16966520	0.0616609	0.516379	0.454718	4.07378	0.000264859	0.0235307	-0.734649	LGTN	NA	Promoter_Associated	1	206786174	R	II	TSS1500	shore	TSS1500-shore	chr1:206785804-206786030	NA	NA	NA	NA	NA
cg15474769	-0.0565397	0.839947	0.866487	-4.07308	0.000265393	0.0235601	-0.736612	TSPYL2	64061	NA	X	53113522	R	II	Body	shore	Body-shore	chrX:53111281-53112016	NA	NA	NA	NA	NA
cg13859433	0.0797743	0.469541	0.389767	4.07068	0.00026723	0.0236285	-0.743343	LEMD2	221496	Unclassified	6	33739653	F	II	3'UTR	island	3'UTR-island	chr6:33739405-33739736	NA	TRUE	NA	NA	NA
cg24983752	0.130131	0.562115	0.431984	4.07074	0.000267188	0.0236285	-0.74319	NA	NA	NA	11	115931334	R	II	IGR	opensea	IGR-opensea	NA	NA	TRUE	NA	NA	NA
cg21946195	-0.0542435	0.690245	0.714489	-4.06956	0.000268095	0.0236901	-0.746496	ATOH8	84913	NA	2	86012225	F	II	Body	opensea	Body-opensea	NA	TRUE	TRUE	NA	NA	NA
cg03065175	0.0605659	0.912907	0.852342	4.06884	0.000268645	0.0237087	-0.748494	NA	NA	NA	4	155661758	R	I	IGR	island	IGR-island	chr4:155661678-155661984	NA	NA	NA	NA	NA
cg23655848	0.0546372	0.214901	0.160264	4.06854	0.000268875	0.0237191	-0.749329	NA	NA	Unclassified_Cell_type_specific	3	193802194	R	II	IGR	opensea	IGR-opensea	NA	NA	TRUE	NA	NA	NA
cg06777902	0.0777023	0.370692	0.29299	4.06829	0.000269069	0.0237287	-0.750033	FANK1	92565	NA	10	127622996	R	II	Body	opensea	Body-opensea	NA	TRUE	TRUE	NA	NA	NA
cg22834713	-0.0621346	0.0454711	0.0776057	-4.06764	0.000269574	0.0237533	-0.751862	NA	NA	Promoter_Associated	6	28984341	F	I	IGR	shore	IGR-shore	chr6:28984418-28984686	TRUE	NA	NA	rs72854360	NA
cg12700033	-0.052262	0.0587424	0.0810044	-4.0639	0.00027248	0.0238323	-0.76232	YWHAH	7533	Promoter_Associated	22	32340326	F	I	TSS200	island	TSS200-island	chr22:32339933-32341192	NA	NA	high-CpG:30670313-30670692	NA	NA
cg06292709	0.0568997	0.903497	0.846597	-4.06397	0.00027243	0.0238323	-0.762141	NA	NA	NA	16	85479952	R	II	IGR	opensea	IGR-opensea	NA	NA	NA	NA	rs78509690	NA
cg08682036	0.121427	0.487566	0.366139	4.06406	0.000272361	0.0238323	-0.761894	HNRNPF	3185	NA	10	43898033	R	II	5'UTR	opensea	5'UTR-opensea	NA	NA	TRUE	NA	NA	NA
cg22698028	-0.100037	0.269012	0.33905	-4.06462	0.000271923	0.0238323	-0.760324	AHRR	57491	NA	5	400494	F	I	Body	opensea	Body-opensea	NA	TRUE	TRUE	NA	NA	NA
cg22698028	-0.100037	0.269012	0.33905	-4.06462	0.000271923	0.0238323	-0.760324	AHRR	NA	NA	5	400494	F	I	Body	opensea	Body-opensea	NA	TRUE	TRUE	NA	NA	NA
cg15765380	0.0675388	0.243494	0.175955	4.06497	0.000271645	0.0238323	-0.759326	SIAH2	6478	Promoter_Associated	3	150477722	F	II	Body	shelf	Body-shelf	chr3:150479734-150481888	NA	NA	NA	NA	NA
cg25149927	0.0781376	0.266314	0.188176	4.0637	0.000272637	0.0238361	-0.762882	SSH1	54434	Promoter_Associated	12	109250901	F	II	Body	shore	Body-shore	chr12:109251205-109251586	NA	NA	NA	NA	NA
cg04752680	0.0524896	0.253888	0.201399	4.06309	0.000273116	0.0238532	-0.764595	RFX1	5989	NA	19	14114100	R	II	5'UTR	shelf	5'UTR-shelf	chr19:14116532-14118017	NA	NA	NA	NA	NA
cg19000468	-0.0535428	0.130274	0.153817	-4.06146	0.000274397	0.023929	-0.769157	CHM	1121	Promoter_Associated_Cell_type_specific	X	85302549	F	II	1stExon	opensea	1stExon-opensea	NA	TRUE	NA	NA	rs16980380	NA
cg26829184	0.0818239	0.891926	0.810102	4.06117	0.000274627	0.0239404	-0.769975	SNORD63	NA	NA	5	137896757	R	II	Body	opensea	Body-opensea	NA	NA	NA	NA	NA	NA
cg24766398	0.0996126	0.826585	0.726973	4.06048	0.000275174	0.0239633	-0.771915	SLC17A1	6568	NA	6	25830852	F	II	5'UTR	opensea	5'UTR-opensea	NA	NA	NA	NA	NA	NA
cg23525708	0.161481	0.678034	0.516553	4.06031	0.000275305	0.0239698	-0.772381	KIAA0247	NA	Unclassified_Cell_type_specific	14	70152683	R	II	Body	opensea	Body-opensea	NA	NA	TRUE	NA	NA	NA
cg16109680	0.135135	0.67377	0.538634	4.05931	0.000276098	0.0240057	-0.775186	CADM3	57863	NA	1	159161344	F	II	Body	shelf	Body-shelf	chr1:159158228-159158498	NA	NA	NA	NA	NA
cg06161299	0.0907995	0.837439	0.74664	4.05943	0.000276003	0.0240057	-0.77485	ZNF236	7776	NA	18	74633150	R	II	Body	shore	Body-shore	chr18:74631841-74632045	NA	NA	NA	NA	NA
cg25503381	0.16508	0.673299	0.508219	4.05838	0.000276836	0.0240175	-0.777789	THBS1	7057	Unclassified	15	39871923	R	II	TSS1500	shore	TSS1500-shore	chr15:39872527-39873567	NA	NA	NA	NA	NA
cg14023329	0.144557	0.814001	0.669444	4.05589	0.000278822	0.0240816	-0.784759	CALCB	797	NA	11	15099930	F	II	3'UTR	opensea	3'UTR-opensea	NA	NA	NA	NA	NA	NA
cg08381620	0.232127	0.62521	0.393083	4.05603	0.000278707	0.0240816	-0.784359	NA	NA	NA	13	24062873	R	II	IGR	opensea	IGR-opensea	NA	TRUE	TRUE	NA	NA	NA
cg06677416	0.0859503	0.319682	0.233732	4.05371	0.000280567	0.0241416	-0.790843	NA	NA	Unclassified_Cell_type_specific	10	64495627	F	II	IGR	opensea	IGR-opensea	NA	NA	TRUE	NA	rs34349094	NA
cg26763486	0.10681	0.746184	0.639374	4.05312	0.000281047	0.0241611	-0.792512	TACC2	10579	NA	10	124013672	R	II	3'UTR	opensea	3'UTR-opensea	NA	NA	NA	NA	NA	NA
cg10039590	0.0822014	0.598144	0.515942	4.05282	0.00028129	0.0241658	-0.793353	ERI1	90459	Promoter_Associated	8	8859974	R	II	TSS1500	shore	TSS1500-shore	chr8:8860200-8860742	NA	NA	NA	NA	NA
cg09861057	0.130643	0.8275	0.696857	4.0512	0.000282596	0.02424	-0.79787	TDRD10	126668	NA	1	154492947	R	II	Body	opensea	Body-opensea	NA	NA	NA	NA	NA	NA
cg06451957	-0.0566734	0.923442	0.950115	-4.05064	0.000283047	0.0242495	-0.799426	IL12B	3593	Unclassified	5	158758139	F	II	TSS1500	shore	TSS1500-shore	chr5:158758474-158758839	NA	TRUE	NA	NA	rs56121587
cg26160196	-0.0564917	0.213178	0.239669	-4.04912	0.00028429	0.0242503	-0.803698	DEK	7913	NA	6	18264854	R	I	TSS200	island	TSS200-island	chr6:18264139-18265100	NA	NA	NA	NA	rs7769911
cg00155619	0.103936	0.510701	0.406765	4.04957	0.000283923	0.0242503	-0.802438	HSD17B8	7923	Promoter_Associated	6	33173278	R	II	Body	shore	Body-shore	chr6:33172289-33172823	TRUE	NA	NA	NA	NA
cg16671899	0.103648	0.651002	0.547354	4.04974	0.000283784	0.0242503	-0.801962	GPR120	NA	NA	10	95326033	R	II	TSS1500	shore	TSS1500-shore	chr10:95326229-95327108	NA	NA	NA	NA	NA
cg01772700	0.0550286	0.493572	0.438543	4.04979	0.000283744	0.0242503	-0.801822	ZNF582	147948	Promoter_Associated	19	56904442	F	II	5'UTR	shore	5'UTR-shore	chr19:56904636-56905355	NA	NA	NA	NA	NA
cg08466740	0.103574	0.84301	0.739436	4.04984	0.000283701	0.0242503	-0.801676	A2BP1	NA	NA	16	6534829	F	II	5'UTR	shore	5'UTR-shore	chr16:6533019-6533983	NA	TRUE	NA	rs60532776	rs72760955
cg04412200	-0.0624462	0.133615	0.166061	-4.04866	0.000284666	0.0242666	-0.804985	NA	NA	Promoter_Associated	7	148680425	F	I	IGR	opensea	IGR-opensea	NA	TRUE	NA	NA	NA	NA
cg04872541	0.0555893	0.740742	0.685152	4.04834	0.000284926	0.0242694	-0.805875	PKD2L1	9033	NA	10	102090406	R	II	TSS200	opensea	TSS200-opensea	NA	NA	NA	NA	NA	NA
cg26421140	0.0571327	0.455951	0.398818	4.04745	0.000285655	0.0243026	-0.808367	HSPA2	3306	NA	14	65006053	R	II	TSS1500	shore	TSS1500-shore	chr14:65006874-65009197	NA	NA	NA	NA	NA
cg02836531	-0.0552166	0.0197026	0.0449192	-4.04701	0.000286013	0.0243103	-0.80959	USP33	23032	Promoter_Associated	1	78225436	R	I	5'UTR	island	5'UTR-island	chr1:78224843-78225650	TRUE	NA	high-CpG:77997907-77998173	NA	NA
cg00936935	0.167943	0.710044	0.542101	4.04641	0.000286509	0.0243212	-0.811277	SGMS1	259230	NA	10	52271899	F	II	5'UTR	opensea	5'UTR-opensea	NA	NA	TRUE	NA	NA	NA
cg13795116	0.0837319	0.822702	0.738971	4.04646	0.000286463	0.0243212	-0.811121	CLCN4	1183	NA	X	10202184	R	II	3'UTR	opensea	3'UTR-opensea	NA	NA	NA	NA	NA	NA
cg03936135	-0.159365	0.381169	0.510534	-4.04626	0.000286631	0.0243212	-0.811693	LOC732275	NA	NA	16	86371248	F	I	Body	opensea	Body-opensea	NA	NA	NA	NA	rs77452448	NA
cg05265884	-0.105012	0.527005	0.602017	-4.04628	0.000286609	0.0243212	-0.811619	NA	NA	NA	10	26681244	F	I	IGR	shore	IGR-shore	chr10:26680634-26680999	NA	NA	NA	NA	NA
cg08768395	0.106814	0.852444	0.74563	4.04496	0.000287698	0.0243534	-0.815316	ADAMTS12	81792	NA	5	33889461	F	II	Body	shelf	Body-shelf	chr5:33892191-33892403	NA	TRUE	NA	NA	NA
cg24382276	0.134616	0.823853	0.689236	4.04318	0.000289174	0.0244047	-0.820305	NA	NA	NA	15	82204026	R	II	IGR	opensea	IGR-opensea	NA	NA	TRUE	NA	NA	NA
cg13573582	-0.0608791	0.890652	0.921532	-4.04301	0.00028931	0.0244113	-0.820765	RNF220	55182	NA	1	44887933	F	II	Body	shelf	Body-shelf	chr1:44883136-44884272	NA	NA	NA	NA	NA
cg17340729	-0.136566	0.419519	0.526085	-4.04221	0.000289974	0.0244379	-0.822999	NA	NA	NA	6	16850308	R	II	IGR	opensea	IGR-opensea	NA	NA	TRUE	NA	NA	NA
cg03413884	0.0588795	0.312331	0.253452	4.04168	0.000290419	0.0244431	-0.824492	VSTM2A	222008	NA	7	54610928	R	II	Body	shore	Body-shore	chr7:54612324-54612558	NA	TRUE	NA	NA	NA
cg04575427	0.0612711	0.850378	0.789107	-4.03791	0.000293569	0.0245141	-0.83501	SPINT3	10816	NA	20	44144711	R	II	TSS1500	opensea	TSS1500-opensea	NA	NA	NA	NA	NA	NA
cg00620223	-0.0544679	0.0351134	0.0595812	-4.03749	0.000293928	0.0245304	-0.8362	CENPF	1063	Promoter_Associated	1	214776904	F	II	5'UTR	island	5'UTR-island	chr1:214776256-214776935	NA	NA	NA	rs17023266	rs41277188
cg08700306	-0.0629895	0.659512	0.692501	-4.03685	0.000294466	0.0245545	-0.837984	LRP3	4037	NA	19	33686390	F	II	Body	shore	Body-shore	chr19:33685146-33686085	TRUE	NA	NA	NA	NA
cg22950904	0.0570844	0.851015	0.793931	-4.03579	0.000295358	0.0246009	-0.840932	TNFRSF19	55504	NA	13	24211975	R	I	Body	opensea	Body-opensea	NA	NA	TRUE	NA	NA	NA
cg12770539	-0.0527759	0.754319	0.777095	-4.03566	0.000295467	0.0246028	-0.841293	EEPD1	80820	NA	7	36304062	R	I	Body	opensea	Body-opensea	NA	NA	TRUE	NA	NA	NA
cg22842189	0.15835	0.857141	0.69879	4.03502	0.000296012	0.0246244	-0.843087	THRB	7068	NA	3	24401786	R	II	5'UTR	opensea	5'UTR-opensea	NA	NA	TRUE	NA	NA	NA
cg23311967	0.055477	0.883664	0.828187	4.0328	0.000297907	0.0246959	-0.849307	NA	NA	NA	14	84459621	F	II	IGR	opensea	IGR-opensea	NA	NA	TRUE	NA	rs12587047	NA
cg18610025	-0.0644571	0.370156	0.404614	-4.03254	0.000298127	0.0247044	-0.850026	MECP2	4204	Promoter_Associated	X	153363350	F	I	TSS200	island	TSS200-island	chrX:153362568-153363473	NA	NA	NA	NA	NA
cg00355829	-0.0519391	0.702875	0.724814	-4.03222	0.000298395	0.0247141	-0.850904	NA	NA	Unclassified	3	128326679	F	II	IGR	shore	IGR-shore	chr3:128326937-128327507	NA	TRUE	NA	NA	NA
cg01377358	0.0847574	0.309166	0.224409	4.03122	0.000299255	0.0247444	-0.85371	ASXL1	171023	Promoter_Associated	20	30948211	F	II	Body	shore	Body-shore	chr20:30945647-30947033	NA	NA	NA	NA	NA
cg17212019	0.157664	0.625493	0.467828	4.03013	0.000300191	0.0247828	-0.856753	NA	NA	NA	8	24924801	F	II	IGR	opensea	IGR-opensea	NA	NA	TRUE	NA	NA	NA
cg25073137	0.0973228	0.841029	0.743706	4.02952	0.000300712	0.0248069	-0.858442	CASP8	841	NA	2	202124265	R	II	5'UTR	opensea	5'UTR-opensea	NA	NA	NA	NA	NA	NA
cg16684184	0.052946	0.651693	0.598747	4.02908	0.000301094	0.0248281	-0.85968	NA	NA	Unclassified_Cell_type_specific	5	135415129	F	II	IGR	island	IGR-island	chr5:135415069-135415307	NA	NA	NA	rs7706795	NA
cg07907493	-0.0737603	0.897662	0.941422	-4.02771	0.000302277	0.0248963	-0.8635	NA	NA	NA	13	95480448	R	II	IGR	opensea	IGR-opensea	NA	NA	TRUE	NA	NA	NA
cg03727673	0.0874367	0.933327	0.84589	4.0275	0.000302458	0.0249015	-0.864085	RAP1GAP	5909	NA	1	21966420	F	II	Body	opensea	Body-opensea	NA	TRUE	NA	NA	rs1772709	NA
cg01159003	0.087261	0.700109	0.612848	4.02636	0.000303448	0.0249578	-0.867268	NA	NA	NA	13	79801368	F	II	IGR	opensea	IGR-opensea	NA	NA	TRUE	NA	NA	NA
cg20565082	0.0544515	0.768725	0.714273	4.02586	0.000303882	0.0249624	-0.868662	NA	NA	NA	5	60525509	F	II	IGR	opensea	IGR-opensea	NA	NA	TRUE	NA	rs488980	NA
cg18972765	-0.0929302	0.753135	0.816065	-4.02473	0.000304865	0.0249832	-0.87181	ATP11A	23250	NA	13	113422671	F	II	Body	shelf	Body-shelf	chr13:113424898-113425105	NA	NA	NA	rs9603946	NA
cg08776660	0.151448	0.707365	0.555917	4.02269	0.000306657	0.0250398	-0.877521	CRAMP1L	NA	NA	16	1670473	R	II	Body	opensea	Body-opensea	NA	NA	NA	NA	NA	NA
cg27034466	-0.0604117	0.801315	0.831727	-4.02071	0.000308397	0.0250777	-0.883034	NA	NA	Unclassified	8	11760342	R	II	IGR	shore	IGR-shore	chr8:11759862-11760212	NA	TRUE	NA	NA	NA
cg10818896	-0.108068	0.72792	0.805988	-4.01995	0.000309066	0.0251115	-0.885146	C6orf10	NA	NA	6	32263335	R	II	Body	opensea	Body-opensea	NA	NA	NA	NA	NA	NA
cg12307764	-0.0728059	0.0319889	0.0747949	-4.01941	0.000309548	0.025132	-0.886665	RPUSD2	27079	Promoter_Associated	15	40861449	R	I	TSS200	island	TSS200-island	chr15:40861411-40862115	NA	NA	NA	NA	NA
cg17063371	-0.061467	0.900148	0.931615	-4.01827	0.000310556	0.025179	-0.889832	BBS9	27241	NA	7	33631473	R	II	Body	opensea	Body-opensea	NA	NA	TRUE	NA	NA	NA
cg14890220	-0.0665886	0.659224	0.695813	-4.01762	0.000311136	0.0251824	-0.891649	NLGN1	22871	NA	3	173632551	F	II	Body	opensea	Body-opensea	NA	NA	TRUE	NA	NA	NA
cg04573851	0.067417	0.838342	0.770925	-4.01702	0.000311675	0.025202	-0.893336	NA	NA	NA	1	33934436	F	II	IGR	shelf	IGR-shelf	chr1:33938025-33938328	NA	TRUE	NA	NA	rs60105965
cg05931684	-0.0530221	0.189936	0.212958	-4.01447	0.000313953	0.0252744	-0.90043	EHMT2	10919	Promoter_Associated	6	31865274	F	I	Body	island	Body-island	chr6:31864897-31865419	NA	NA	NA	NA	NA
cg13219205	0.0506417	0.857892	0.80725	-4.01405	0.000314337	0.0252762	-0.901622	PAPSS2	9060	NA	10	89452245	F	II	Body	opensea	Body-opensea	NA	NA	TRUE	NA	NA	NA
cg18714224	0.0546723	0.306205	0.251532	4.01267	0.000315574	0.0253224	-0.905448	EYA4	2070	NA	6	133564578	R	II	5'UTR	shore	5'UTR-shore	chr6:133562086-133563586	NA	NA	NA	NA	NA
cg27497928	0.127985	0.567383	0.439397	4.01282	0.00031544	0.0253224	-0.905036	CLCN1	1180	NA	7	143049069	F	II	3'UTR	opensea	3'UTR-opensea	NA	NA	TRUE	NA	NA	rs78881361
cg23713768	0.0909867	0.901736	0.810749	4.01234	0.000315877	0.0253419	-0.906382	TCF20	6942	NA	22	42575631	R	II	Body	opensea	Body-opensea	NA	TRUE	TRUE	NA	NA	NA
cg15667675	0.0647087	0.474691	0.409982	4.01071	0.000317353	0.0254119	-0.910925	RAP2C	57826	NA	X	131351164	F	II	Body	shore	Body-shore	chrX:131351531-131352535	NA	NA	NA	NA	NA
cg27301655	0.0970214	0.335799	0.238778	4.00982	0.000318162	0.0254326	-0.913405	CD5	921	Promoter_Associated_Cell_type_specific	11	60869634	F	II	TSS1500	opensea	TSS1500-opensea	NA	NA	NA	NA	NA	NA
cg17152266	0.0511569	0.938675	0.887518	4.0096	0.000318363	0.0254347	-0.914022	NA	NA	NA	19	48694091	F	II	IGR	shelf	IGR-shelf	chr19:48697900-48698669	TRUE	NA	NA	rs370240	NA
cg26811385	0.0904588	0.323107	0.232649	4.00911	0.000318811	0.0254559	-0.915389	NA	NA	NA	4	150832003	R	II	IGR	opensea	IGR-opensea	NA	NA	TRUE	NA	NA	NA
cg17611686	0.064643	0.242441	0.177798	4.00822	0.000319617	0.0254768	-0.91785	C20orf56	NA	NA	20	22547532	F	II	Body	shore	Body-shore	chr20:22548967-22549720	NA	NA	NA	NA	NA
cg07505964	0.0582777	0.851063	0.792785	4.00783	0.000319973	0.0254933	-0.918936	SKA2	348235	NA	17	57229514	R	II	Body	shelf	Body-shelf	chr17:57231855-57232655	NA	NA	NA	NA	NA
cg20967006	0.060553	0.286633	0.22608	4.00708	0.000320663	0.0255263	-0.921034	NRD1	NA	Promoter_Associated_Cell_type_specific	1	52343400	R	II	Body	shore	Body-shore	chr1:52344178-52344939	NA	NA	NA	NA	NA
cg00377681	0.132587	0.546497	0.41391	4.00608	0.00032158	0.0255338	-0.923815	NA	NA	Unclassified_Cell_type_specific	6	37102603	F	II	IGR	opensea	IGR-opensea	NA	TRUE	TRUE	NA	NA	NA
cg09662496	0.13226	0.821245	0.688985	4.00634	0.000321343	0.0255338	-0.923098	NA	NA	NA	7	130626474	F	II	IGR	opensea	IGR-opensea	NA	NA	NA	NA	NA	NA
cg01919999	0.130417	0.571102	0.440685	4.00651	0.000321186	0.0255338	-0.922621	GNB2L1	NA	Promoter_Associated	5	180668568	F	II	Body	shore	Body-shore	chr5:180670373-180670996	TRUE	NA	NA	rs11540180	NA
cg24566595	0.0571122	0.873167	0.816055	4.00567	0.000321963	0.0255524	-0.924973	FAM13B	51306	Promoter_Associated_Cell_type_specific	5	137365576	R	II	5'UTR	shelf	5'UTR-shelf	chr5:137368105-137368722	NA	NA	NA	NA	NA
cg06700462	-0.055031	0.488182	0.513213	-4.00523	0.000322362	0.02556	-0.926181	PHKA2	5256	Promoter_Associated	X	19002006	F	I	1stExon	island	1stExon-island	chrX:19002003-19003244	NA	NA	NA	NA	NA
cg06501716	0.155292	0.640869	0.485577	4.00537	0.000322233	0.02556	-0.925791	C22orf39	128977	NA	22	19436948	R	II	TSS1500	shore	TSS1500-shore	chr22:19434797-19435556	NA	NA	NA	NA	NA
cg15298286	-0.0569522	0.467026	0.493979	-4.00545	0.000322164	0.02556	-0.925583	C17orf72	NA	Unclassified	17	62075324	R	II	TSS1500	opensea	TSS1500-opensea	NA	NA	NA	NA	NA	NA
cg04349420	0.102677	0.337971	0.235295	4.00461	0.000322935	0.0255717	-0.927911	NA	NA	NA	8	49414279	R	II	IGR	opensea	IGR-opensea	NA	TRUE	TRUE	NA	NA	NA
cg18213713	-0.0529829	0.865914	0.888897	-4.00442	0.000323116	0.0255722	-0.928456	MACROD2	140733	NA	20	13975503	R	II	TSS1500	shore	TSS1500-shore	chr20:13975768-13976287	NA	NA	NA	NA	NA
cg00464046	0.153378	0.718909	0.565531	4.00345	0.000324007	0.0255725	-0.931137	C7orf49	NA	NA	7	134854551	R	II	Body	shore	Body-shore	chr7:134854975-134855696	TRUE	NA	NA	NA	NA
cg04151449	0.134718	0.703092	0.568374	4.00283	0.000324582	0.0255962	-0.932865	NA	NA	Unclassified	5	177409992	F	II	IGR	shore	IGR-shore	chr5:177411342-177411939	TRUE	TRUE	NA	NA	rs77875661
cg07311419	0.0854028	0.654922	0.569519	4.001	0.000326292	0.0256858	-0.937983	NA	NA	NA	11	79197548	R	II	IGR	opensea	IGR-opensea	NA	NA	TRUE	NA	NA	NA
cg23155965	0.0925846	0.901802	0.809217	3.99824	0.000328876	0.025785	-0.945665	NA	NA	NA	10	134778176	R	I	IGR	shore	IGR-shore	chr10:134778683-134779073	NA	NA	NA	NA	NA
cg04340918	0.179241	0.801516	0.622275	3.99814	0.000328965	0.0257872	-0.94593	NA	NA	NA	8	19577028	R	II	IGR	opensea	IGR-opensea	NA	NA	TRUE	NA	NA	NA
cg01373691	-0.0550201	0.147461	0.172481	-3.99797	0.000329124	0.0257901	-0.946401	ZNF821	55565	Promoter_Associated	16	71917765	R	I	TSS1500	island	TSS1500-island	chr16:71917738-71918542	NA	NA	high-CpG:70475226-70476063	NA	NA
cg04929759	-0.133363	0.196719	0.300082	-3.99776	0.00032932	0.025795	-0.94698	NA	NA	Unclassified_Cell_type_specific	12	133016214	F	I	IGR	shore	IGR-shore	chr12:133015368-133015635	NA	NA	NA	NA	NA
cg18753619	0.0681056	0.873895	0.805789	-3.99719	0.000329861	0.0257997	-0.948578	NA	NA	NA	5	174629946	R	II	IGR	opensea	IGR-opensea	NA	NA	TRUE	NA	NA	NA
cg07160589	-0.0519557	0.0489473	0.0709031	-3.99721	0.000329846	0.0257997	-0.948533	ITGB3BP	23421	NA	1	63988470	R	I	Body	opensea	Body-opensea	NA	NA	NA	NA	NA	NA
cg23480341	0.111136	0.375788	0.264651	3.99724	0.000329816	0.0257997	-0.948446	SLPI	6590	NA	20	43883705	R	II	TSS1500	opensea	TSS1500-opensea	NA	TRUE	NA	NA	NA	NA
cg27076223	-0.0788308	0.73052	0.779351	-3.99712	0.00032993	0.0258003	-0.948782	RBM47	54502	Unclassified_Cell_type_specific	4	40632858	R	II	TSS1500	shore	TSS1500-shore	chr4:40631740-40632587	NA	NA	low-CpG:40327532-40327627	NA	NA
cg21796547	0.112354	0.496931	0.384578	3.99687	0.000330167	0.0258092	-0.94948	PAPLN	89932	Unclassified_Cell_type_specific	14	73705457	F	II	5'UTR	shore	5'UTR-shore	chr14:73706299-73706677	NA	TRUE	NA	rs3742825	NA
cg07427606	0.0508299	0.826656	0.775827	-3.99582	0.000331151	0.0258337	-0.95238	MMP17	4326	NA	12	132334338	F	II	Body	shore	Body-shore	chr12:132334377-132334786	NA	NA	NA	NA	NA
cg09449988	-0.054079	0.895905	0.919984	-3.99315	0.000333694	0.0259117	-0.95983	PRKAG2	51422	NA	7	151328116	F	II	Body	opensea	Body-opensea	NA	NA	TRUE	NA	rs74669115	NA
cg03368099	0.064217	0.783856	0.719639	3.9934	0.000333456	0.0259117	-0.959135	HOXA5	3202	NA	7	27184521	R	I	TSS1500	island	TSS1500-island	chr7:27182613-27185562	NA	NA	NA	NA	NA
cg10116432	0.081764	0.351413	0.269649	3.99364	0.000333221	0.0259117	-0.958449	NT5C2	22978	NA	10	104953276	F	II	TSS1500	shore	TSS1500-shore	chr10:104952242-104953232	TRUE	NA	NA	NA	NA
cg01986630	0.0505647	0.193593	0.143028	3.99283	0.000333995	0.0259207	-0.960706	FTO	79068	Unclassified_Cell_type_specific	16	53946263	F	II	Body	opensea	Body-opensea	NA	NA	TRUE	NA	NA	NA
cg25250241	-0.0575675	0.741958	0.769525	-3.99202	0.000334774	0.0259572	-0.962975	MIR1256	NA	NA	X	103295154	R	II	Body	shore	Body-shore	chrX:103294657-103294964	NA	NA	NA	NA	NA
cg05168419	-0.0678786	0.751688	0.789566	-3.99108	0.000335675	0.0259891	-0.965594	NA	NA	NA	X	38114129	F	II	IGR	shore	IGR-shore	chrX:38115343-38115570	NA	NA	NA	NA	NA
cg08061463	0.106065	0.798231	0.692167	3.98913	0.000337544	0.0260568	-0.971	NA	NA	NA	15	90789198	F	II	IGR	shelf	IGR-shelf	chr15:90792559-90792929	NA	NA	NA	NA	NA
cg10135260	-0.148229	0.112298	0.230527	-3.98837	0.000338282	0.0260613	-0.973127	NA	NA	NA	4	1523074	F	II	IGR	island	IGR-island	chr4:1521703-1523281	TRUE	NA	NA	NA	NA
cg15442888	0.0718646	0.787987	0.716122	-3.98842	0.000338234	0.0260613	-0.972989	NA	NA	NA	4	175789139	F	II	IGR	opensea	IGR-opensea	NA	NA	NA	NA	NA	NA
cg22466678	-0.0641348	0.854366	0.8885	-3.98856	0.000338096	0.0260613	-0.972589	NA	NA	Promoter_Associated	12	89749033	F	I	IGR	shore	IGR-shore	chr12:89745168-89748144	NA	NA	NA	NA	NA
cg22534724	0.133197	0.786707	0.65351	3.98785	0.000338782	0.0260698	-0.974565	NA	NA	NA	13	78358711	F	II	IGR	opensea	IGR-opensea	NA	NA	TRUE	NA	NA	NA
cg15249900	-0.0555929	0.0744561	0.100049	-3.98692	0.000339686	0.0260964	-0.977157	ZNF211	10520	Promoter_Associated	19	58144245	F	II	TSS1500	shore	TSS1500-shore	chr19:58144339-58144999	NA	NA	NA	rs56340041	NA
cg08179037	0.0768354	0.399995	0.32316	3.98663	0.000339969	0.0261003	-0.97797	LOC285830	NA	Unclassified	6	29705815	R	II	Body	opensea	Body-opensea	NA	TRUE	NA	NA	NA	rs2523392
cg14061423	-0.0710645	0.454281	0.495345	-3.98643	0.000340159	0.0261041	-0.978514	ATRX	546	Promoter_Associated_Cell_type_specific	X	77041452	F	I	Body	island	Body-island	chrX:77041003-77041725	TRUE	NA	NA	rs45472092	NA
cg14066757	0.0578846	0.307203	0.249319	3.98568	0.000340893	0.0261208	-0.980613	KCNN4	3783	Promoter_Associated	19	44285568	R	II	TSS200	opensea	TSS200-opensea	NA	TRUE	NA	NA	NA	NA
cg02802514	0.0642089	0.274129	0.20992	3.98575	0.00034082	0.0261208	-0.980403	HSD17B8	7923	Promoter_Associated	6	33173134	R	II	Body	shore	Body-shore	chr6:33172289-33172823	NA	NA	NA	NA	NA
cg00421693	0.160496	0.556704	0.396208	3.98498	0.00034157	0.0261326	-0.982543	TNFAIP8	25816	NA	5	118689293	F	II	Body	shelf	Body-shelf	chr5:118691401-118691759	NA	NA	NA	NA	NA
cg20945232	0.0861499	0.35495	0.2688	3.98477	0.000341772	0.0261401	-0.98312	NA	NA	Unclassified_Cell_type_specific	1	18236645	R	II	IGR	opensea	IGR-opensea	NA	NA	TRUE	NA	NA	NA
cg04280548	0.0654752	0.899385	0.83391	-3.98453	0.000342008	0.0261519	-0.98379	TRIM29	23650	NA	11	119992772	R	II	Body	opensea	Body-opensea	NA	NA	NA	NA	NA	NA
cg18417622	0.0517499	0.215409	0.163659	3.98362	0.000342902	0.0261689	-0.986333	GRID1	2894	NA	10	88023185	F	II	Body	island	Body-island	chr10:88022640-88023279	NA	NA	NA	NA	NA
cg05938958	0.165319	0.642103	0.476784	3.98367	0.000342852	0.0261689	-0.986192	OR2L3	391192	NA	1	248224887	F	II	1stExon	opensea	1stExon-opensea	NA	NA	NA	NA	NA	NA
cg03660085	0.0866483	0.732991	0.646342	-3.9839	0.000342626	0.0261689	-0.98555	NA	NA	NA	10	122038594	F	II	IGR	opensea	IGR-opensea	NA	NA	TRUE	NA	NA	NA
cg18788994	0.0597538	0.270878	0.211124	3.98306	0.000343451	0.0261793	-0.987891	NA	NA	NA	5	1873961	R	II	IGR	shore	IGR-shore	chr5:1874907-1879032	NA	NA	NA	NA	NA
cg24211157	0.0568513	0.593758	0.536907	3.982	0.000344494	0.0262323	-0.990842	C17orf96	NA	NA	17	36829393	F	II	1stExon	shore	1stExon-shore	chr17:36829692-36831500	NA	TRUE	NA	NA	NA
cg23729777	0.141245	0.714513	0.573268	3.97996	0.0003465	0.0262615	-0.996495	IL16	3603	NA	15	81547011	F	II	Body	opensea	Body-opensea	NA	NA	TRUE	NA	rs62035274	NA
cg03693749	0.0597989	0.285783	0.225984	3.97919	0.000347263	0.0262767	-0.998638	HLA-DPB2	NA	Unclassified	6	33085470	F	II	Body	shore	Body-shore	chr6:33084740-33084995	NA	NA	NA	NA	NA
cg14843632	0.0674869	0.179389	0.111902	3.97951	0.000346948	0.0262767	-0.997753	ANKH	56172	Unclassified_Cell_type_specific	5	14870594	F	II	Body	shore	Body-shore	chr5:14871391-14871611	NA	NA	NA	rs10073421	NA
cg19515484	0.052445	0.341753	0.289308	3.97864	0.00034781	0.0262916	-1.00017	NA	NA	NA	6	1606877	F	II	IGR	island	IGR-island	chr6:1604606-1615866	NA	NA	NA	rs35253000	NA
cg26256010	-0.0586009	0.0466163	0.0752173	-3.9781	0.00034835	0.0263067	-1.00168	SMG7	9887	Promoter_Associated	1	183440704	F	II	TSS1500	island	TSS1500-island	chr1:183440351-183442255	NA	NA	NA	rs4047761	NA
cg16851832	-0.057335	0.0199978	0.0473328	-3.9777	0.000348743	0.0263086	-1.00278	LRTOMT	220074	Promoter_Associated	11	71814456	F	I	Body	island	Body-island	chr11:71814203-71814529	NA	NA	NA	NA	NA
cg09166536	0.0592626	0.855538	0.796276	3.97544	0.000351006	0.0263729	-1.00907	COL9A3	1299	NA	20	61455862	R	II	Body	shore	Body-shore	chr20:61456339-61456565	NA	NA	NA	NA	NA
cg06365303	0.0533272	0.319239	0.265911	3.97557	0.000350876	0.0263729	-1.00871	NA	NA	Unclassified_Cell_type_specific	20	2801844	R	II	IGR	island	IGR-island	chr20:2801639-2802135	NA	TRUE	NA	NA	NA
cg27193735	0.174945	0.782311	0.607366	3.97452	0.000351921	0.0264108	-1.01161	CDK14	5218	NA	7	90562815	F	II	Body	opensea	Body-opensea	NA	NA	TRUE	NA	NA	NA
cg08182454	0.165967	0.603539	0.437572	3.97455	0.000351895	0.0264108	-1.01153	NA	NA	NA	19	46529189	F	II	IGR	shelf	IGR-shelf	chr19:46526046-46526334	NA	NA	NA	NA	NA
cg19264170	0.0659238	0.731255	0.665331	3.97461	0.000351831	0.0264108	-1.01136	APOBEC4	403314	NA	1	183622470	F	II	TSS200	opensea	TSS200-opensea	NA	NA	NA	NA	NA	NA
cg05322500	-0.0537138	0.591011	0.614725	-3.974	0.00035245	0.0264352	-1.01307	NA	NA	NA	16	30824294	F	II	IGR	shore	IGR-shore	chr16:30825528-30825978	NA	NA	NA	NA	NA
cg17809276	-0.0547341	0.115504	0.140238	-3.97406	0.000352392	0.0264352	-1.01291	C1orf9	NA	Promoter_Associated	1	172501547	F	I	TSS1500	shore	TSS1500-shore	chr1:172501910-172502545	NA	NA	NA	NA	rs73032187
cg07519873	-0.0594646	0.0610711	0.0905357	-3.97011	0.000356383	0.0265797	-1.02387	CACNG8	59283	NA	19	54483188	F	I	Body	island	Body-island	chr19:54483021-54483572	NA	NA	NA	NA	NA
cg10000184	0.0705555	0.437578	0.367023	3.96974	0.000356754	0.0265933	-1.02488	NA	NA	NA	2	199884798	R	II	IGR	opensea	IGR-opensea	NA	NA	TRUE	NA	NA	NA
cg13385601	0.0741417	0.887795	0.813654	3.96913	0.000357377	0.0266157	-1.02658	NA	NA	NA	15	62612975	F	II	IGR	opensea	IGR-opensea	NA	NA	NA	NA	NA	rs80311871
cg10956811	0.0529734	0.929205	0.876232	3.96722	0.000359329	0.0266812	-1.03188	ETV3L	440695	NA	1	157071076	R	II	TSS1500	opensea	TSS1500-opensea	NA	NA	NA	NA	NA	NA
cg06543101	0.0770353	0.432403	0.355368	3.96648	0.000360097	0.0267209	-1.03396	KCNK16	83795	NA	6	39290342	R	II	TSS200	opensea	TSS200-opensea	NA	NA	NA	NA	NA	NA
cg24680439	0.176181	0.74075	0.564569	3.96606	0.000360522	0.0267237	-1.03511	NA	NA	NA	10	134778467	F	II	IGR	shore	IGR-shore	chr10:134778683-134779073	NA	NA	NA	NA	NA
cg20117103	-0.161076	0.307824	0.4389	-3.9647	0.000361923	0.0267746	-1.03888	ATP10A	57194	Unclassified_Cell_type_specific	15	26045681	F	I	Body	opensea	Body-opensea	NA	NA	TRUE	NA	NA	NA
cg00579960	0.0741456	0.559111	0.484965	3.96481	0.000361816	0.0267746	-1.03859	SFRS15	NA	Promoter_Associated_Cell_type_specific	21	33102593	R	II	Body	shore	Body-shore	chr21:33103456-33104975	NA	NA	NA	NA	NA
cg11747279	0.0879097	0.506478	0.418568	3.96366	0.000363005	0.0268009	-1.04179	NA	NA	NA	17	21096632	R	II	IGR	opensea	IGR-opensea	NA	NA	TRUE	NA	NA	NA
cg17976390	0.123705	0.466576	0.342871	3.96301	0.000363678	0.0268102	-1.04359	RBM17	84991	Promoter_Associated	10	6130479	R	II	TSS1500	shore	TSS1500-shore	chr10:6130786-6131774	NA	NA	NA	NA	NA
cg17674042	0.0920601	0.896283	0.804223	3.96308	0.000363604	0.0268102	-1.04339	PACSIN1	29993	Unclassified_Cell_type_specific	6	34482479	R	I	5'UTR	opensea	5'UTR-opensea	NA	TRUE	TRUE	NA	NA	NA
cg22786472	0.192258	0.722741	0.530483	3.96228	0.000364434	0.0268471	-1.04561	NA	NA	NA	4	26198975	F	II	IGR	opensea	IGR-opensea	NA	TRUE	TRUE	NA	NA	NA
cg09074743	-0.0566537	0.0290596	0.0557133	-3.95927	0.000367574	0.0269416	-1.05396	SNORA24	NA	Unclassified	4	119199621	R	II	TSS1500	island	TSS1500-island	chr4:119199620-119200193	NA	NA	NA	NA	NA
cg01894667	0.077531	0.871276	0.793745	-3.95933	0.000367509	0.0269416	-1.05379	PNPLA7	375775	NA	9	140437017	R	II	Body	shore	Body-shore	chr9:140437727-140437955	NA	NA	NA	NA	NA
cg00782099	0.0517046	0.859728	0.808024	-3.95854	0.000368344	0.0269699	-1.05599	TMEM174	134288	NA	5	72469298	F	II	1stExon	opensea	1stExon-opensea	NA	NA	NA	NA	NA	NA
cg09122655	0.0830828	0.778526	0.695443	3.95787	0.000369048	0.0269932	-1.05785	NPFFR1	64106	NA	10	72027576	R	II	TSS1500	opensea	TSS1500-opensea	NA	TRUE	NA	NA	NA	NA
cg07939567	0.0685631	0.809976	0.741413	-3.95777	0.000369145	0.0269956	-1.05811	NECAB2	54550	NA	16	84036179	R	II	3'UTR	opensea	3'UTR-opensea	NA	NA	NA	NA	NA	NA
cg08376141	-0.0557825	0.358644	0.384427	3.95743	0.00036951	0.0269989	-1.05907	PRRT1	80863	NA	6	32116591	R	II	3'UTR	island	3'UTR-island	chr6:32116590-32117229	NA	NA	NA	NA	NA
cg01214384	0.128219	0.766142	0.637923	3.95743	0.000369505	0.0269989	-1.05906	NA	NA	NA	5	120179610	R	II	IGR	opensea	IGR-opensea	NA	NA	TRUE	NA	NA	NA
cg09375756	-0.182914	0.597522	0.750436	-3.95743	0.000369504	0.0269989	-1.05905	DEAF1	10522	Promoter_Associated	11	692963	F	II	Body	shore	Body-shore	chr11:694761-696375	NA	NA	NA	NA	NA
cg07409200	0.0654767	0.909286	0.843809	-3.95589	0.000371132	0.0270338	-1.06333	C13orf30	NA	NA	13	43354674	R	II	TSS1500	opensea	TSS1500-opensea	NA	NA	NA	NA	NA	NA
cg25076408	0.0743645	0.90828	0.833915	3.95506	0.00037201	0.0270552	-1.06563	TULP4	56995	NA	6	158733152	F	II	TSS1500	opensea	TSS1500-opensea	NA	NA	NA	NA	NA	NA
cg01899074	0.0643015	0.91781	0.853509	3.95461	0.000372493	0.0270638	-1.06689	TNS3	64759	Unclassified_Cell_type_specific	7	47520711	F	II	5'UTR	opensea	5'UTR-opensea	NA	NA	TRUE	NA	NA	NA
cg10608615	-0.0613884	0.779929	0.811318	-3.95393	0.000373212	0.0270746	-1.06877	KCNIP1	30820	NA	5	169780747	F	II	TSS200	opensea	TSS200-opensea	NA	NA	TRUE	NA	rs6894729	NA
cg02976898	0.0796115	0.909979	0.830368	3.95189	0.00037539	0.0271442	-1.07443	MYST4	NA	NA	10	76742856	R	II	Body	opensea	Body-opensea	NA	NA	TRUE	NA	NA	NA
cg22081832	0.0715555	0.489693	0.418137	3.95128	0.000376036	0.027161	-1.0761	ADAMTS9	56999	NA	3	64670459	F	II	Body	shore	Body-shore	chr3:64671087-64673957	NA	NA	NA	NA	NA
cg13275603	0.0832276	0.366029	0.282801	3.9514	0.000375913	0.027161	-1.07578	ENC1	8507	NA	5	73927487	R	II	3'UTR	opensea	3'UTR-opensea	NA	NA	TRUE	NA	NA	NA
cg02988826	0.0747237	0.439451	0.364727	3.95103	0.000376307	0.0271682	-1.0768	GMPS	8833	NA	3	155587661	R	II	TSS1500	shore	TSS1500-shore	chr3:155588009-155589602	NA	NA	NA	NA	NA
cg05002837	0.0778428	0.921574	0.843731	3.95076	0.0003766	0.0271725	-1.07756	GRAMD4	23151	Gene_Associated_Cell_type_specific	22	47057371	R	II	Body	shore	Body-shore	chr22:47058870-47059114	TRUE	TRUE	NA	NA	NA
cg05042706	0.128292	0.649119	0.520827	3.94983	0.000377594	0.0271975	-1.08012	SLC5A9	200010	NA	1	48703955	F	II	Body	opensea	Body-opensea	NA	NA	NA	NA	NA	NA
cg20073007	0.0880503	0.466217	0.378167	3.94918	0.000378302	0.0272209	-1.08195	CYP11B1	1584	NA	8	143958385	F	II	Body	opensea	Body-opensea	NA	NA	NA	NA	rs6398	NA
cg04768425	0.0543573	0.592426	0.538068	3.94656	0.000381128	0.027349	-1.08919	HTRA1	5654	NA	10	124222884	R	II	Body	shore	Body-shore	chr10:124220338-124222240	NA	NA	NA	NA	NA
cg24297348	-0.064868	0.69333	0.728198	-3.94596	0.000381786	0.027364	-1.09086	NA	NA	NA	3	112706316	F	II	IGR	shelf	IGR-shelf	chr3:112709666-112710270	NA	NA	NA	NA	NA
cg13185377	0.0838348	0.467838	0.384003	3.94506	0.000382763	0.0273872	-1.09335	DIP2C	22982	NA	10	601783	F	II	Body	opensea	Body-opensea	NA	NA	TRUE	NA	NA	NA
cg12149606	-0.0712417	0.738092	0.779334	-3.94508	0.000382745	0.0273872	-1.09331	TMED10	10972	NA	14	75614186	F	II	Body	opensea	Body-opensea	NA	TRUE	TRUE	NA	NA	NA
cg04709035	0.0568122	0.322469	0.265657	3.94352	0.00038445	0.0274564	-1.09763	NA	NA	NA	2	468737	F	II	IGR	shore	IGR-shore	chr2:467849-468659	NA	TRUE	NA	NA	NA
cg02238461	0.0554158	0.224145	0.168729	3.94213	0.000385972	0.0274998	-1.10147	NA	NA	NA	1	27985987	F	II	IGR	shore	IGR-shore	chr1:27986305-27986808	NA	NA	NA	NA	NA
cg07816047	0.0605302	0.908388	0.847858	-3.94162	0.000386535	0.0275212	-1.10289	CTDSPL	10217	NA	3	38010838	R	II	Body	opensea	Body-opensea	NA	NA	NA	NA	rs41276521	NA
cg06311804	0.0798595	0.690741	0.610882	3.94164	0.000386504	0.0275212	-1.10281	DDX47	51202	Promoter_Associated	12	12966005	F	II	TSS1500	shore	TSS1500-shore	chr12:12966123-12966349	TRUE	NA	NA	NA	NA
cg09588186	0.0865996	0.606403	0.519804	3.93999	0.000388327	0.0275934	-1.10739	NA	NA	Unclassified_Cell_type_specific	3	118479934	R	II	IGR	opensea	IGR-opensea	NA	NA	TRUE	NA	NA	NA
cg24574546	0.139653	0.792746	0.653093	3.93923	0.000389177	0.027625	-1.10951	TMEM9B	56674	NA	11	8969269	R	II	3'UTR	opensea	3'UTR-opensea	NA	NA	TRUE	NA	NA	NA
cg17330093	0.0758569	0.251959	0.176102	3.93872	0.00038974	0.0276326	-1.11092	NA	NA	NA	6	79380538	F	II	IGR	opensea	IGR-opensea	NA	NA	TRUE	NA	NA	NA
cg26604799	0.060932	0.891017	0.830086	-3.93635	0.000392374	0.0277021	-1.11747	TGM2	7052	NA	20	36789861	R	II	Body	shelf	Body-shelf	chr20:36793549-36793867	NA	NA	low-CpG:36223275-36223276	NA	rs1062735
cg17214023	-0.0531999	0.815599	0.838799	-3.93604	0.000392719	0.027713	-1.11833	NA	NA	Unclassified	2	10176748	R	II	IGR	opensea	IGR-opensea	NA	TRUE	TRUE	NA	NA	NA
cg25916135	0.168565	0.752372	0.583808	3.93571	0.000393089	0.0277213	-1.11924	NA	NA	NA	2	59071761	F	II	IGR	opensea	IGR-opensea	NA	NA	TRUE	NA	NA	NA
cg02488934	0.175845	0.69364	0.517795	3.93553	0.000393292	0.0277232	-1.11974	NA	NA	Unclassified_Cell_type_specific	1	156422580	R	II	IGR	shelf	IGR-shelf	chr1:156426549-156427362	NA	NA	NA	NA	rs74443292
cg14463304	0.0674865	0.371489	0.304002	3.93426	0.000394712	0.0277605	-1.12325	DDX47	51202	Promoter_Associated	12	12965884	F	II	TSS1500	shore	TSS1500-shore	chr12:12966123-12966349	NA	NA	NA	NA	NA
cg11809162	-0.058263	0.685455	0.713718	-3.93415	0.000394839	0.0277648	-1.12356	NA	NA	NA	1	2241792	R	II	IGR	shelf	IGR-shelf	chr1:2245714-2247086	NA	NA	NA	NA	NA
cg27367066	0.165058	0.73783	0.572772	3.93235	0.000396868	0.0278331	-1.12855	NA	NA	NA	15	34662635	F	II	IGR	shelf	IGR-shelf	chr15:34659475-34659970	NA	NA	NA	rs8042929	NA
cg03850256	0.0527522	0.31662	0.263868	3.93227	0.000396957	0.0278347	-1.12876	NA	NA	Unclassified	2	176974592	F	II	IGR	shore	IGR-shore	chr2:176973427-176973718	NA	NA	NA	NA	NA
cg06019273	0.0640422	0.82043	0.756388	3.93166	0.00039765	0.0278554	-1.13046	ARID1B	57492	NA	6	157289645	R	II	Body	opensea	Body-opensea	NA	NA	TRUE	NA	NA	NA
cg01002030	-0.129868	0.396353	0.49622	-3.93154	0.000397788	0.0278604	-1.1308	RAVER2	55225	NA	1	65211677	R	II	Body	shore	Body-shore	chr1:65210282-65211238	TRUE	NA	NA	NA	NA
cg06025835	0.0627816	0.267914	0.205132	3.93121	0.000398156	0.0278688	-1.1317	PDE8B	8622	NA	5	76507298	R	II	Body	shore	Body-shore	chr5:76506029-76507189	TRUE	NA	NA	NA	NA
cg24392646	0.108021	0.694223	0.586203	3.93009	0.000399425	0.0279101	-1.13479	NA	NA	NA	7	1451332	F	II	IGR	island	IGR-island	chr7:1451120-1451402	NA	NA	NA	NA	NA
cg16184943	0.0522514	0.2918	0.239549	3.92955	0.000400043	0.0279212	-1.13629	ZNF280B	140883	Unclassified	22	22863293	R	II	1stExon	shore	1stExon-shore	chr22:22862623-22863220	TRUE	NA	NA	NA	NA
cg24435939	0.1233	0.79421	0.67091	3.92883	0.000400864	0.0279356	-1.13829	NA	NA	NA	3	197193168	F	II	IGR	opensea	IGR-opensea	NA	NA	TRUE	NA	NA	NA
cg19190762	0.14918	0.772546	0.623366	3.92806	0.000401745	0.0279612	-1.14042	NA	NA	NA	13	44806055	R	II	IGR	opensea	IGR-opensea	NA	TRUE	TRUE	NA	NA	NA
cg01875106	0.126091	0.440344	0.314253	3.92737	0.000402526	0.0279966	-1.14231	OPCML	4978	Unclassified_Cell_type_specific	11	132287342	R	II	3'UTR	opensea	3'UTR-opensea	NA	NA	NA	NA	NA	NA
cg09699056	0.066262	0.535073	0.468811	3.92658	0.000403432	0.0280204	-1.1445	FSCN2	25794	NA	17	79503642	F	II	Body	island	Body-island	chr17:79503586-79504181	NA	NA	NA	NA	rs11870517
cg05305278	0.101189	0.809967	0.708778	3.92609	0.000403999	0.0280415	-1.14586	SLC30A4	7782	NA	15	45803025	F	II	Body	opensea	Body-opensea	NA	NA	NA	NA	NA	NA
cg00378473	0.0724322	0.567077	0.494645	3.92458	0.000405742	0.0280511	-1.15005	NA	NA	Unclassified_Cell_type_specific	X	23764087	R	II	IGR	shelf	IGR-shelf	chrX:23761070-23761610	NA	NA	NA	NA	NA
cg23575688	0.148567	0.783901	0.635334	3.92487	0.000405399	0.0280511	-1.14923	NA	NA	NA	11	119486443	R	II	IGR	opensea	IGR-opensea	NA	TRUE	TRUE	NA	NA	NA
cg21794994	0.0519852	0.902509	0.850524	-3.92381	0.000406633	0.028055	-1.15218	FSTL5	56884	NA	4	162926680	F	II	Body	opensea	Body-opensea	NA	NA	TRUE	NA	NA	NA
cg18075666	0.125001	0.727992	0.602991	3.92425	0.000406124	0.028055	-1.15096	CALD1	800	NA	7	134550430	R	II	5'UTR	opensea	5'UTR-opensea	NA	NA	TRUE	NA	NA	NA
cg11268077	0.0534843	0.946821	0.893337	3.92337	0.000407133	0.0280803	-1.15338	C3orf26	NA	NA	3	99657029	R	II	Body	opensea	Body-opensea	NA	NA	TRUE	NA	NA	NA
cg11484413	0.146307	0.785448	0.639141	3.92327	0.00040725	0.0280838	-1.15365	NA	NA	NA	11	127645018	F	II	IGR	opensea	IGR-opensea	NA	NA	TRUE	NA	rs60230966	NA
cg02576395	-0.0560806	0.845853	0.871934	-3.92206	0.000408662	0.0281259	-1.15702	AHDC1	27245	Unclassified	1	27884179	R	I	5'UTR	opensea	5'UTR-opensea	NA	NA	TRUE	NA	NA	NA
cg00833393	0.0599307	0.176943	0.117012	3.92072	0.00041022	0.0281563	-1.16072	TLN1	7094	NA	9	35731638	R	II	5'UTR	shore	5'UTR-shore	chr9:35732124-35732757	NA	NA	NA	NA	NA
cg23452289	0.0505764	0.403985	0.353409	3.92077	0.000410155	0.0281563	-1.16056	KCNIP4	80333	NA	4	21699426	F	II	5'UTR	opensea	5'UTR-opensea	NA	NA	NA	NA	rs74395712	NA
cg07910560	0.0674597	0.191889	0.12443	3.91976	0.000411338	0.0282039	-1.16336	PTPRN2	5799	Unclassified_Cell_type_specific	7	157361396	F	II	Body	shore	Body-shore	chr7:157361512-157361805	TRUE	NA	NA	NA	NA
cg26735105	-0.0521992	0.885585	0.907784	-3.91861	0.000412681	0.0282097	-1.16653	TAZ	6901	NA	X	153649375	R	II	3'UTR	opensea	3'UTR-opensea	NA	NA	NA	NA	NA	NA
cg10081469	0.0630614	0.636118	0.573057	3.91908	0.000412136	0.0282097	-1.16525	TMEM30B	161291	Unclassified_Cell_type_specific	14	61748336	F	II	1stExon	shore	1stExon-shore	chr14:61746804-61748141	TRUE	NA	NA	NA	NA
cg25561875	0.0545489	0.531456	0.476907	3.91911	0.0004121	0.0282097	-1.16516	NA	NA	NA	11	116228660	F	I	IGR	opensea	IGR-opensea	NA	NA	TRUE	NA	rs531852	NA
cg16509978	0.0538743	0.361644	0.30777	3.91663	0.000415014	0.0282625	-1.17201	LOC100130987	NA	Promoter_Associated	11	67121607	R	II	Body	shore	Body-shore	chr11:67120856-67121228	NA	NA	NA	NA	NA
cg07764932	0.12799	0.50821	0.380219	3.91668	0.000414955	0.0282625	-1.17187	ARHGAP6	395	NA	X	11278904	F	II	5'UTR	opensea	5'UTR-opensea	NA	NA	TRUE	NA	NA	NA
cg26748758	0.0645412	0.584646	0.520104	3.91268	0.000419703	0.0284346	-1.18293	NDUFC2	4718	NA	11	77792715	R	II	TSS1500	shore	TSS1500-shore	chr11:77790478-77791101	NA	NA	NA	NA	NA
cg13654183	0.0614919	0.843533	0.782041	3.91256	0.000419839	0.0284392	-1.18325	TNXB	7148	NA	6	32078624	R	II	TSS1500	opensea	TSS1500-opensea	NA	NA	NA	NA	NA	NA
cg13991834	-0.100681	0.149134	0.219816	-3.91209	0.000420407	0.0284604	-1.18456	BCL2L15	440603	NA	1	114430280	R	II	TSS200	opensea	TSS200-opensea	NA	NA	NA	NA	NA	NA
cg01109462	-0.0720357	0.0523722	0.0944078	-3.91098	0.000421729	0.0284938	-1.18761	HNRNPA1L2	144983	Promoter_Associated	13	53191643	F	I	1stExon	island	1stExon-island	chr13:53191405-53191872	NA	NA	high-CpG:52089602-52089664	rs9526957	NA
cg08207170	0.0701074	0.8392	0.769093	3.90981	0.000423137	0.0285584	-1.19085	NA	NA	NA	16	89885843	R	II	IGR	shelf	IGR-shelf	chr16:89882392-89883458	NA	NA	NA	NA	NA
cg05262436	-0.120504	0.0470378	0.137542	-3.90966	0.000423315	0.0285625	-1.19126	OLIG3	167826	Unclassified_Cell_type_specific	6	137815569	F	I	TSS200	shore	TSS200-shore	chr6:137816474-137817223	NA	NA	NA	rs79236809	NA
cg10411146	-0.130397	0.776185	0.876582	-3.90922	0.000423853	0.0285823	-1.1925	ATHL1	NA	NA	11	289966	R	I	Body	island	Body-island	chr11:289771-290010	NA	NA	NA	NA	NA
cg02861178	0.0634961	0.219427	0.155931	3.90814	0.000425153	0.0286216	-1.19547	C20orf94	NA	Unclassified	20	10492319	F	II	Body	opensea	Body-opensea	NA	TRUE	NA	NA	NA	NA
cg13784017	0.110765	0.581707	0.470942	3.90572	0.000428079	0.0287017	-1.20214	NA	NA	NA	1	68166689	R	II	IGR	opensea	IGR-opensea	NA	TRUE	TRUE	NA	NA	NA
cg17067226	0.145253	0.81822	0.672968	3.90271	0.000431754	0.0288332	-1.21044	VEPH1	79674	Unclassified_Cell_type_specific	3	157211395	F	II	Body	opensea	Body-opensea	NA	NA	TRUE	NA	NA	NA
cg26187962	0.0507942	0.887168	0.836373	-3.90221	0.000432372	0.0288451	-1.21183	EPHX1	2052	NA	1	226011953	F	II	TSS1500	opensea	TSS1500-opensea	NA	NA	TRUE	NA	NA	NA
cg00422578	-0.0540651	0.673555	0.69762	-3.9023	0.00043226	0.0288451	-1.21158	NA	NA	NA	11	119968331	F	II	IGR	opensea	IGR-opensea	NA	NA	TRUE	NA	rs1670197	NA
cg19544707	0.0648922	0.448941	0.384048	3.90182	0.00043285	0.028856	-1.21291	NA	NA	Unclassified_Cell_type_specific	14	103746266	F	II	IGR	island	IGR-island	chr14:103745232-103746271	NA	NA	NA	NA	NA
cg18839416	0.0752509	0.773441	0.69819	-3.90182	0.000432849	0.028856	-1.21291	C1orf158	93190	NA	1	12805849	F	II	TSS1500	opensea	TSS1500-opensea	NA	NA	NA	NA	rs13375904	NA
cg20076659	0.0953881	0.370656	0.275268	3.89996	0.000435138	0.0289078	-1.21803	NRXN3	9369	NA	14	79760047	F	II	Body	opensea	Body-opensea	NA	NA	TRUE	NA	NA	NA
cg17844160	-0.0550138	0.0665677	0.0915815	-3.89863	0.000436792	0.0289628	-1.22172	ARL15	54622	Promoter_Associated	5	53606416	R	I	TSS200	island	TSS200-island	chr5:53605932-53606798	NA	NA	high-CpG:53642060-53642174	NA	NA
cg06870986	0.0573633	0.449621	0.392258	3.89811	0.000437436	0.0289782	-1.22315	NA	NA	Unclassified_Cell_type_specific	17	70588173	F	II	IGR	island	IGR-island	chr17:70587771-70589080	NA	TRUE	NA	rs76816551	NA
cg14582913	0.0855825	0.693047	0.607464	3.89815	0.000437382	0.0289782	-1.22303	SETX	23064	NA	9	135228183	R	II	5'UTR	shore	5'UTR-shore	chr9:135229934-135230783	NA	NA	NA	NA	NA
cg11307565	-0.0522127	0.722999	0.745212	-3.89719	0.000438583	0.0290358	-1.22569	PXN	5829	NA	12	120701165	R	II	Body	shore	Body-shore	chr12:120702976-120703541	NA	TRUE	NA	NA	NA
cg13326175	-0.0759766	0.306796	0.352772	-3.8968	0.000439065	0.0290407	-1.22676	NA	NA	NA	11	45718234	R	II	IGR	opensea	IGR-opensea	NA	NA	NA	NA	NA	NA
cg04864327	0.0793201	0.824068	0.744748	3.89631	0.000439674	0.0290578	-1.22811	DOCK4	9732	NA	7	111396894	R	II	Body	opensea	Body-opensea	NA	NA	TRUE	NA	NA	NA
cg01282174	-0.0979568	0.405688	0.473644	-3.89604	0.000440009	0.0290708	-1.22885	NA	NA	NA	11	119630144	F	II	IGR	opensea	IGR-opensea	NA	TRUE	NA	NA	NA	NA
cg16993579	-0.0666744	0.0406358	0.0773102	-3.89517	0.000441096	0.0291197	-1.23124	UBE2T	29089	Promoter_Associated	1	202311052	R	I	1stExon	island	1stExon-island	chr1:202311043-202311312	TRUE	NA	NA	NA	NA
cg03072740	0.050977	0.934083	0.883106	3.89485	0.000441507	0.0291351	-1.23215	OR10P1	121130	NA	12	56030437	F	II	TSS1500	opensea	TSS1500-opensea	NA	NA	NA	NA	NA	NA
cg17469276	0.117934	0.795642	0.677708	3.89485	0.000441504	0.0291351	-1.23214	ATP1A1	476	NA	1	116925411	F	II	TSS1500	opensea	TSS1500-opensea	NA	NA	NA	NA	NA	NA
cg11633461	-0.0996409	0.753714	0.823355	-3.89473	0.000441651	0.0291381	-1.23246	C10orf54	NA	Unclassified_Cell_type_specific	10	73534338	R	II	TSS1500	shore	TSS1500-shore	chr10:73533091-73533492	NA	NA	low-CpG:73204281-73204345	NA	NA
cg27435867	0.114654	0.659592	0.544938	3.89282	0.000444056	0.0291687	-1.23774	NA	NA	NA	15	79140260	F	II	IGR	opensea	IGR-opensea	NA	NA	NA	NA	rs33960661	rs71308040
cg02256049	-0.0524817	0.0979116	0.120393	-3.89289	0.000443964	0.0291687	-1.23754	NA	NA	NA	11	115531001	R	I	IGR	shore	IGR-shore	chr11:115529997-115530548	TRUE	NA	NA	NA	NA
cg15151492	0.126053	0.810086	0.684033	3.89321	0.000443557	0.0291687	-1.23665	NA	NA	NA	6	48039722	F	II	IGR	shelf	IGR-shelf	chr6:48036137-48036410	NA	NA	NA	rs1590524	NA
cg23929194	0.176642	0.798698	0.622057	3.89329	0.000443455	0.0291687	-1.23642	OGDH	4967	NA	7	44662296	F	II	5'UTR	opensea	5'UTR-opensea	NA	NA	TRUE	NA	NA	NA
cg18372621	-0.0725453	0.0189649	0.0615103	-3.89365	0.000443009	0.0291687	-1.23545	ZKSCAN5	23660	Promoter_Associated	7	99102481	R	II	5'UTR	island	5'UTR-island	chr7:99102154-99102968	NA	NA	NA	NA	NA
cg23029597	0.143118	0.77976	0.636642	3.89398	0.000442597	0.0291687	-1.23454	RSRC2	65117	NA	12	123009494	R	II	5'UTR	shore	5'UTR-shore	chr12:123011261-123011765	NA	NA	NA	NA	NA
cg08798307	0.0715764	0.777547	0.705971	3.89229	0.000444725	0.0291853	-1.2392	NA	NA	NA	7	141190187	F	II	IGR	opensea	IGR-opensea	NA	NA	TRUE	NA	NA	NA
cg02902102	0.0685554	0.5165	0.447944	3.89187	0.000445249	0.029201	-1.24035	GRIN2D	2906	Promoter_Associated	19	48902290	R	II	Body	shore	Body-shore	chr19:48901804-48902123	NA	NA	NA	NA	NA
cg13505469	-0.0550098	0.044111	0.0691208	-3.88752	0.000450785	0.0293323	-1.25235	LOC219347	NA	Promoter_Associated	10	81839053	F	II	TSS200	island	TSS200-island	chr10:81838359-81839078	NA	NA	NA	rs7095041	NA
cg05898591	-0.0619351	0.0984374	0.130372	-3.88766	0.000450607	0.0293323	-1.25197	NA	NA	NA	5	174805715	R	II	IGR	opensea	IGR-opensea	NA	NA	TRUE	NA	NA	NA
cg09740450	0.173167	0.607752	0.434585	3.88694	0.000451518	0.029361	-1.25393	NA	NA	NA	12	125223650	F	II	IGR	island	IGR-island	chr12:125223520-125223750	TRUE	NA	NA	NA	NA
cg06005911	-0.0612095	0.251417	0.282626	-3.88464	0.000454477	0.0294396	-1.26027	NA	NA	Promoter_Associated_Cell_type_specific	10	22622123	F	II	IGR	shore	IGR-shore	chr10:22623350-22625875	NA	NA	NA	NA	NA
cg01372366	0.145911	0.595789	0.449877	3.88369	0.000455699	0.029487	-1.26288	PTPRJ	5795	Unclassified	11	48041783	F	II	Body	opensea	Body-opensea	NA	NA	NA	NA	rs1228029	rs1228030
cg03991477	0.052982	0.883089	0.830107	-3.88256	0.000457166	0.0295436	-1.266	MYL7	58498	NA	7	44181092	F	II	TSS200	shelf	TSS200-shelf	chr7:44184770-44185695	NA	NA	NA	NA	NA
cg04816803	0.140984	0.791855	0.65087	3.88173	0.000458239	0.029574	-1.26828	NA	NA	NA	10	44426803	F	II	IGR	opensea	IGR-opensea	NA	TRUE	TRUE	NA	rs75409212	NA
cg03780733	0.0949308	0.622444	0.527513	3.88103	0.000459147	0.0295918	-1.2702	PCDHB7	56129	Unclassified	5	140552369	R	II	1stExon	shore	1stExon-shore	chr5:140553681-140554637	NA	NA	NA	NA	NA
cg08821431	-0.0758112	0.712012	0.757823	-3.88106	0.000459112	0.0295918	-1.27013	NA	NA	NA	12	34491090	F	II	IGR	island	IGR-island	chr12:34491006-34491271	NA	NA	NA	NA	NA
cg25486399	0.0547496	0.164295	0.109546	3.88009	0.000460382	0.029638	-1.27281	KIAA0748	NA	NA	12	55376897	R	II	5'UTR	opensea	5'UTR-opensea	NA	NA	NA	NA	NA	NA
cg25440893	0.0516845	0.508026	0.456341	3.88021	0.000460219	0.029638	-1.27247	NA	NA	NA	15	35091802	F	II	IGR	opensea	IGR-opensea	NA	TRUE	TRUE	NA	rs639735	NA
cg00729656	-0.0598748	0.902754	0.932629	-3.87895	0.000461869	0.0296673	-1.27594	TRRAP	8295	NA	7	98552702	R	II	Body	shore	Body-shore	chr7:98552746-98552962	NA	NA	NA	NA	NA
cg11062848	0.0606971	0.883371	0.822674	3.87781	0.000463365	0.0297056	-1.27908	NOL7	51406	NA	6	13616537	F	II	Body	shore	Body-shore	chr6:13614901-13615903	NA	NA	NA	rs28754687	NA
cg16659899	0.0640298	0.922812	0.858782	-3.87789	0.000463266	0.0297056	-1.27887	NA	NA	NA	1	94725224	F	II	IGR	opensea	IGR-opensea	NA	NA	TRUE	NA	NA	NA
cg25724895	-0.0555234	0.73258	0.758103	-3.8779	0.000463245	0.0297056	-1.27883	C20orf197	284756	NA	20	58630390	R	II	TSS1500	opensea	TSS1500-opensea	NA	NA	NA	NA	NA	NA
cg19101232	0.0710864	0.537735	0.466648	3.87747	0.000463815	0.0297242	-1.28002	HNRNPA0	10949	NA	5	137090964	F	II	TSS1500	shore	TSS1500-shore	chr5:137089253-137090878	NA	NA	NA	NA	rs79786962
cg24364282	0.139712	0.870955	0.731243	3.87731	0.000464017	0.0297281	-1.28045	NA	NA	Unclassified_Cell_type_specific	6	114126759	R	II	IGR	opensea	IGR-opensea	NA	NA	TRUE	NA	NA	NA
cg14251734	0.0590737	0.564588	0.505514	3.87681	0.000464679	0.0297434	-1.28183	HPSE2	60495	NA	10	100407378	R	II	Body	opensea	Body-opensea	NA	NA	TRUE	NA	NA	NA
cg00796187	-0.0588711	0.148561	0.177432	-3.87672	0.000464793	0.029744	-1.28207	NA	NA	Unclassified	14	21341871	R	II	IGR	opensea	IGR-opensea	NA	NA	NA	NA	NA	NA
cg04919489	0.113591	0.917945	0.804354	3.87629	0.000465362	0.0297554	-1.28326	ARHGEF12	23365	NA	11	120283690	R	II	Body	opensea	Body-opensea	NA	NA	TRUE	NA	NA	NA
cg12390057	-0.0531384	0.833997	0.857135	-3.87612	0.000465585	0.0297633	-1.28372	MYH7B	57644	Unclassified_Cell_type_specific	20	33585849	R	II	Body	shore	Body-shore	chr20:33585039-33585450	NA	NA	NA	NA	NA
cg19205850	0.0903673	0.350589	0.260221	3.87526	0.000466728	0.029772	-1.2861	RAB7A	7879	Unclassified_Cell_type_specific	3	128446370	F	II	5'UTR	shore	5'UTR-shore	chr3:128444900-128445650	NA	NA	NA	rs4384970	NA
cg23298114	0.166763	0.684908	0.518145	3.87476	0.000467391	0.0297946	-1.28748	EXT1	2131	NA	8	118933411	R	II	Body	opensea	Body-opensea	NA	NA	TRUE	NA	NA	NA
cg10735454	0.0518224	0.54416	0.492337	3.87411	0.000468252	0.0298359	-1.28927	PARK2	NA	NA	6	161836525	F	II	Body	opensea	Body-opensea	NA	NA	TRUE	NA	NA	NA
cg10610788	0.130407	0.766492	0.636085	3.87361	0.000468908	0.0298667	-1.29063	NA	NA	NA	2	207288099	F	II	IGR	opensea	IGR-opensea	NA	NA	TRUE	NA	NA	NA
cg23990273	-0.0631416	0.529249	0.56239	-3.87289	0.00046987	0.0298937	-1.29262	GABRQ	55879	NA	X	151806472	R	I	TSS200	island	TSS200-island	chrX:151806233-151806947	NA	NA	NA	NA	NA
cg25016420	0.0594682	0.789552	0.730084	3.87147	0.000471771	0.0299312	-1.29654	SPTLC3	55304	NA	20	12989053	R	I	TSS1500	opensea	TSS1500-opensea	NA	NA	NA	NA	NA	NA
cg21187669	0.152916	0.849605	0.696689	3.87098	0.000472423	0.0299475	-1.29788	ATPAF2	91647	NA	17	17929033	R	II	Body	opensea	Body-opensea	NA	TRUE	TRUE	NA	NA	NA
cg20788020	0.0621636	0.231958	0.169795	3.87046	0.000473117	0.0299661	-1.29931	NA	NA	NA	8	105677501	R	II	IGR	opensea	IGR-opensea	NA	NA	TRUE	NA	NA	NA
cg18025886	0.0601015	0.710349	0.650247	3.87011	0.00047359	0.0299719	-1.30028	MFI2	NA	NA	3	196750939	R	II	Body	shelf	Body-shelf	chr3:196754626-196754831	NA	NA	NA	NA	NA
cg25557995	0.0732342	0.597612	0.524378	3.86895	0.000475143	0.0300024	-1.30346	CACNA1C	775	NA	12	2761091	F	II	Body	opensea	Body-opensea	NA	NA	NA	NA	rs80334513	NA
cg05180859	-0.0536156	0.0303077	0.0539233	-3.86899	0.00047509	0.0300024	-1.30335	ZNF518A	9849	NonGene_Associated	10	97890160	R	II	5'UTR	island	5'UTR-island	chr10:97889636-97890412	TRUE	NA	high-CpG:97879457-97880230	NA	NA
cg26568304	0.0708265	0.154823	0.0839961	3.86852	0.000475721	0.0300163	-1.30463	C16orf75	NA	Promoter_Associated	16	11439785	F	II	Body	shore	Body-shore	chr16:11439186-11439767	NA	NA	NA	rs5815636	NA
cg08866780	-0.0540559	0.0801601	0.104216	-3.86807	0.000476334	0.0300247	-1.30588	APP	351	Promoter_Associated	21	27543523	R	I	TSS1500	island	TSS1500-island	chr21:27541893-27543524	NA	NA	NA	NA	NA
cg27305510	0.0965501	0.911556	0.815006	3.86809	0.000476299	0.0300247	-1.30581	C11orf48	NA	NA	11	62434716	F	II	Body	shore	Body-shore	chr11:62432319-62433417	NA	NA	NA	NA	NA
cg04070601	0.0603018	0.436422	0.37612	3.8662	0.000478863	0.0301155	-1.31103	FMNL3	91010	Promoter_Associated	12	50067887	R	II	Body	opensea	Body-opensea	NA	TRUE	TRUE	NA	NA	NA
cg01878406	0.135208	0.595433	0.460225	3.86631	0.000478714	0.0301155	-1.31072	LOC646627	NA	NA	1	248903467	R	II	TSS1500	opensea	TSS1500-opensea	NA	NA	NA	NA	NA	NA
cg05220442	0.0674594	0.617093	0.549633	3.86584	0.000479346	0.0301232	-1.31201	MYH14	79784	NA	19	50732077	F	II	Body	shore	Body-shore	chr19:50733984-50734288	NA	NA	NA	NA	NA
cg25586848	0.0548137	0.304756	0.249943	3.86502	0.000480465	0.0301375	-1.31427	C3orf21	NA	Unclassified_Cell_type_specific	3	194875931	R	II	Body	opensea	Body-opensea	NA	TRUE	TRUE	NA	NA	NA
cg18142262	0.0919898	0.350284	0.258294	3.86524	0.000480164	0.0301375	-1.31366	NA	NA	NA	2	180293643	F	II	IGR	opensea	IGR-opensea	NA	NA	TRUE	NA	NA	NA
cg05905814	-0.0544349	0.465063	0.489498	-3.86526	0.000480132	0.0301375	-1.3136	HMGB3	3149	Unclassified	X	150151809	F	I	1stExon	island	1stExon-island	chrX:150151106-150152457	NA	NA	high-CpG:149902415-149902477	NA	NA
cg08564172	-0.120025	0.211216	0.301241	-3.86489	0.000480638	0.0301393	-1.31462	NA	NA	NA	5	73833812	F	I	IGR	opensea	IGR-opensea	NA	NA	TRUE	NA	rs35626950	NA
cg12492906	0.105551	0.454936	0.349385	3.86323	0.000482909	0.0301972	-1.31919	SSH1	54434	Promoter_Associated	12	109250545	F	II	Body	shore	Body-shore	chr12:109251205-109251586	NA	NA	NA	NA	NA
cg19856845	-0.154068	0.230475	0.354543	-3.86377	0.000482163	0.0301972	-1.31769	RIN3	79890	Unclassified	14	93116513	F	II	Body	opensea	Body-opensea	NA	NA	TRUE	NA	rs79920549	NA
cg05020759	0.0542744	0.922287	0.868013	-3.86302	0.00048319	0.0302023	-1.31976	NA	NA	NA	8	16240240	R	II	IGR	opensea	IGR-opensea	NA	NA	TRUE	NA	NA	NA
cg24754633	-0.0562229	0.684201	0.710424	-3.86307	0.000483131	0.0302023	-1.31964	CCDC88C	440193	Unclassified	14	91831327	R	II	Body	opensea	Body-opensea	NA	NA	TRUE	NA	NA	rs75205118
cg20813370	0.0789339	0.790034	0.7111	3.8589	0.000488866	0.0303896	-1.3311	NCOA3	8202	NA	20	46133250	F	II	5'UTR	shelf	5'UTR-shelf	chr20:46130428-46131057	NA	NA	NA	NA	NA
cg23929834	-0.0542594	0.0302415	0.0545008	-3.85873	0.000489093	0.0303911	-1.33154	LHFPL5	222662	Unclassified	6	35772961	R	II	TSS200	island	TSS200-island	chr6:35772960-35773172	NA	NA	NA	NA	NA
cg01359532	0.163541	0.724505	0.560964	3.8578	0.000490389	0.0304353	-1.33411	CYP1A2	1544	NA	15	75045126	F	II	Body	opensea	Body-opensea	NA	TRUE	NA	NA	rs34931285	NA
cg13277254	0.100159	0.65442	0.554261	3.85758	0.000490697	0.0304363	-1.33472	FBXW11	23291	NA	5	171333801	R	II	Body	opensea	Body-opensea	NA	NA	TRUE	NA	NA	NA
cg07895132	-0.0736503	0.656545	0.700196	-3.85638	0.00049236	0.0304722	-1.33801	SLFN12L	100506736	NA	17	33825172	R	I	Body	opensea	Body-opensea	NA	NA	NA	NA	NA	NA
cg23649280	0.0772538	0.88477	0.807516	3.85623	0.000492572	0.0304764	-1.33843	NA	NA	NA	2	140451	F	II	IGR	opensea	IGR-opensea	NA	NA	TRUE	NA	NA	NA
cg00601368	0.145726	0.632165	0.486438	3.85611	0.000492737	0.0304821	-1.33875	ZNF767	NA	NA	7	149318081	R	II	Body	shelf	Body-shelf	chr7:149321187-149322234	NA	NA	NA	NA	NA
cg11185549	0.0886747	0.436462	0.347787	3.85604	0.00049284	0.0304821	-1.33895	MAP1LC3B2	643246	Unclassified	12	116996871	R	II	TSS1500	opensea	TSS1500-opensea	NA	NA	TRUE	NA	NA	NA
cg01439560	-0.0524382	0.931746	0.954184	-3.85557	0.000493497	0.0304888	-1.34025	BICC1	80114	NA	10	60542025	R	II	Body	opensea	Body-opensea	NA	NA	TRUE	NA	NA	NA
cg17896129	-0.0683971	0.0633061	0.101703	-3.85354	0.00049634	0.0305747	-1.34582	SSBP3	23648	Promoter_Associated_Cell_type_specific	1	54870925	F	I	Body	island	Body-island	chr1:54870853-54872476	NA	NA	NA	rs75123476	NA
cg27330502	0.0770479	0.760125	0.683077	3.85344	0.000496478	0.0305786	-1.34609	NA	NA	NA	3	49919111	F	II	IGR	opensea	IGR-opensea	NA	NA	TRUE	NA	NA	NA
cg26172016	0.141582	0.697842	0.55626	3.85232	0.000498046	0.0306148	-1.34915	ZNF532	55205	Unclassified_Cell_type_specific	18	56529149	R	II	TSS1500	shore	TSS1500-shore	chr18:56530395-56531288	NA	NA	NA	NA	NA
cg22077313	0.115543	0.563564	0.448021	3.85109	0.000499783	0.0306387	-1.35253	NA	NA	Promoter_Associated	4	6691093	R	II	IGR	opensea	IGR-opensea	NA	TRUE	TRUE	NA	NA	rs77813121
cg00700039	0.0746724	0.231894	0.157221	3.84979	0.000501636	0.030712	-1.35612	SMCHD1	23347	Promoter_Associated_Cell_type_specific	18	2659555	R	II	Body	shelf	Body-shelf	chr18:2654918-2656817	NA	NA	NA	NA	NA
cg14434293	0.0957781	0.640763	0.544985	3.84968	0.000501783	0.0307155	-1.35641	ADARB2	105	NA	10	1596108	F	II	Body	shore	Body-shore	chr10:1595542-1595792	NA	NA	NA	NA	NA
cg18389023	-0.0552934	0.837139	0.862432	-3.84931	0.000502304	0.0307233	-1.35741	NA	NA	NA	X	129086243	R	II	IGR	shore	IGR-shore	chrX:129086636-129087488	NA	NA	NA	NA	NA
cg10809485	0.104258	0.299121	0.194863	3.84778	0.000504486	0.0308058	-1.36162	FAM150A	NA	NA	8	53456003	R	II	Body	opensea	Body-opensea	NA	NA	TRUE	NA	NA	NA
cg01698523	0.0534497	0.644837	0.591387	3.84701	0.000505583	0.030837	-1.36373	FLNA	2316	NA	X	153583936	R	II	Body	shore	Body-shore	chrX:153585697-153585944	NA	NA	NA	NA	rs5904384
cg07047815	-0.0540502	0.875329	0.899379	-3.84649	0.000506328	0.0308601	-1.36516	LSP1	4046	Unclassified_Cell_type_specific	11	1909656	R	II	3'UTR	opensea	3'UTR-opensea	NA	NA	NA	NA	NA	NA
cg17714025	-0.0531581	0.0914506	0.114609	3.84496	0.00050853	0.0308959	-1.36937	KCNA4	3739	NA	11	30038619	R	I	TSS200	island	TSS200-island	chr11:30038522-30038823	TRUE	NA	NA	NA	NA
cg22033586	-0.138827	0.534319	0.643147	-3.84521	0.000508167	0.0308959	-1.36867	GPD2	2820	Promoter_Associated	2	157292113	R	II	1stExon	island	1stExon-island	chr2:157292102-157292646	TRUE	NA	low-CpG:157000206-157000428	NA	NA
cg24307601	0.0648379	0.863544	0.798706	-3.84453	0.000509143	0.0309197	-1.37053	NA	NA	NA	19	12371781	F	II	IGR	shore	IGR-shore	chr19:12371052-12371335	NA	NA	NA	NA	NA
cg26742995	-0.0597736	0.130959	0.160733	-3.8437	0.000510351	0.0309578	-1.37283	LOC100133991	NA	Promoter_Associated	17	43339594	R	I	Body	island	Body-island	chr17:43339124-43339832	TRUE	TRUE	NA	NA	NA
cg17779002	0.0523255	0.239483	0.187157	3.8428	0.000511646	0.031003	-1.37529	NA	NA	Unclassified	8	145129278	R	II	IGR	shelf	IGR-shelf	chr8:145133199-145134040	NA	NA	NA	NA	NA
cg20457259	-0.0660847	0.442674	0.478759	-3.84257	0.000511975	0.0310112	-1.37592	NA	NA	Unclassified_Cell_type_specific	X	25040808	F	I	IGR	shore	IGR-shore	chrX:25040878-25041362	NA	NA	NA	rs2074001	NA
cg08454125	0.0529923	0.891067	0.838075	-3.84204	0.000512743	0.0310398	-1.37737	TMIE	259236	NA	3	46747930	R	II	Body	opensea	Body-opensea	NA	TRUE	TRUE	NA	NA	NA
cg21795221	0.121749	0.729203	0.607454	3.84139	0.000513688	0.0310791	-1.37916	NA	NA	Unclassified	6	156718262	F	II	IGR	island	IGR-island	chr6:156718071-156718547	NA	TRUE	NA	NA	NA
cg00465073	0.0517517	0.773538	0.721786	-3.84061	0.000514815	0.0311199	-1.38128	MAPK4	5596	NA	18	48252314	R	II	Body	shelf	Body-shelf	chr18:48255544-48256359	NA	TRUE	NA	NA	NA
cg16870215	0.130926	0.781438	0.650512	3.83839	0.000518064	0.0311646	-1.38739	C4orf26	NA	NA	4	76481269	F	II	5'UTR	opensea	5'UTR-opensea	NA	NA	NA	NA	NA	NA
cg20001810	0.134243	0.656367	0.522125	3.83685	0.000520318	0.0312243	-1.3916	KRT75	9119	NA	12	52829316	R	II	TSS1500	opensea	TSS1500-opensea	NA	NA	NA	NA	NA	NA
cg09745873	-0.0561417	0.882533	0.908675	-3.83691	0.000520236	0.0312243	-1.39145	ST6GALNAC6	30815	NA	9	130653159	F	II	Body	island	Body-island	chr9:130652926-130653160	NA	NA	NA	NA	NA
cg09155905	0.050929	0.225226	0.174297	3.83648	0.000520868	0.0312362	-1.39262	FNDC8	54752	Promoter_Associated	17	33447236	F	II	TSS1500	shore	TSS1500-shore	chr17:33446426-33447063	NA	NA	NA	NA	NA
cg04546899	-0.0798068	0.177415	0.227222	-3.83652	0.000520802	0.0312362	-1.3925	PSME4	23198	NA	2	54196757	R	II	Body	shore	Body-shore	chr2:54197776-54198490	NA	NA	NA	NA	NA
cg27182159	0.153264	0.664076	0.510812	3.83586	0.000521786	0.0312634	-1.39433	RPS18	6222	NA	6	33241226	F	II	Body	shore	Body-shore	chr6:33239326-33240099	NA	NA	NA	NA	NA
cg03576469	0.0544676	0.317528	0.26306	3.83475	0.000523414	0.0313143	-1.39735	CCDC8	83987	NA	19	46917061	F	II	TSS200	shore	TSS200-shore	chr19:46915311-46915802	TRUE	NA	NA	NA	NA
cg05089464	0.0693623	0.848781	0.779419	3.83441	0.000523919	0.0313176	-1.39829	NA	NA	NA	6	793452	F	II	IGR	opensea	IGR-opensea	NA	NA	NA	NA	rs34571531	NA
cg23659056	0.0747962	0.840701	0.765905	3.83412	0.000524347	0.0313232	-1.39908	MGC12982	NA	Promoter_Associated	1	47901632	R	II	TSS1500	shore	TSS1500-shore	chr1:47902793-47905518	NA	NA	NA	NA	NA
cg12967624	0.0793451	0.235762	0.156417	3.83399	0.000524538	0.0313302	-1.39943	GSPT2	23708	Promoter_Associated	X	51486354	F	II	TSS200	shore	TSS200-shore	chrX:51486414-51487010	TRUE	NA	NA	NA	NA
cg13743251	0.0910533	0.643108	0.552055	3.83187	0.000527695	0.0314295	-1.40526	NALCN	259232	Unclassified_Cell_type_specific	13	101802612	F	II	Body	opensea	Body-opensea	NA	NA	TRUE	NA	NA	NA
cg21523908	-0.0934147	0.203266	0.26668	-3.83129	0.000528562	0.0314412	-1.40685	FAM5B	NA	NA	1	177140609	R	I	TSS200	shore	TSS200-shore	chr1:177140120-177140323	NA	TRUE	NA	NA	NA
cg06828613	0.116461	0.652084	0.535623	3.83151	0.000528239	0.0314412	-1.40625	HSD11B1	3290	NA	1	209859738	F	II	5'UTR	opensea	5'UTR-opensea	NA	NA	NA	NA	rs57218199	NA
cg13966091	0.0674366	0.561972	0.494535	3.83047	0.000529781	0.0314489	-1.40908	CLCN6	1185	Gene_Associated	1	11898731	F	II	Body	island	Body-island	chr1:11898393-11898732	NA	NA	NA	NA	NA
cg18198306	0.079278	0.235428	0.15615	3.83052	0.000529716	0.0314489	-1.40896	FBXO5	26271	NA	6	153303350	R	II	5'UTR	shore	5'UTR-shore	chr6:153303408-153304973	NA	NA	NA	NA	rs58705547
cg02594183	0.128484	0.802797	0.674313	3.83053	0.000529692	0.0314489	-1.40892	ODZ4	NA	NA	11	78365381	R	II	3'UTR	shelf	3'UTR-shelf	chr11:78369176-78369381	NA	NA	NA	NA	NA
cg14346202	0.0534402	0.832638	0.779198	-3.83058	0.000529621	0.0314489	-1.40879	C15orf60	NA	NA	15	73809957	F	II	Body	opensea	Body-opensea	NA	NA	TRUE	NA	NA	NA
cg22946147	0.0602667	0.859483	0.799216	3.82934	0.000531479	0.0314802	-1.41219	ZNF804B	219578	NA	7	88425148	F	II	Body	opensea	Body-opensea	NA	NA	NA	NA	NA	NA
cg04267691	0.0884907	0.399372	0.310882	3.82848	0.000532777	0.0315098	-1.41455	GAS7	8522	Unclassified_Cell_type_specific	17	9862752	F	II	Body	opensea	Body-opensea	NA	TRUE	NA	NA	rs7217708	NA
cg01297806	0.0619799	0.809097	0.747117	-3.82649	0.000535772	0.0315821	-1.41999	SH3BP4	23677	NA	2	235949554	R	II	Body	shore	Body-shore	chr2:235951452-235951814	NA	NA	NA	NA	NA
cg10488199	-0.0551461	0.741971	0.767117	-3.82679	0.000535328	0.0315821	-1.41918	MIR133B	NA	NA	6	52013771	F	II	Body	opensea	Body-opensea	NA	NA	NA	NA	NA	NA
cg04075184	0.0774876	0.911777	0.834289	3.82576	0.000536877	0.0315856	-1.42199	CLASP1	23332	Unclassified_Cell_type_specific	2	122290763	F	II	Body	shelf	Body-shelf	chr2:122287620-122288332	NA	NA	NA	NA	NA
cg26516287	0.0537102	0.815876	0.762166	-3.82506	0.000537951	0.0316196	-1.42392	SCIN	85477	NA	7	12629275	F	II	Body	opensea	Body-opensea	NA	NA	NA	NA	rs74775589	NA
cg05490029	-0.069049	0.777695	0.816744	-3.82302	0.000541048	0.0317183	-1.42949	IL7	3574	NA	8	79719015	F	II	TSS1500	shore	TSS1500-shore	chr8:79716681-79717403	NA	NA	NA	rs11777564	NA
cg13081704	0.0624608	0.490929	0.428468	3.82253	0.000541797	0.0317355	-1.43083	KCNQ1DN	NA	NA	11	2890457	F	II	TSS1500	island	TSS1500-island	chr11:2890388-2891337	NA	NA	NA	NA	NA
cg03578041	0.0597359	0.346263	0.286527	3.8219	0.000542767	0.0317563	-1.43257	LARP6	55323	NA	15	71147307	R	II	TSS1500	shore	TSS1500-shore	chr15:71145995-71146820	NA	NA	NA	NA	NA
cg10061805	-0.0715503	0.208214	0.249764	-3.82113	0.000543948	0.0317713	-1.43468	NA	NA	Unclassified_Cell_type_specific	10	111695004	R	I	IGR	opensea	IGR-opensea	NA	NA	TRUE	NA	NA	NA
cg03359731	-0.0547389	0.0124549	0.0371939	-3.82145	0.000543458	0.0317713	-1.4338	OCIAD1	54940	Promoter_Associated	4	48833388	R	I	5'UTR	island	5'UTR-island	chr4:48832807-48833569	NA	NA	high-CpG:48527729-48528218	NA	NA
cg22265458	0.0989367	0.87022	0.771283	3.8203	0.000545228	0.031781	-1.43695	ZSCAN5A	79149	NA	19	56738933	R	II	5'UTR	shore	5'UTR-shore	chr19:56739524-56739792	NA	NA	NA	NA	NA
cg19430897	-0.0546672	0.031828	0.0564952	-3.81977	0.000546038	0.0317995	-1.43839	HIST1H2AB	8335	NA	6	26034145	F	II	TSS1500	shore	TSS1500-shore	chr6:26031880-26032264	NA	NA	NA	NA	NA
cg03002479	-0.0546798	0.182281	0.206961	-3.81901	0.000547207	0.03182	-1.44047	EPHA1	2041	Unclassified	7	143106004	F	I	TSS200	opensea	TSS200-opensea	NA	TRUE	TRUE	NA	NA	NA
cg07197831	0.165103	0.616202	0.451099	3.81791	0.000548903	0.0318716	-1.44347	DNAJC5G	285126	Unclassified	2	27503157	F	II	3'UTR	opensea	3'UTR-opensea	NA	TRUE	NA	NA	NA	NA
cg04135377	0.121587	0.818856	0.697268	3.81734	0.00054979	0.0318923	-1.44503	NA	NA	NA	6	23181388	R	II	IGR	opensea	IGR-opensea	NA	NA	TRUE	NA	NA	NA
cg23478124	0.13574	0.508797	0.373057	3.81686	0.000550537	0.031899	-1.44635	PICALM	8301	NA	11	85776966	R	II	Body	shelf	Body-shelf	chr11:85779725-85780397	NA	NA	NA	NA	NA
cg06372475	-0.0991411	0.4369	0.506041	-3.81494	0.000553525	0.0319746	-1.4516	C10orf54	NA	Unclassified_Cell_type_specific	10	73534286	R	II	TSS1500	shore	TSS1500-shore	chr10:73533091-73533492	NA	NA	low-CpG:73204281-73204345	NA	NA
cg13619054	0.0846863	0.641295	0.556609	3.81443	0.000554329	0.0319968	-1.45301	NA	NA	NA	9	129370554	F	II	IGR	shelf	IGR-shelf	chr9:129372737-129378106	NA	NA	NA	rs2275241	NA
cg23080908	0.0587936	0.823654	0.76486	-3.81444	0.000554308	0.0319968	-1.45297	MAGI1	9223	NA	3	65580091	R	II	Body	opensea	Body-opensea	NA	NA	TRUE	NA	NA	NA
cg08163906	-0.0645964	0.307731	0.342327	-3.81307	0.000556462	0.0320584	-1.45673	PPP2R5C	5527	Promoter_Associated	14	102227932	R	I	TSS1500	island	TSS1500-island	chr14:102227441-102228854	NA	NA	NA	NA	NA
cg15698244	0.132913	0.79484	0.661928	3.81255	0.000557271	0.0320731	-1.45814	FILIP1	27145	NA	6	76073316	F	II	Body	opensea	Body-opensea	NA	NA	NA	NA	NA	NA
cg23499956	0.0884902	0.794786	0.706295	-3.81256	0.000557258	0.0320731	-1.45812	S100A16	140576	NA	1	153584920	R	II	5'UTR	opensea	5'UTR-opensea	NA	NA	NA	NA	NA	NA
cg08142096	0.166563	0.649002	0.482438	3.81045	0.000560584	0.0321634	-1.46388	C11orf53	341032	NA	11	111125837	R	II	TSS1500	opensea	TSS1500-opensea	NA	NA	NA	NA	NA	NA
cg09890077	0.118972	0.787547	0.668575	3.81049	0.000560517	0.0321634	-1.46377	NAALADL2	254827	NA	3	175056652	F	II	Body	opensea	Body-opensea	NA	NA	TRUE	NA	rs62287018	rs56409748
cg22928599	0.0807434	0.429172	0.348429	3.81008	0.000561165	0.0321733	-1.46489	PNMAL2	NA	NA	19	46999403	R	II	TSS1500	shore	TSS1500-shore	chr19:46996327-46998437	TRUE	NA	NA	NA	NA
cg01173978	-0.0755377	0.133367	0.178904	-3.81012	0.000561101	0.0321733	-1.46478	NA	NA	NA	16	14097192	R	II	IGR	opensea	IGR-opensea	NA	TRUE	TRUE	NA	NA	NA
cg05218678	0.120442	0.795426	0.674985	3.80914	0.000562666	0.032212	-1.46748	NA	NA	NA	6	46081541	F	II	IGR	opensea	IGR-opensea	NA	NA	TRUE	NA	NA	NA
cg05448032	0.0545204	0.841624	0.787103	3.80928	0.000562432	0.032212	-1.46707	NA	NA	NA	11	128276612	R	II	IGR	opensea	IGR-opensea	NA	NA	TRUE	NA	NA	NA
cg11326574	0.0988654	0.508762	0.409897	3.80933	0.000562357	0.032212	-1.46695	LRIG3	121227	NA	12	59271109	R	II	Body	opensea	Body-opensea	NA	TRUE	TRUE	NA	NA	NA
cg13413982	0.121858	0.786684	0.664826	3.80905	0.00056281	0.0322124	-1.46773	NA	NA	NA	13	44868172	F	II	IGR	opensea	IGR-opensea	NA	NA	TRUE	NA	NA	NA
cg24675998	-0.0534859	0.0989745	0.12246	3.80869	0.000563375	0.0322244	-1.4687	KY	339855	NA	3	134369661	F	I	Body	island	Body-island	chr3:134369464-134370242	TRUE	TRUE	NA	NA	NA
cg26195366	-0.0586225	0.0635829	0.0922054	-3.80851	0.000563666	0.0322249	-1.4692	WNT8B	7479	Unclassified	10	102242535	F	I	Body	island	Body-island	chr10:102241980-102242559	NA	TRUE	NA	rs56345133	NA
cg25508228	-0.0570041	0.0408558	0.0678598	-3.80604	0.000567605	0.0322892	-1.47595	XRN1	54464	Unclassified	3	142166203	R	II	Body	island	Body-island	chr3:142166202-142167026	NA	NA	NA	NA	NA
cg07638857	0.0561992	0.36599	0.309791	3.80629	0.000567198	0.0322892	-1.47525	ANKS1B	56899	Unclassified_Cell_type_specific	12	99137308	R	II	Body	shelf	Body-shelf	chr12:99139386-99139769	NA	NA	NA	NA	NA
cg03896836	-0.0615149	0.075979	0.107494	-3.80354	0.00057161	0.03239	-1.48276	KIF1A	547	Unclassified_Cell_type_specific	2	241760025	F	I	TSS1500	island	TSS1500-island	chr2:241758141-241760783	NA	TRUE	NA	NA	NA
cg09694782	0.153658	0.725877	0.572219	3.80365	0.000571436	0.03239	-1.48247	NA	NA	NA	2	97408799	F	II	IGR	shelf	IGR-shelf	chr2:97405448-97405880	NA	NA	NA	NA	NA
cg08827060	-0.0964922	0.494641	0.561133	-3.80128	0.000575271	0.0325042	-1.48895	NA	NA	NA	8	102121621	F	I	IGR	opensea	IGR-opensea	NA	NA	TRUE	NA	NA	NA
cg24325551	0.0523155	0.898558	0.846243	-3.80167	0.000574644	0.0325042	-1.48789	WT1	7490	NA	11	32421635	F	II	Body	opensea	Body-opensea	NA	NA	NA	NA	rs35470399	NA
cg21614759	-0.092855	0.035864	0.098719	-3.80099	0.000575737	0.0325101	-1.48974	ESR1	2099	NA	6	152128426	F	II	TSS1500	shore	TSS1500-shore	chr6:152128822-152129771	TRUE	NA	NA	NA	NA
cg01158527	0.130896	0.580998	0.450102	3.801	0.000575716	0.0325101	-1.4897	NA	NA	NA	11	134864216	F	II	IGR	opensea	IGR-opensea	NA	NA	TRUE	NA	NA	NA
cg00587342	0.051016	0.807837	0.756821	-3.80088	0.000575923	0.0325162	-1.49005	PMM1	5372	NA	22	41983798	R	II	Body	shore	Body-shore	chr22:41985525-41986045	NA	NA	NA	NA	NA
cg15978017	0.119534	0.807358	0.687823	3.80018	0.000577048	0.0325273	-1.49194	FLT1	2321	NA	13	29042758	F	II	Body	opensea	Body-opensea	NA	NA	TRUE	NA	rs78248161	NA
cg14254999	0.0825125	0.828476	0.745964	3.80047	0.000576587	0.0325273	-1.49117	GPR55	9290	Unclassified	2	231790529	R	II	TSS1500	opensea	TSS1500-opensea	NA	NA	NA	NA	NA	rs75125622
cg26826402	-0.0531293	0.0269388	0.0500681	-3.79995	0.000577428	0.0325313	-1.49258	STARD13	90627	Unclassified_Cell_type_specific	13	33859885	F	II	1stExon	opensea	1stExon-opensea	NA	TRUE	TRUE	NA	NA	NA
cg00177237	0.152549	0.656504	0.503954	3.79924	0.000578582	0.0325746	-1.49452	ABCG1	9619	Promoter_Associated_Cell_type_specific	21	43658316	R	II	Body	shelf	Body-shelf	chr21:43654846-43655465	NA	NA	NA	NA	NA
cg06468476	-0.0548826	0.0980147	0.122897	-3.79705	0.000582169	0.0326571	-1.5005	C21orf58	54058	Promoter_Associated	21	47744347	F	I	TSS1500	island	TSS1500-island	chr21:47743685-47745351	NA	NA	high-CpG:46568414-46569279	NA	NA
cg21218864	-0.0564876	0.0481054	0.074593	-3.79673	0.000582692	0.0326623	-1.50137	RASSF5	83593	Promoter_Associated	1	206730120	R	II	Body	shore	Body-shore	chr1:206730397-206730908	TRUE	NA	NA	NA	NA
cg00729133	0.0915312	0.748868	0.657337	3.79641	0.00058321	0.0326689	-1.50224	ZNF804B	219578	NA	7	88425077	F	II	Body	opensea	Body-opensea	NA	NA	NA	NA	NA	rs73705538
cg23490796	0.0535229	0.623147	0.569624	3.79607	0.000583782	0.0326837	-1.50319	DES	1674	NA	2	220282914	R	II	TSS200	shore	TSS200-shore	chr2:220283200-220283750	TRUE	TRUE	NA	NA	rs2854886
cg22988581	0.092035	0.820639	0.728604	3.79569	0.000584406	0.0326958	-1.50422	SLC17A1	6568	NA	6	25832356	R	II	TSS200	opensea	TSS200-opensea	NA	NA	NA	NA	NA	NA
cg11510269	-0.0775305	0.0310511	0.0785816	-3.79572	0.000584344	0.0326958	-1.50412	RSRC2	65117	Promoter_Associated	12	123011761	R	II	TSS1500	island	TSS1500-island	chr12:123011261-123011765	NA	NA	high-CpG:121577709-121577782	NA	NA
cg15776355	0.0940899	0.373681	0.279591	3.79474	0.000585975	0.032728	-1.50682	C1R	715	Unclassified	12	7245890	R	II	TSS1500	opensea	TSS1500-opensea	NA	NA	NA	NA	NA	NA
cg17471836	0.15843	0.460305	0.301875	3.79476	0.00058593	0.032728	-1.50674	TNFAIP8	25816	Unclassified	5	118691007	R	II	Body	shore	Body-shore	chr5:118691401-118691759	NA	NA	NA	NA	rs3813309
cg19664945	0.054164	0.902235	0.848071	3.79453	0.00058631	0.0327294	-1.50737	LOC100302652	NA	NA	2	54087343	R	II	TSS200	shore	TSS200-shore	chr2:54086776-54087266	NA	TRUE	NA	NA	NA
cg27359629	0.13688	0.660714	0.523834	3.79423	0.000586804	0.0327345	-1.50819	NA	NA	Unclassified_Cell_type_specific	6	74101601	F	II	IGR	shelf	IGR-shelf	chr6:74104425-74104878	NA	NA	NA	NA	NA
cg08570034	-0.064834	0.76973	0.804564	-3.79348	0.000588055	0.0327746	-1.51025	CPLX2	10814	NA	5	175227702	F	II	5'UTR	shelf	5'UTR-shelf	chr5:175223609-175224679	NA	NA	NA	NA	NA
cg10021364	0.100677	0.636429	0.535751	3.7929	0.00058901	0.0327938	-1.51183	MYADM	91663	NA	19	54369015	R	II	TSS1500	shore	TSS1500-shore	chr19:54369387-54369809	NA	NA	NA	NA	NA
cg09871181	0.0613413	0.816501	0.75516	-3.79256	0.000589581	0.0328119	-1.51276	JUP	3728	Unclassified_Cell_type_specific	17	39911422	F	II	3'UTR	shelf	3'UTR-shelf	chr17:39913716-39914026	NA	NA	NA	NA	NA
cg07969475	0.0571123	0.882415	0.825303	-3.79192	0.000590633	0.0328183	-1.51449	NEURL	NA	NA	10	105341914	R	II	Body	shelf	Body-shelf	chr10:105344173-105345039	NA	NA	NA	NA	NA
cg23457258	-0.0535592	0.672772	0.696331	-3.79195	0.000590588	0.0328183	-1.51442	BCL11B	64919	NA	14	99639683	F	II	3'UTR	shore	3'UTR-shore	chr14:99640360-99642767	NA	NA	NA	NA	NA
cg05317600	0.0629257	0.887317	0.824391	-3.79219	0.000590188	0.0328183	-1.51376	NA	NA	NA	13	80612156	R	II	IGR	opensea	IGR-opensea	NA	NA	TRUE	NA	NA	NA
cg12399197	0.0684489	0.732803	0.664354	-3.79059	0.000592858	0.0328985	-1.51813	THSD4	79875	NA	15	71667720	R	II	Body	opensea	Body-opensea	NA	NA	TRUE	NA	NA	rs80170098
cg20849025	0.114529	0.890452	0.775924	3.78975	0.000594257	0.0329331	-1.52042	MPEG1	219972	NA	11	58981043	F	II	TSS1500	opensea	TSS1500-opensea	NA	NA	NA	NA	NA	NA
cg13616581	-0.0738238	0.788667	0.832491	-3.78963	0.000594454	0.0329393	-1.52074	NA	NA	NA	9	133030668	F	II	IGR	shelf	IGR-shelf	chr9:133027737-133028563	NA	NA	NA	rs10116881	NA
cg21184711	0.106366	0.495333	0.388967	3.78946	0.000594737	0.0329463	-1.5212	CADPS2	93664	NA	7	122488330	F	II	Body	opensea	Body-opensea	NA	NA	TRUE	NA	NA	NA
cg01462537	0.19664	0.76482	0.56818	3.78889	0.0005957	0.0329786	-1.52277	NA	NA	NA	10	2992189	F	II	IGR	opensea	IGR-opensea	NA	NA	NA	NA	rs72776863	NA
cg10885338	-0.117989	0.618777	0.706766	-3.78811	0.000597004	0.0329998	-1.52489	C2orf40	84417	NA	2	106682640	F	II	Body	shore	Body-shore	chr2:106681982-106682403	NA	TRUE	NA	rs76255878	NA
cg18877862	-0.0609356	0.29136	0.322296	-3.78826	0.000596762	0.0329998	-1.52449	A4GALT	53947	Unclassified_Cell_type_specific	22	43116932	F	I	TSS200	island	TSS200-island	chr22:43116151-43117121	TRUE	NA	high-CpG:41446597-41447245	rs28910286	NA
cg14713217	0.143785	0.834542	0.690757	3.78673	0.000599333	0.0330629	-1.52866	NA	NA	NA	1	33924313	R	II	IGR	opensea	IGR-opensea	NA	NA	TRUE	NA	NA	NA
cg08654655	0.0608406	0.511568	0.450728	3.78675	0.000599292	0.0330629	-1.52859	CADM3	57863	NA	1	159141063	F	II	TSS1500	shore	TSS1500-shore	chr1:159141202-159141718	NA	NA	NA	NA	NA
cg21911000	0.129937	0.752254	0.622317	3.78537	0.000601626	0.0330883	-1.53236	CD28	940	NA	2	204599104	F	II	Body	opensea	Body-opensea	NA	NA	TRUE	NA	NA	NA
cg00090767	-0.0581628	0.0410423	0.0692051	-3.78583	0.000600848	0.0330883	-1.5311	MAX	4149	Promoter_Associated	14	65569376	R	II	TSS200	island	TSS200-island	chr14:65568454-65570009	NA	NA	high-CpG:64638684-64639140	NA	NA
cg23181282	0.0771568	0.890475	0.813318	3.78592	0.000600698	0.0330883	-1.53086	SLC38A4	55089	NA	12	47205532	R	II	5'UTR	opensea	5'UTR-opensea	NA	NA	TRUE	NA	NA	NA
cg18257485	0.141877	0.588699	0.446822	3.78514	0.000602022	0.0330971	-1.533	NOP14	8602	Promoter_Associated	4	2956627	R	II	Body	shore	Body-shore	chr4:2956706-2957325	NA	NA	NA	NA	NA
cg13732201	0.13287	0.602669	0.4698	3.78277	0.000606049	0.0332037	-1.53945	CCK	885	NA	3	42305815	R	II	5'UTR	shore	5'UTR-shore	chr3:42306149-42307520	NA	NA	NA	NA	NA
cg02403180	-0.0600168	0.170209	0.200226	-3.78286	0.000605903	0.0332037	-1.53922	EFEMP2	30008	Promoter_Associated	11	65640375	F	I	TSS200	island	TSS200-island	chr11:65639835-65641374	NA	NA	NA	NA	NA
cg23085154	0.0678759	0.730167	0.662292	3.78328	0.000605185	0.0332037	-1.53807	CARTPT	9607	NA	5	71014409	F	II	TSS1500	shore	TSS1500-shore	chr5:71014917-71015715	NA	NA	NA	rs36223441	NA
cg03147185	0.126041	0.52251	0.396468	3.78192	0.000607509	0.0332076	-1.54178	NCAPH	23397	Unclassified	2	97008030	F	II	Body	opensea	Body-opensea	NA	NA	TRUE	NA	NA	NA
cg23606669	0.0804657	0.526149	0.445683	3.78222	0.000606987	0.0332076	-1.54095	PLA2G2E	30814	NA	1	20250308	R	II	TSS200	opensea	TSS200-opensea	NA	NA	NA	NA	NA	NA
cg08180884	0.1053	0.921602	0.816301	3.78222	0.000606986	0.0332076	-1.54095	ZNF536	9745	NA	19	30939155	F	II	Body	shelf	Body-shelf	chr19:30941853-30942181	NA	NA	NA	NA	NA
cg03619256	0.105046	0.741088	0.636041	3.78226	0.000606919	0.0332076	-1.54084	ATXN7L1	222255	NA	7	105515219	R	II	Body	shore	Body-shore	chr7:105516844-105517963	NA	NA	NA	NA	NA
cg04554195	0.146633	0.727803	0.581169	3.78114	0.000608832	0.0332138	-1.54389	FPR2	2358	NA	19	52268814	R	II	5'UTR	opensea	5'UTR-opensea	NA	NA	NA	NA	NA	NA
cg03802931	-0.0699199	0.269762	0.309682	-3.78118	0.000608771	0.0332138	-1.5438	FRMPD4	9758	NA	X	12155999	R	I	TSS1500	shore	TSS1500-shore	chrX:12156604-12157274	NA	NA	NA	NA	NA
cg04609859	-0.0643423	0.00802189	0.0423642	-3.78145	0.000608303	0.0332138	-1.54305	HOXB4	3214	Unclassified	17	46655736	R	II	1stExon	shore	1stExon-shore	chr17:46654053-46654369	TRUE	NA	NA	NA	NA
cg20936892	0.11403	0.41164	0.29761	3.78088	0.000609289	0.0332146	-1.54462	GDPD1	284161	Promoter_Associated	17	57297306	F	II	TSS1500	shore	TSS1500-shore	chr17:57298305-57298645	NA	NA	NA	NA	NA
cg01177235	-0.0618789	0.0710495	0.102928	-3.78037	0.000610151	0.0332391	-1.54599	SUGT1P1	NA	Promoter_Associated	9	33265011	F	II	Body	island	Body-island	chr9:33263781-33265118	NA	NA	high-CpG:33254986-33255057	NA	NA
cg02910451	0.119499	0.630379	0.51088	3.78017	0.000610506	0.0332422	-1.54655	NA	NA	NA	X	37606062	R	II	IGR	opensea	IGR-opensea	NA	NA	NA	NA	NA	NA
cg18144692	0.133807	0.791722	0.657915	3.77965	0.000611404	0.0332625	-1.54798	NA	NA	NA	8	107095959	R	II	IGR	opensea	IGR-opensea	NA	NA	TRUE	NA	NA	NA
cg16639185	0.0803458	0.643218	0.562872	3.77831	0.00061371	0.0333196	-1.55162	LGTN	NA	Promoter_Associated	1	206786178	R	II	TSS1500	shore	TSS1500-shore	chr1:206785804-206786030	NA	NA	NA	NA	NA
cg04541699	-0.056568	0.0894651	0.116033	-3.77663	0.000616613	0.0334061	-1.55619	NA	NA	Unclassified_Cell_type_specific	4	6565432	R	I	IGR	shore	IGR-shore	chr4:6564751-6565185	NA	NA	NA	NA	NA
cg14693194	-0.0530329	0.108461	0.131494	3.77596	0.000617771	0.0334516	-1.55801	L3MBTL4	91133	NA	18	6415252	R	I	TSS1500	shore	TSS1500-shore	chr18:6413959-6414873	TRUE	NA	NA	NA	NA
cg01381586	0.0543282	0.200843	0.146514	3.77508	0.000619312	0.0334791	-1.56042	ODC1	4953	NA	2	10587627	R	II	5'UTR	shore	5'UTR-shore	chr2:10587827-10589155	NA	NA	NA	NA	NA
cg10234506	0.0553582	0.155581	0.100222	3.77511	0.000619246	0.0334791	-1.56032	SNORA14B	NA	Promoter_Associated_Cell_type_specific	1	235291124	R	II	Body	shore	Body-shore	chr1:235291740-235292387	NA	NA	NA	NA	NA
cg02569509	0.104224	0.795499	0.691275	3.77535	0.000618842	0.0334791	-1.55969	NA	NA	NA	7	142423070	R	II	IGR	opensea	IGR-opensea	NA	NA	NA	NA	NA	NA
cg03298167	-0.0682694	0.144725	0.182994	-3.77456	0.00062022	0.0335024	-1.56184	IRS1	3667	NA	2	227663911	F	II	TSS1500	island	TSS1500-island	chr2:227662082-227664912	NA	NA	high-CpG:227371732-227372912	NA	NA
cg08375222	0.064295	0.373383	0.309088	3.77392	0.000621336	0.0335239	-1.56358	ALOX5AP	241	NA	13	31311963	F	II	Body	opensea	Body-opensea	NA	NA	TRUE	NA	NA	NA
cg14275593	0.107557	0.693761	0.586205	3.77357	0.000621946	0.0335404	-1.56453	NA	NA	NA	9	89849106	F	II	IGR	opensea	IGR-opensea	NA	NA	NA	NA	NA	NA
cg03169527	-0.0719233	0.0151114	0.0570347	-3.77316	0.000622662	0.0335509	-1.56565	C3orf31	NA	Promoter_Associated	3	11888582	F	II	TSS1500	shore	TSS1500-shore	chr3:11887799-11888538	NA	NA	NA	rs34494489	NA
cg26144627	0.0527808	0.185277	0.132496	3.77171	0.000625208	0.0336534	-1.5696	PRRC1	133619	NonGene_Associated	5	126853064	R	II	TSS1500	shore	TSS1500-shore	chr5:126853265-126853925	TRUE	NA	NA	NA	NA
cg15473329	0.153516	0.788076	0.63456	3.77096	0.000626515	0.033678	-1.57162	SAMD4B	55095	NA	19	39862918	F	II	Body	opensea	Body-opensea	NA	TRUE	TRUE	NA	NA	NA
cg22574802	-0.0725255	0.0730565	0.115582	-3.771	0.000626444	0.033678	-1.57151	FGF10	2255	NA	5	44388596	R	I	1stExon	opensea	1stExon-opensea	NA	NA	NA	NA	NA	NA
cg07701033	-0.0562942	0.0758544	0.102149	-3.77033	0.000627627	0.0336991	-1.57334	CCNT1	904	Promoter_Associated	12	49110781	R	I	TSS200	island	TSS200-island	chr12:49110055-49110881	NA	NA	NA	NA	NA
cg03179496	-0.0654834	0.618797	0.654281	-3.76977	0.00062862	0.0337276	-1.57487	APBA2	321	Promoter_Associated_Cell_type_specific	15	29212340	F	II	TSS1500	opensea	TSS1500-opensea	NA	NA	TRUE	NA	NA	NA
cg14877637	0.0710515	0.578129	0.507078	3.7698	0.000628563	0.0337276	-1.57478	ATP6V1C1	528	Promoter_Associated	8	104032876	R	II	TSS1500	shore	TSS1500-shore	chr8:104033147-104033564	NA	NA	NA	NA	NA
cg20987431	0.13789	0.759523	0.621633	3.76905	0.000629899	0.0337522	-1.57684	ZHX1	11244	Promoter_Associated_Cell_type_specific	8	124284393	R	II	5'UTR	shore	5'UTR-shore	chr8:124286209-124287666	NA	NA	NA	NA	NA
cg20507276	-0.285605	0.110013	0.365617	-3.76882	0.000630305	0.0337696	-1.57746	OR2L13	284521	Promoter_Associated	1	248100600	F	II	1stExon	island	1stExon-island	chr1:248100325-248100726	NA	NA	NA	NA	NA
cg14002328	0.0508468	0.83067	0.779823	3.7684	0.000631054	0.033784	-1.57861	DENND1A	57706	NA	9	126271315	F	II	Body	opensea	Body-opensea	NA	NA	TRUE	NA	NA	NA
cg18030615	0.0745813	0.463333	0.388752	3.76817	0.000631453	0.033801	-1.57922	NA	NA	NA	8	91663454	F	II	IGR	opensea	IGR-opensea	NA	NA	TRUE	NA	NA	rs79152675
cg01890712	0.0884044	0.616946	0.528541	3.76793	0.000631875	0.0338107	-1.57987	OR9Q1	219956	NA	11	57790918	R	II	TSS1500	opensea	TSS1500-opensea	NA	NA	NA	NA	NA	NA
cg13526476	0.0625394	0.861397	0.798858	-3.76762	0.000632435	0.0338183	-1.58073	NA	NA	NA	3	39497727	R	II	IGR	opensea	IGR-opensea	NA	NA	NA	NA	NA	NA
cg07793207	0.0699797	0.227496	0.157516	3.76767	0.000632347	0.0338183	-1.58059	LGI1	9211	NA	10	95517529	F	II	TSS200	opensea	TSS200-opensea	NA	NA	TRUE	NA	NA	NA
cg12729166	0.0790859	0.915639	0.836554	3.76724	0.000633105	0.0338421	-1.58175	PALMD	54873	Unclassified_Cell_type_specific	1	100110390	F	II	TSS1500	opensea	TSS1500-opensea	NA	NA	NA	NA	NA	NA
cg24286613	-0.104441	0.696591	0.771032	-3.76688	0.000633757	0.0338683	-1.58275	C13orf15	NA	NA	13	42030070	R	II	TSS1500	shore	TSS1500-shore	chr13:42030913-42032667	NA	NA	NA	NA	NA
cg10550882	0.101501	0.416175	0.314675	3.7664	0.000634603	0.033892	-1.58404	NA	NA	Unclassified_Cell_type_specific	20	1825647	R	II	IGR	opensea	IGR-opensea	NA	NA	TRUE	NA	NA	NA
cg08668199	-0.0570514	0.084145	0.111196	3.76613	0.000635092	0.0339052	-1.58479	NA	NA	NA	3	127795571	F	I	IGR	island	IGR-island	chr3:127794369-127796136	NA	TRUE	high-CpG:129278260-129278262	NA	NA
cg00225006	0.0574984	0.849303	0.791805	3.7656	0.000636043	0.0339259	-1.58624	WHAMM	123720	NA	15	83477872	F	I	TSS200	shore	TSS200-shore	chr15:83478366-83479273	NA	NA	NA	NA	NA
cg09315464	0.0638973	0.791099	0.727201	-3.76533	0.00063652	0.0339427	-1.58696	FHDC1	85462	NA	4	153895184	R	II	Body	shore	Body-shore	chr4:153897051-153897360	NA	NA	NA	NA	NA
cg22507756	-0.0575788	0.672742	0.700321	-3.76485	0.000637384	0.0339587	-1.58828	KIAA1026	NA	NA	1	14927851	F	II	Body	shore	Body-shore	chr1:14924610-14925993	NA	TRUE	NA	NA	NA
cg04173396	-0.100769	0.476536	0.547306	-3.76472	0.000637611	0.0339664	-1.58862	NA	NA	NA	8	61821400	R	II	IGR	shore	IGR-shore	chr8:61822358-61823028	TRUE	NA	NA	NA	NA
cg22967080	0.136231	0.701	0.564769	3.76362	0.000639584	0.0340161	-1.59161	GNG2	54331	NA	14	52333365	F	II	5'UTR	opensea	5'UTR-opensea	NA	NA	TRUE	NA	NA	NA
cg26888012	0.141601	0.702411	0.56081	3.76157	0.00064327	0.034121	-1.59718	PSORS1C1	170679	NA	6	31091383	F	II	5'UTR	opensea	5'UTR-opensea	NA	NA	NA	NA	rs3094207	NA
cg06846719	0.103389	0.863451	0.760062	3.7616	0.000643218	0.034121	-1.5971	FAM60A	NA	NA	12	31475291	R	II	5'UTR	shore	5'UTR-shore	chr12:31476717-31479466	NA	NA	NA	NA	NA
cg08455772	0.0694594	0.59143	0.521971	3.76083	0.00064462	0.0341616	-1.59921	FLJ12825	NA	NA	12	54452069	R	II	Body	shelf	Body-shelf	chr12:54454249-54454458	NA	NA	NA	NA	NA
cg04822456	0.0653035	0.859622	0.794318	-3.76043	0.000645348	0.0341753	-1.6003	NA	NA	NA	4	142297721	F	II	IGR	opensea	IGR-opensea	NA	NA	TRUE	NA	NA	NA
cg10341242	-0.0955818	0.550942	0.616524	-3.76013	0.000645884	0.0341809	-1.6011	ADCY7	113	Promoter_Associated_Cell_type_specific	16	50347849	R	II	Body	opensea	Body-opensea	NA	TRUE	NA	NA	NA	NA
cg18005219	-0.0684429	0.503778	0.54222	-3.75967	0.000646725	0.0342051	-1.60236	PTCHD1	139411	NA	X	23353417	F	II	Body	island	Body-island	chrX:23351142-23353639	NA	NA	NA	NA	NA
cg26312888	0.0549938	0.69535	0.640356	-3.75899	0.000647955	0.034213	-1.6042	NA	NA	NA	14	101875604	R	II	IGR	opensea	IGR-opensea	NA	NA	NA	NA	NA	NA
cg14821245	0.164591	0.710483	0.545891	3.75738	0.0006509	0.0342837	-1.60859	CTNNA2	1496	NA	2	80253010	R	II	Body	opensea	Body-opensea	NA	NA	NA	NA	NA	NA
cg06211872	-0.0876895	0.189123	0.246812	-3.75604	0.00065335	0.0343741	-1.61223	TBX3	6926	NA	12	115123251	R	I	TSS1500	shore	TSS1500-shore	chr12:115124729-115125152	NA	TRUE	NA	NA	NA
cg12483876	-0.061595	0.124828	0.156423	-3.75572	0.00065394	0.0343808	-1.6131	MMP24	10893	NA	20	33814184	F	II	TSS1500	shore	TSS1500-shore	chr20:33814545-33815131	TRUE	TRUE	NA	NA	NA
cg17545141	-0.148465	0.490124	0.608589	-3.75462	0.000655956	0.0344431	-1.61608	MAD1L1	8379	NA	7	1983984	R	I	Body	opensea	Body-opensea	NA	NA	NA	NA	NA	NA
cg19479086	0.126941	0.652898	0.525957	3.75394	0.000657214	0.0344481	-1.61794	RNF145	153830	NA	5	158602264	R	II	Body	opensea	Body-opensea	NA	NA	TRUE	NA	NA	NA
cg06289802	0.0614168	0.930734	0.869317	-3.75374	0.000657579	0.0344501	-1.61847	SLC9A3R1	9368	NA	17	72748189	R	II	Body	shelf	Body-shelf	chr17:72744428-72745952	NA	NA	NA	NA	NA
cg04950931	0.0819628	0.770415	0.688452	3.75382	0.000657425	0.0344501	-1.61825	TSPAN8	7103	NA	12	71552457	F	II	TSS1500	opensea	TSS1500-opensea	NA	NA	NA	NA	NA	NA
cg24821307	0.100262	0.410413	0.310151	3.75357	0.000657903	0.0344516	-1.61895	NA	NA	NA	3	137187558	F	II	IGR	opensea	IGR-opensea	NA	NA	TRUE	NA	NA	NA
cg23026106	0.0872948	0.644686	0.557391	3.7535	0.000658031	0.0344524	-1.61914	FAM155A	728215	NA	13	108470099	R	II	Body	opensea	Body-opensea	NA	NA	TRUE	NA	NA	rs58437961
cg02675344	0.0505855	0.885086	0.8345	-3.75328	0.000658428	0.034456	-1.61972	UNC5B	219699	NA	10	72975138	F	II	Body	shore	Body-shore	chr10:72977123-72977774	NA	TRUE	NA	NA	NA
cg20071949	0.0531487	0.293765	0.240616	3.7519	0.000660993	0.0345335	-1.62349	ZC3HC1	51530	Promoter_Associated	7	129691449	F	II	TSS1500	shore	TSS1500-shore	chr7:129690960-129691326	TRUE	NA	NA	NA	NA
cg12600534	0.0720783	0.905736	0.833658	3.7519	0.000660989	0.0345335	-1.62348	NA	NA	NA	5	57687804	R	II	IGR	opensea	IGR-opensea	NA	NA	TRUE	NA	NA	NA
cg21298759	0.0649184	0.481992	0.417073	3.75048	0.000663628	0.0346162	-1.62734	NIPAL3	57185	Promoter_Associated	1	24741723	R	II	TSS1500	shore	TSS1500-shore	chr1:24742671-24743039	NA	NA	NA	NA	NA
cg03396664	0.058994	0.815466	0.756472	-3.74998	0.00066456	0.0346305	-1.6287	NA	NA	NA	16	88479546	R	II	IGR	opensea	IGR-opensea	NA	NA	NA	NA	NA	NA
cg08170227	-0.0815719	0.573242	0.624814	-3.74832	0.000667665	0.0346891	-1.63321	ACTN1	87	NA	14	69422517	R	II	Body	opensea	Body-opensea	NA	NA	TRUE	NA	NA	NA
cg15761364	0.09553	0.843148	0.747619	3.74852	0.000667283	0.0346891	-1.63265	ENTPD1	953	NA	10	97514120	F	II	TSS1500	opensea	TSS1500-opensea	NA	NA	NA	NA	NA	NA
cg03836615	-0.0569385	0.785329	0.812268	-3.74876	0.000666829	0.0346891	-1.63199	ITPR1	3708	NA	3	4856096	F	II	Body	opensea	Body-opensea	NA	NA	NA	NA	NA	NA
cg15812020	0.0734719	0.468933	0.395461	3.74705	0.000670049	0.0347444	-1.63666	LOC646405	NA	NA	13	25506235	R	I	Body	island	Body-island	chr13:25506113-25506341	NA	NA	NA	NA	NA
cg27457191	0.18342	0.724671	0.541251	3.74711	0.000669929	0.0347444	-1.63648	PHTF2	57157	Unclassified_Cell_type_specific	7	77429766	F	II	5'UTR	shore	5'UTR-shore	chr7:77427331-77428850	NA	NA	NA	NA	NA
cg00543460	0.121013	0.703142	0.582129	3.74662	0.000670848	0.0347538	-1.63781	TPM1	7168	Unclassified_Cell_type_specific	15	63337496	F	II	Body	shore	Body-shore	chr15:63334233-63336063	NA	NA	NA	rs6494386	NA
cg00449728	0.100561	0.907077	0.806516	3.7454	0.000673159	0.0347942	-1.64114	MAPRE2	10982	NA	18	32561817	R	II	5'UTR	shelf	5'UTR-shelf	chr18:32556654-32557883	NA	NA	NA	NA	NA
cg06285241	0.0733942	0.242101	0.168707	3.74548	0.00067301	0.0347942	-1.64092	CRIP2	1397	NA	14	105944655	R	II	Body	island	Body-island	chr14:105944421-105945700	NA	NA	NA	NA	NA
cg17054360	-0.0543079	0.0453406	0.0696486	-3.74486	0.000674178	0.0348126	-1.6426	MTERF	NA	Promoter_Associated	7	91510326	F	II	TSS1500	island	TSS1500-island	chr7:91509997-91510427	NA	NA	NA	NA	NA
cg09158774	-0.0653821	0.520791	0.556173	-3.74443	0.000674989	0.0348288	-1.64377	NR0B1	190	NA	X	30326496	R	I	1stExon	island	1stExon-island	chrX:30326439-30327668	NA	NA	NA	NA	NA
cg06574139	0.0765393	0.807481	0.730942	3.74447	0.000674917	0.0348288	-1.64366	NA	NA	NA	3	126688629	F	II	IGR	opensea	IGR-opensea	NA	NA	TRUE	NA	NA	NA
cg22900476	-0.0647755	0.656326	0.691102	-3.74397	0.000675856	0.0348362	-1.64501	RAPGEF4	11069	NA	2	173647945	R	II	Body	opensea	Body-opensea	NA	TRUE	TRUE	NA	NA	NA
cg22911167	0.0753981	0.601516	0.526118	-3.74405	0.000675701	0.0348362	-1.64479	MUM1L1	NA	NA	X	105452427	R	II	3'UTR	opensea	3'UTR-opensea	NA	NA	NA	NA	NA	NA
cg17553286	0.0506037	0.257125	0.206522	3.74324	0.00067724	0.0348736	-1.64699	VIP	7432	NA	6	153072091	R	II	5'UTR	opensea	5'UTR-opensea	NA	NA	NA	NA	NA	NA
cg00042208	-0.063196	0.867376	0.900572	-3.74298	0.000677735	0.0348807	-1.64769	BOD1	91272	Promoter_Associated	5	173044350	R	II	TSS1500	shore	TSS1500-shore	chr5:173043123-173043895	NA	NA	NA	NA	NA
cg18261223	-0.0547405	0.0221501	0.0468905	-3.74301	0.000677681	0.0348807	-1.64762	NPR3	4883	NA	5	32711517	R	II	TSS200	island	TSS200-island	chr5:32709910-32714450	NA	NA	NA	NA	NA
cg04390523	-0.0560115	0.0337952	0.0598067	-3.74257	0.00067852	0.034904	-1.64881	EDNRB	1910	Unclassified	13	78493100	R	I	5'UTR	island	5'UTR-island	chr13:78492425-78493382	NA	TRUE	NA	NA	NA
cg22159835	0.0594227	0.912749	0.853326	-3.74229	0.000679046	0.0349098	-1.64956	NRXN2	9379	NA	11	64391645	R	II	Body	opensea	Body-opensea	NA	NA	NA	NA	NA	NA
cg04861640	-0.131774	0.252931	0.354704	-3.74232	0.000679004	0.0349098	-1.6495	ZNF187	NA	NA	6	28234605	F	I	TSS200	shore	TSS200-shore	chr6:28234842-28235124	NA	NA	NA	NA	NA
cg07129879	0.0937837	0.902564	0.80878	3.74232	0.000679003	0.0349098	-1.6495	NA	NA	NA	3	144344430	R	II	IGR	opensea	IGR-opensea	NA	NA	TRUE	NA	NA	NA
cg13166171	0.0551811	0.806886	0.751705	-3.74165	0.000680277	0.0349261	-1.65132	PRR5-ARHGAP8	553158	Unclassified_Cell_type_specific	22	45133951	F	II	Body	shore	Body-shore	chr22:45132656-45133392	NA	TRUE	NA	NA	NA
cg26640370	-0.0549772	0.110097	0.135074	-3.7417	0.000680171	0.0349261	-1.65117	CABP7	164633	Unclassified_Cell_type_specific	22	30116037	R	I	TSS1500	shore	TSS1500-shore	chr22:30116081-30117160	NA	NA	high-CpG:28445971-28446289	NA	NA
cg25941154	0.0845003	0.888942	0.804442	3.74111	0.000681307	0.0349392	-1.65278	JAZF1	221895	NA	7	28208557	R	II	Body	opensea	Body-opensea	NA	NA	TRUE	NA	NA	NA
cg04360793	-0.0607307	0.372685	0.403416	3.74057	0.000682337	0.0349576	-1.65424	ELTD1	NA	NA	1	79472361	R	I	5'UTR	island	5'UTR-island	chr1:79472281-79472537	NA	TRUE	NA	NA	NA
cg07235577	0.139031	0.595297	0.456266	3.73991	0.000683608	0.0349835	-1.65604	SNTG1	54212	NA	8	51039471	F	II	5'UTR	opensea	5'UTR-opensea	NA	NA	TRUE	NA	NA	NA
cg13788819	-0.0576679	0.574547	0.602215	-3.73964	0.00068411	0.0349963	-1.65675	DNMT3B	1789	NA	20	31352228	F	II	5'UTR	shore	5'UTR-shore	chr20:31350149-31351263	NA	NA	NA	NA	NA
cg17446339	-0.121031	0.356207	0.447238	-3.7394	0.000684573	0.0350015	-1.65741	HTATIP2	10553	Promoter_Associated	11	20385254	R	I	TSS200	island	TSS200-island	chr11:20385161-20385673	TRUE	NA	high-CpG:20341806-20341950	NA	NA
cg27307206	-0.0553	0.0347902	0.0600902	-3.73925	0.000684863	0.0350035	-1.65782	NA	NA	NA	1	244013727	R	I	IGR	shore	IGR-shore	chr1:244013802-244014592	NA	NA	high-CpG:242079984-242080706	NA	NA
cg09651654	-0.147795	0.860087	0.977882	-3.73932	0.000684733	0.0350035	-1.65763	NA	NA	NA	12	7781431	F	II	IGR	shore	IGR-shore	chr12:7781003-7781248	NA	NA	NA	NA	rs5796281
cg01446989	0.0691108	0.733106	0.663996	3.73872	0.000685885	0.0350048	-1.65926	NA	NA	NA	1	222566256	R	II	IGR	opensea	IGR-opensea	NA	NA	TRUE	NA	NA	NA
cg11121969	0.130339	0.873909	0.74357	3.73883	0.000685679	0.0350048	-1.65897	PCBP3	54039	NA	21	47268670	R	II	TSS1500	opensea	TSS1500-opensea	NA	NA	NA	NA	NA	NA
cg15692666	-0.0610502	0.0304023	0.0614525	-3.73901	0.000685324	0.0350048	-1.65847	ZNF221	NA	Promoter_Associated	19	44455312	R	II	TSS200	island	TSS200-island	chr19:44455311-44455732	NA	NA	NA	NA	NA
cg18283779	-0.0553803	0.0114599	0.0368402	-3.73805	0.000687173	0.035028	-1.66108	C2orf89	NA	NA	2	85107426	R	II	Body	shore	Body-shore	chr2:85107731-85108430	NA	NA	NA	NA	NA
cg00140889	0.113062	0.900981	0.78792	3.73807	0.000687147	0.035028	-1.66104	SLC38A4	55089	NA	12	47159659	F	II	3'UTR	opensea	3'UTR-opensea	NA	NA	NA	NA	NA	NA
cg15676677	0.100894	0.698854	0.597959	3.73686	0.00068948	0.0350946	-1.66432	MCC	4163	NA	5	112573320	F	II	Body	opensea	Body-opensea	NA	NA	TRUE	NA	NA	NA
cg00785941	-0.216674	0.0936648	0.280339	-3.73633	0.000690504	0.0351286	-1.66575	OR2L13	284521	Promoter_Associated	1	248100591	F	II	1stExon	island	1stExon-island	chr1:248100325-248100726	TRUE	NA	NA	NA	NA
cg24657313	-0.0570838	0.38888	0.415964	-3.73558	0.000691949	0.0351565	-1.66778	PGK1	5230	Promoter_Associated	X	77359739	R	I	1stExon	island	1stExon-island	chrX:77359303-77359979	NA	NA	high-CpG:77246334-77246437	NA	NA
cg09813874	-0.12109	0.768062	0.859152	-3.73442	0.0006942	0.0352129	-1.67092	LOC732275	NA	NA	16	86371009	F	I	Body	opensea	Body-opensea	NA	NA	NA	NA	rs61744045	NA
cg18369990	0.0527368	0.438375	0.385638	3.73412	0.000694797	0.0352229	-1.67175	FBLN7	129804	Unclassified_Cell_type_specific	2	112941244	F	II	Body	shore	Body-shore	chr2:112939287-112939563	NA	NA	NA	rs74805957	NA
cg17360854	-0.109022	0.274969	0.353992	-3.73353	0.000695944	0.035253	-1.67335	RBMS1	5937	NA	2	161224771	R	I	Body	opensea	Body-opensea	NA	NA	TRUE	NA	NA	NA
cg19684151	0.082435	0.843469	0.761034	3.73338	0.000696227	0.0352595	-1.67374	NA	NA	NA	5	107145058	R	II	IGR	opensea	IGR-opensea	NA	NA	TRUE	NA	NA	NA
cg03533058	0.0623513	0.909467	0.847115	-3.73304	0.000696903	0.0352636	-1.67468	NA	NA	NA	12	52437571	R	II	IGR	opensea	IGR-opensea	NA	NA	NA	NA	NA	NA
cg09845709	-0.0524524	0.0745039	0.0969563	-3.7331	0.000696772	0.0352636	-1.6745	TRA2A	29896	NA	7	23571490	R	I	5'UTR	island	5'UTR-island	chr7:23570757-23571819	NA	NA	high-CpG:23538015-23538210	NA	NA
cg02732508	0.154714	0.825077	0.670363	3.73255	0.000697851	0.0352944	-1.67599	RPL13	6137	NA	16	89628853	R	II	Body	shore	Body-shore	chr16:89626644-89627869	NA	NA	NA	rs77076865	NA
cg07241090	-0.0618234	0.786026	0.817849	-3.73198	0.000698977	0.0353217	-1.67755	NCOR2	9612	Unclassified	12	124864594	F	II	Body	opensea	Body-opensea	NA	TRUE	TRUE	NA	NA	NA
cg22027475	-0.0551051	0.116068	0.141173	-3.73095	0.000700992	0.0353643	-1.68034	TSPAN31	6302	Promoter_Associated	12	58138805	F	I	5'UTR	opensea	5'UTR-opensea	NA	NA	NA	NA	rs28364702	NA
cg21290313	0.0550015	0.920148	0.865147	-3.72998	0.000702899	0.0353988	-1.68297	NA	NA	NA	7	20158232	R	II	IGR	opensea	IGR-opensea	NA	NA	TRUE	NA	NA	NA
cg24162251	0.057118	0.434627	0.377509	3.72966	0.000703528	0.0354071	-1.68383	NA	NA	Unclassified	14	32420205	F	II	IGR	opensea	IGR-opensea	NA	TRUE	TRUE	NA	NA	NA
cg21439129	0.0537988	0.879458	0.825659	-3.72938	0.000704086	0.0354125	-1.6846	NA	NA	NA	7	72844212	F	II	IGR	shelf	IGR-shelf	chr7:72847933-72850032	NA	TRUE	NA	NA	NA
cg04634493	-0.0539482	0.126316	0.150264	-3.72856	0.000705706	0.0354319	-1.68682	LOC283050	NA	Promoter_Associated	10	80828642	F	I	TSS1500	island	TSS1500-island	chr10:80827070-80830537	NA	NA	high-CpG:80498554-80499164	NA	NA
cg23159337	0.110743	0.626286	0.515543	3.72864	0.000705542	0.0354319	-1.6866	ATP13A4	84239	NA	3	193272778	F	II	TSS200	opensea	TSS200-opensea	NA	NA	TRUE	NA	rs34959916	NA
cg20429833	0.0508397	0.495324	0.444484	3.72667	0.000709449	0.0355143	-1.69194	PITPNM3	83394	NA	17	6358427	R	II	3'UTR	island	3'UTR-island	chr17:6358414-6358955	TRUE	NA	NA	NA	NA
cg03864479	0.113733	0.728718	0.614984	3.72624	0.000710303	0.0355397	-1.6931	LIFR	3977	NA	5	38534081	F	II	5'UTR	opensea	5'UTR-opensea	NA	NA	TRUE	NA	NA	NA
cg08238211	-0.0599793	0.0151531	0.0451325	-3.72609	0.000710591	0.0355413	-1.69349	DSN1	79980	Promoter_Associated	20	35402456	F	II	TSS1500	island	TSS1500-island	chr20:35401825-35402457	NA	NA	NA	NA	NA
cg16689937	0.137305	0.51119	0.373885	3.72556	0.000711659	0.0355752	-1.69495	FAM71D	161142	NA	14	67656241	F	II	5'UTR	opensea	5'UTR-opensea	NA	NA	NA	NA	NA	NA
cg21871091	0.184877	0.683402	0.498525	3.72511	0.00071256	0.0355919	-1.69617	HLCS	3141	Unclassified	21	38349937	R	II	5'UTR	shelf	5'UTR-shelf	chr21:38352856-38353274	NA	TRUE	NA	NA	NA
cg04673462	-0.0775083	0.6474	0.694908	-3.72364	0.0007155	0.0356514	-1.70015	NA	NA	NA	1	38461896	R	II	IGR	island	IGR-island	chr1:38461584-38461988	NA	NA	NA	NA	NA
cg11811212	-0.0657563	0.0332895	0.0690458	-3.72356	0.000715658	0.0356551	-1.70037	NA	NA	Unclassified_Cell_type_specific	2	173100242	F	II	IGR	shore	IGR-shore	chr2:173099482-173100098	NA	NA	NA	NA	NA
cg20514083	0.0717696	0.776094	0.704324	3.72284	0.000717106	0.0356941	-1.70232	NA	NA	NA	3	150800762	F	II	IGR	shelf	IGR-shelf	chr3:150802996-150805168	NA	NA	NA	NA	NA
cg20848216	-0.0592419	0.0245764	0.0538183	-3.72258	0.000717615	0.0356957	-1.70301	PSMB8	5696	Promoter_Associated	6	32812033	F	II	Body	shore	Body-shore	chr6:32811494-32811839	NA	NA	high-CpG:32919753-32920456	rs56037680	NA
cg01930756	0.0811655	0.564526	0.483361	3.72261	0.000717565	0.0356957	-1.70294	NA	NA	Unclassified_Cell_type_specific	5	135424444	F	II	IGR	opensea	IGR-opensea	NA	NA	TRUE	NA	NA	NA
cg03894789	0.0531162	0.914573	0.861457	-3.72222	0.000718354	0.035709	-1.704	MIR874	NA	NA	5	136983373	F	II	TSS200	opensea	TSS200-opensea	NA	NA	NA	NA	NA	NA
cg06353098	0.0513983	0.917858	0.86646	3.72223	0.000718325	0.035709	-1.70396	KRT5	3852	NA	12	52913824	F	II	1stExon	opensea	1stExon-opensea	NA	NA	NA	NA	rs1065116	NA
cg26707845	0.0709146	0.294112	0.223198	3.71998	0.000722873	0.0357974	-1.71007	ODZ4	NA	NA	11	78719384	R	II	Body	opensea	Body-opensea	NA	NA	TRUE	NA	NA	NA
cg17107540	0.0761947	0.653103	0.576908	3.71876	0.000725343	0.0358496	-1.71337	NODAL	4838	NA	10	72197470	R	II	Body	shelf	Body-shelf	chr10:72200065-72201368	NA	NA	NA	NA	NA
cg15736127	-0.118518	0.66145	0.749968	-3.71891	0.000725029	0.0358496	-1.71295	GPD2	2820	Promoter_Associated	2	157292127	R	II	1stExon	island	1stExon-island	chr2:157292102-157292646	TRUE	NA	low-CpG:157000206-157000428	NA	NA
cg06486098	0.0631496	0.281382	0.218232	3.71894	0.000724979	0.0358496	-1.71288	FLJ32810	NA	Unclassified	11	100558998	F	II	Body	shore	Body-shore	chr11:100557923-100558401	NA	NA	NA	rs2509932	rs2509931
cg16456596	0.0622092	0.681531	0.619322	-3.71848	0.000725907	0.0358626	-1.71412	NA	NA	Unclassified_Cell_type_specific	8	8313504	F	II	IGR	opensea	IGR-opensea	NA	TRUE	TRUE	NA	NA	NA
cg25640635	-0.0547661	0.447494	0.47226	-3.71774	0.000727408	0.0359004	-1.71611	ARMCX4	100131755	Unclassified	X	100740535	R	I	Body	island	Body-island	chrX:100740221-100740601	TRUE	NA	NA	NA	rs12842379
cg09317128	0.0692969	0.401367	0.33207	3.71698	0.000728951	0.0359386	-1.71816	TMEM165	55858	NA	4	56265301	F	II	Body	shelf	Body-shelf	chr4:56261697-56262503	NA	NA	NA	NA	NA
cg10286829	-0.0928019	0.12569	0.188492	-3.71711	0.000728694	0.0359386	-1.71782	ARMCX2	9823	Unclassified_Cell_type_specific	X	100913838	F	I	5'UTR	opensea	5'UTR-opensea	NA	TRUE	NA	NA	NA	NA
cg20997710	0.0608188	0.229348	0.168529	3.71668	0.000729574	0.0359525	-1.71899	NA	NA	NA	7	3304614	R	II	IGR	opensea	IGR-opensea	NA	NA	TRUE	NA	NA	NA
cg13596235	0.0586141	0.913401	0.854787	3.71616	0.000730638	0.035988	-1.7204	ZNF498	NA	NA	7	99229650	F	II	3'UTR	opensea	3'UTR-opensea	NA	TRUE	NA	NA	NA	NA
cg00978848	0.0841076	0.74014	0.656033	-3.71581	0.000731341	0.0360142	-1.72133	NA	NA	NA	2	235680305	F	II	IGR	opensea	IGR-opensea	NA	NA	TRUE	NA	rs79918714	NA
cg16813892	-0.0589085	0.0155501	0.0444587	-3.71514	0.000732728	0.0360488	-1.72316	MTF2	22823	Promoter_Associated	1	93544665	F	I	TSS200	island	TSS200-island	chr1:93544558-93545032	TRUE	NA	NA	NA	NA
cg07395804	0.0820736	0.857851	0.775777	3.71484	0.000733337	0.036053	-1.72396	ZFYVE9	9372	NA	1	52729203	R	II	Body	opensea	Body-opensea	NA	NA	TRUE	NA	NA	NA
cg11940960	0.09881	0.403306	0.304496	3.71417	0.000734723	0.0360879	-1.72579	SON	6651	NA	21	34913894	F	II	TSS1500	shore	TSS1500-shore	chr21:34914303-34915906	NA	NA	NA	NA	NA
cg11418177	0.147559	0.575432	0.427873	3.71341	0.000736271	0.0361175	-1.72783	IL15	3600	NA	4	142636072	R	II	5'UTR	opensea	5'UTR-opensea	NA	NA	TRUE	NA	NA	NA
cg06110575	0.0537959	0.1884	0.134604	3.7131	0.000736928	0.0361287	-1.72869	NA	NA	NA	2	45229649	F	II	IGR	shore	IGR-shore	chr2:45231211-45231482	NA	NA	NA	NA	NA
cg12868707	0.0756249	0.866861	0.791236	3.71286	0.000737404	0.0361351	-1.72931	GDAP1	54332	NA	8	75261544	R	II	TSS1500	shore	TSS1500-shore	chr8:75262521-75263044	NA	NA	NA	NA	NA
cg00733115	0.113209	0.54774	0.434531	3.7126	0.000737956	0.0361412	-1.73004	NA	NA	NA	6	37105406	R	II	IGR	opensea	IGR-opensea	NA	TRUE	TRUE	NA	NA	NA
cg17729941	0.138575	0.542687	0.404112	3.71192	0.00073935	0.036173	-1.73186	C1orf77	NA	NA	1	153607617	F	II	5'UTR	shore	5'UTR-shore	chr1:153606177-153606974	NA	NA	NA	rs28379831	NA
cg22940372	0.110968	0.7978	0.686832	3.71082	0.000741637	0.0362413	-1.73485	RYR2	6262	NA	1	237730049	R	II	Body	opensea	Body-opensea	NA	NA	NA	NA	NA	NA
cg17095731	0.0881282	0.775957	0.687829	3.7099	0.000743539	0.0362766	-1.73732	LRP8	7804	NA	1	53794313	R	II	TSS1500	shore	TSS1500-shore	chr1:53791687-53793496	NA	NA	NA	NA	NA
cg16841966	0.0575524	0.78782	0.730268	-3.70995	0.000743435	0.0362766	-1.73719	NA	NA	NA	X	47380636	R	II	IGR	shelf	IGR-shelf	chrX:47382821-47383584	NA	NA	NA	NA	NA
cg16202338	0.0858759	0.475561	0.389685	3.70982	0.000743709	0.0362794	-1.73754	NA	NA	NA	3	164050953	F	II	IGR	opensea	IGR-opensea	NA	NA	TRUE	NA	rs2366088	NA
cg05566455	0.0546476	0.716888	0.662241	3.70798	0.000747543	0.0363577	-1.74251	C11orf45	219833	NA	11	128774523	F	II	5'UTR	opensea	5'UTR-opensea	NA	NA	NA	NA	NA	NA
cg22866875	0.0748816	0.603628	0.528746	3.70752	0.000748506	0.0363827	-1.74376	XKR6	286046	NA	8	10925210	R	II	Body	shelf	Body-shelf	chr8:10928984-10929211	NA	TRUE	NA	NA	NA
cg23667955	-0.0528187	0.637914	0.660732	-3.70734	0.000748895	0.0363889	-1.74426	NPAS4	266743	NA	11	66191641	R	II	Body	shelf	Body-shelf	chr11:66188130-66189397	NA	NA	NA	NA	NA
cg06130714	-0.0523902	0.0189551	0.0413454	-3.70463	0.00075458	0.0365218	-1.75157	GAS7	8522	NA	17	10024297	R	II	Body	opensea	Body-opensea	NA	NA	TRUE	NA	NA	NA
cg20272028	0.106112	0.673696	0.567584	3.7042	0.000755492	0.0365491	-1.75274	NA	NA	NA	1	30526430	F	II	IGR	opensea	IGR-opensea	NA	NA	TRUE	NA	NA	NA
cg07493097	0.149983	0.827469	0.677486	3.70325	0.000757503	0.0366043	-1.75531	UPP2	151531	NA	2	158957632	F	II	TSS1500	opensea	TSS1500-opensea	NA	NA	NA	NA	NA	NA
cg22478317	0.182815	0.718657	0.535842	3.7032	0.000757617	0.0366056	-1.75545	NA	NA	NA	2	110271930	R	II	IGR	opensea	IGR-opensea	NA	TRUE	TRUE	NA	NA	NA
cg18048370	0.13191	0.60988	0.47797	3.70126	0.000761728	0.0366989	-1.76069	NA	NA	NA	10	134725087	F	II	IGR	shelf	IGR-shelf	chr10:134722046-134722292	NA	NA	NA	NA	NA
cg09636245	0.0914465	0.37651	0.285064	3.70112	0.000762025	0.0367006	-1.76106	NA	NA	NA	11	7699330	F	II	IGR	shelf	IGR-shelf	chr11:7694711-7695685	NA	NA	NA	NA	NA
cg14305641	0.0941346	0.859935	0.7658	3.70053	0.000763291	0.0367321	-1.76267	MBD3	53615	NA	19	1576714	F	II	3'UTR	shore	3'UTR-shore	chr19:1577467-1578509	NA	NA	NA	rs1053291	NA
cg18604823	0.0671682	0.777638	0.71047	3.70005	0.000764302	0.0367556	-1.76395	GALP	85569	NA	19	56687364	R	II	TSS200	opensea	TSS200-opensea	NA	NA	NA	NA	NA	NA
cg13717817	0.0577376	0.85193	0.794192	3.69965	0.000765167	0.0367824	-1.76504	IL17RD	54756	NA	3	57177391	R	II	Body	opensea	Body-opensea	NA	NA	TRUE	NA	NA	NA
cg26108416	0.132148	0.628424	0.496276	3.69944	0.000765619	0.0367895	-1.76561	BEND5	79656	NA	1	49226683	R	II	Body	opensea	Body-opensea	NA	NA	TRUE	NA	NA	NA
cg00442282	0.0540874	0.238656	0.184569	3.69947	0.00076555	0.0367895	-1.76552	RARA	5914	Unclassified	17	38471064	F	II	5'UTR	shore	5'UTR-shore	chr17:38472958-38473201	TRUE	TRUE	NA	NA	NA
cg03847932	0.0686258	0.890649	0.822024	3.69922	0.000766082	0.0367938	-1.76619	PPP4R2	151987	Promoter_Associated_Cell_type_specific	3	73045556	F	I	TSS1500	shore	TSS1500-shore	chr3:73045834-73046517	NA	NA	NA	NA	NA
cg14734668	-0.0576473	0.696156	0.723803	-3.69931	0.000765886	0.0367938	-1.76595	NA	NA	NA	10	20864693	R	II	IGR	opensea	IGR-opensea	NA	NA	TRUE	NA	NA	NA
cg21160372	0.0803208	0.845144	0.764823	3.69868	0.00076725	0.0368155	-1.76767	NCAM2	4685	NA	21	22369310	F	II	TSS1500	shore	TSS1500-shore	chr21:22369423-22370582	NA	NA	NA	NA	NA
cg02647042	-0.0575733	0.41836	0.445934	-3.69873	0.000767132	0.0368155	-1.76752	ARHGEF6	9459	Unclassified_Cell_type_specific	X	135849065	R	II	Body	island	Body-island	chrX:135849030-135850178	NA	NA	NA	NA	NA
cg19904352	0.0521523	0.180464	0.128312	3.69858	0.000767466	0.0368194	-1.76794	NA	NA	Unclassified	11	102139781	F	II	IGR	shore	IGR-shore	chr11:102139424-102139652	TRUE	TRUE	NA	NA	NA
cg02591356	0.0788326	0.45704	0.378208	3.69802	0.000768656	0.0368261	-1.76944	NA	NA	Unclassified_Cell_type_specific	2	20442088	R	II	IGR	opensea	IGR-opensea	NA	TRUE	TRUE	NA	NA	NA
cg16140558	0.0574917	0.877779	0.820288	-3.69785	0.000769019	0.0368351	-1.76989	ANK1	286	Unclassified_Cell_type_specific	8	41514039	R	II	3'UTR	shelf	3'UTR-shelf	chr8:41510987-41511648	NA	NA	NA	NA	NA
cg26071526	-0.0647827	0.108122	0.142905	-3.69703	0.000770799	0.036891	-1.77213	TACC2	10579	NA	10	123923273	F	I	Body	island	Body-island	chr10:123922850-123923542	NA	TRUE	NA	NA	NA
cg09847153	-0.105827	0.50519	0.581017	-3.69693	0.000771004	0.0368958	-1.77238	NA	NA	NA	1	38461540	F	II	IGR	shore	IGR-shore	chr1:38461584-38461988	TRUE	NA	NA	NA	NA
cg12092507	0.0536706	0.130121	0.0764504	3.69672	0.000771447	0.0369094	-1.77294	STAB2	55576	Unclassified	12	104026551	F	II	Body	opensea	Body-opensea	NA	TRUE	NA	NA	NA	NA
cg10191240	0.0647822	0.208835	0.144053	3.6964	0.000772147	0.0369252	-1.77382	WISP1	NA	Unclassified_Cell_type_specific	8	134230101	R	II	Body	opensea	Body-opensea	NA	TRUE	TRUE	NA	NA	NA
cg03465506	0.0583954	0.822861	0.764465	3.69599	0.000773021	0.0369275	-1.77491	B3GAT1	27087	NA	11	134263349	F	II	5'UTR	opensea	5'UTR-opensea	NA	TRUE	NA	NA	NA	NA
cg00193521	0.056632	0.201962	0.14533	3.69559	0.000773889	0.0369422	-1.77599	NA	NA	NA	17	68133597	F	II	IGR	opensea	IGR-opensea	NA	TRUE	TRUE	NA	NA	NA
cg07422329	0.145738	0.798508	0.65277	3.69516	0.000774835	0.036945	-1.77717	PTGS2	5743	NA	1	186642182	F	II	3'UTR	opensea	3'UTR-opensea	NA	NA	NA	NA	NA	NA
cg06663310	0.0665919	0.447337	0.380745	3.69549	0.00077412	0.036945	-1.77628	NA	NA	NA	5	176153056	F	II	IGR	opensea	IGR-opensea	NA	NA	TRUE	NA	NA	NA
cg04376617	0.118327	0.537641	0.419314	3.69503	0.000775098	0.0369454	-1.7775	ATP5A1	NA	NA	18	43685360	F	II	TSS1500	shore	TSS1500-shore	chr18:43684113-43684847	NA	NA	NA	NA	NA
cg16198103	0.117507	0.803679	0.686172	3.69463	0.000775981	0.0369674	-1.7786	FAM150A	NA	NA	8	53471884	R	II	Body	opensea	Body-opensea	NA	NA	TRUE	NA	NA	NA
cg09462575	0.0887425	0.710374	0.621632	3.69466	0.000775917	0.0369674	-1.77852	PI3	5266	NA	20	43803485	R	II	TSS200	opensea	TSS200-opensea	NA	NA	NA	NA	NA	NA
cg07510282	0.0521766	0.884615	0.832438	3.69422	0.000776858	0.0369791	-1.77969	STAMBPL1	57559	NA	10	90644018	R	II	5'UTR	shelf	5'UTR-shelf	chr10:90639787-90640623	NA	NA	NA	NA	NA
cg12233487	0.0998009	0.778325	0.678524	3.69356	0.0007783	0.0370184	-1.78149	TMC2	117532	NA	20	2517085	R	I	TSS200	opensea	TSS200-opensea	NA	NA	NA	NA	NA	NA
cg05361290	0.077179	0.926203	0.849024	3.69269	0.000780196	0.0370625	-1.78384	HS3ST3A1	9955	NA	17	13435461	F	II	Body	opensea	Body-opensea	NA	NA	TRUE	NA	rs11078164	NA
cg04075986	0.0628676	0.266326	0.203458	3.69272	0.000780121	0.0370625	-1.78374	NA	NA	NA	7	19182334	F	II	IGR	shore	IGR-shore	chr7:19184221-19184686	NA	NA	NA	NA	NA
cg26691604	-0.0533745	0.0232524	0.0466269	-3.69254	0.000780523	0.0370654	-1.78424	MEIS1	4211	Unclassified	2	66661953	F	II	TSS1500	shore	TSS1500-shore	chr2:66662042-66662338	NA	NA	NA	NA	NA
cg12258847	0.0741086	0.667363	0.593254	-3.69163	0.000782515	0.0371127	-1.7867	ERN1	2081	NA	17	62134117	R	II	Body	opensea	Body-opensea	NA	TRUE	TRUE	NA	NA	NA
cg14003022	-0.093475	0.515944	0.579419	-3.69178	0.000782171	0.0371127	-1.78628	NA	NA	Unclassified_Cell_type_specific	4	3043019	R	I	IGR	island	IGR-island	chr4:3043018-3043547	NA	NA	NA	NA	NA
cg03693099	-0.0519094	0.882884	0.904793	-3.69058	0.000784803	0.0371834	-1.78953	CEL	1056	NA	9	135936901	R	II	TSS1500	opensea	TSS1500-opensea	NA	NA	NA	NA	NA	NA
cg20380768	0.149506	0.782499	0.632994	3.68997	0.000786137	0.0372204	-1.79117	MEST	4232	NA	7	130125511	F	II	TSS1500	shore	TSS1500-shore	chr7:130126017-130126801	NA	NA	NA	NA	NA
cg15160686	0.0743964	0.35094	0.276544	3.68965	0.000786835	0.0372213	-1.79202	NA	NA	Unclassified_Cell_type_specific	1	24562825	F	II	IGR	opensea	IGR-opensea	NA	NA	TRUE	NA	NA	NA
cg00869668	-0.0879493	0.636625	0.694574	-3.68905	0.000788163	0.0372507	-1.79365	SCARF1	8578	NA	17	1549012	R	I	5'UTR	shore	5'UTR-shore	chr17:1546742-1547324	NA	NA	NA	NA	NA
cg06679262	0.0587189	0.828831	0.770112	-3.68785	0.000790809	0.0372846	-1.79689	NA	NA	NA	19	46576968	R	II	IGR	shelf	IGR-shelf	chr19:46580385-46580971	NA	NA	NA	NA	NA
cg13564816	-0.085822	0.157906	0.213728	-3.68762	0.000791308	0.0372968	-1.7975	NA	NA	NA	9	118207596	R	II	IGR	opensea	IGR-opensea	NA	NA	TRUE	NA	NA	NA
cg26264232	-0.161084	0.363727	0.49481	-3.68717	0.00079231	0.0373094	-1.79872	NA	NA	NA	7	27138751	R	I	IGR	shelf	IGR-shelf	chr7:27135342-27136736	NA	NA	NA	NA	NA
cg12572625	-0.0756911	0.321408	0.367099	-3.687	0.000792694	0.03731	-1.79919	PCDHB1	29930	NA	5	140431039	F	I	1stExon	opensea	1stExon-opensea	NA	NA	TRUE	NA	rs35783336	NA
cg26175815	0.08626	0.818304	0.732044	3.68637	0.000794088	0.0373346	-1.80089	TMCC1	23023	NA	3	129420294	F	II	Body	opensea	Body-opensea	NA	NA	TRUE	NA	NA	NA
cg02512902	0.161151	0.695043	0.533892	3.68594	0.000795029	0.037342	-1.80203	KSR1	8844	NA	17	25799447	F	II	5'UTR	opensea	5'UTR-opensea	NA	NA	TRUE	NA	NA	NA
cg16811771	-0.0953372	0.697583	0.76292	-3.68602	0.000794852	0.037342	-1.80182	NA	NA	Unclassified_Cell_type_specific	16	1482952	F	I	IGR	island	IGR-island	chr16:1482551-1483201	NA	NA	NA	NA	NA
cg08094614	0.0577646	0.929183	0.871419	-3.6843	0.000798694	0.0373487	-1.80648	NA	NA	NA	12	53319217	R	II	IGR	opensea	IGR-opensea	NA	TRUE	TRUE	NA	NA	NA
cg18977541	0.0676527	0.27604	0.208388	3.6844	0.00079847	0.0373487	-1.80621	NA	NA	Unclassified_Cell_type_specific	10	102381532	R	I	IGR	opensea	IGR-opensea	NA	NA	NA	NA	NA	NA
cg10824354	0.0601498	0.321514	0.261364	3.68462	0.000797982	0.0373487	-1.80562	NA	NA	NA	17	47049956	R	II	IGR	opensea	IGR-opensea	NA	TRUE	NA	NA	NA	NA
cg07424400	0.0600077	0.907214	0.847207	3.68472	0.000797752	0.0373487	-1.80534	IL29	NA	NA	19	39786778	F	II	TSS200	opensea	TSS200-opensea	NA	NA	NA	NA	rs77576228	NA
cg01005425	0.0646705	0.802517	0.737846	3.68494	0.000797251	0.0373487	-1.80473	NA	NA	NA	13	95309323	R	II	IGR	opensea	IGR-opensea	NA	TRUE	TRUE	NA	NA	NA
cg03976366	0.056276	0.905881	0.849605	-3.68407	0.000799202	0.0373497	-1.80709	CD207	50489	NA	2	71057572	F	II	3'UTR	opensea	3'UTR-opensea	NA	NA	NA	NA	NA	NA
cg27452278	-0.06076	0.830564	0.861324	-3.68408	0.000799176	0.0373497	-1.80706	NA	NA	NA	8	102178508	F	II	IGR	opensea	IGR-opensea	NA	NA	TRUE	NA	NA	NA
cg18156471	0.122831	0.790737	0.667906	3.68167	0.000804562	0.0374629	-1.81355	HAPLN1	1404	NA	5	83011366	F	II	5'UTR	opensea	5'UTR-opensea	NA	NA	TRUE	NA	NA	NA
cg24943198	0.0624461	0.92133	0.858884	-3.68092	0.000806256	0.0374727	-1.81558	KIAA1026	NA	NA	1	15255438	F	II	Body	shelf	Body-shelf	chr1:15250373-15251545	NA	NA	NA	NA	NA
cg04456029	0.0727753	0.813359	0.740584	3.68094	0.000806213	0.0374727	-1.81553	DTX1	1840	NA	12	113496126	R	I	1stExon	shore	1stExon-shore	chr12:113494389-113495534	TRUE	NA	NA	NA	NA
cg00754688	-0.0541402	0.0261448	0.0502851	-3.68113	0.00080579	0.0374727	-1.81502	NA	NA	Unclassified_Cell_type_specific	2	225307499	F	II	IGR	island	IGR-island	chr2:225306900-225307500	NA	NA	NA	rs2430961	NA
cg03983740	0.0654844	0.360723	0.295239	3.6812	0.000805617	0.0374727	-1.81482	NA	NA	NA	10	85049656	F	II	IGR	opensea	IGR-opensea	NA	NA	TRUE	NA	NA	NA
cg11305940	0.0583079	0.921299	0.862991	3.68135	0.000805289	0.0374727	-1.81442	NA	NA	NA	13	46202047	F	II	IGR	opensea	IGR-opensea	NA	NA	TRUE	NA	NA	NA
cg17285393	-0.070122	0.0282566	0.0683785	-3.68049	0.000807234	0.0374837	-1.81675	ZNRD1	30834	Promoter_Associated	6	30029439	R	II	1stExon	shore	1stExon-shore	chr6:30028936-30029195	NA	NA	NA	NA	NA
cg14234152	-0.0808723	0.169584	0.220457	-3.67978	0.000808826	0.037512	-1.81865	RAPGEF4	11069	NA	2	173601413	R	II	Body	shore	Body-shore	chr2:173600281-173600970	NA	NA	NA	NA	NA
cg15464148	0.0803154	0.801687	0.721372	3.67944	0.000809585	0.0375307	-1.81956	LPAR5	57121	NA	12	6745057	R	II	5'UTR	opensea	5'UTR-opensea	NA	NA	NA	NA	NA	NA
cg00095688	0.162673	0.651427	0.488753	3.67762	0.000813718	0.0375847	-1.82448	PRKCZ	5590	Unclassified_Cell_type_specific	1	2003864	R	II	TSS1500	shore	TSS1500-shore	chr1:2005179-2005565	TRUE	NA	NA	NA	NA
cg25534601	0.0872234	0.44748	0.360257	3.67786	0.00081316	0.0375847	-1.82382	C6orf123	NA	NA	6	168198163	F	II	TSS1500	island	TSS1500-island	chr6:168197142-168198164	NA	NA	NA	rs675062	NA
cg17959722	0.157957	0.411668	0.253711	3.67796	0.00081293	0.0375847	-1.82354	MRPL41	64975	Promoter_Associated	9	140446823	F	II	Body	island	Body-island	chr9:140445653-140446891	NA	NA	NA	rs11555677	NA
cg02283238	0.194339	0.419621	0.225283	3.67807	0.000812703	0.0375847	-1.82327	TNFAIP8	25816	Unclassified	5	118691126	F	II	Body	shore	Body-shore	chr5:118691401-118691759	NA	NA	NA	NA	NA
cg05896682	0.0610165	0.231229	0.170212	3.6782	0.000812404	0.0375847	-1.82292	GALR1	2587	NA	18	74964030	R	II	Body	shore	Body-shore	chr18:74961556-74963822	NA	NA	NA	NA	NA
cg05381729	0.080107	0.794187	0.71408	3.67706	0.000814977	0.0375922	-1.82597	SLCO4A1	28231	Promoter_Associated	20	61278414	F	II	5'UTR	shelf	5'UTR-shelf	chr20:61273277-61274917	NA	NA	NA	rs8184618	NA
cg17288694	-0.0527196	0.0656761	0.0883957	-3.6773	0.000814429	0.0375922	-1.82532	WDR37	22884	Promoter_Associated	10	1102715	R	I	TSS200	island	TSS200-island	chr10:1102144-1103341	NA	NA	high-CpG:1092295-1092853	NA	rs11250244
cg23090870	-0.101674	0.149544	0.221218	-3.67673	0.00081574	0.0376047	-1.82688	SPINT2	10653	NA	19	38755753	F	I	Body	shore	Body-shore	chr19:38754846-38755699	TRUE	NA	NA	NA	NA
cg05136650	0.0722583	0.874491	0.802233	3.67641	0.000816455	0.0376226	-1.82772	CTSA	5476	NA	20	44523309	R	II	Body	shelf	Body-shelf	chr20:44518897-44520361	NA	NA	NA	NA	NA
cg10320997	0.0919137	0.860216	0.768303	3.67628	0.000816753	0.0376267	-1.82808	SYNPO2	171024	NA	4	119808935	F	II	TSS1500	opensea	TSS1500-opensea	NA	NA	NA	NA	NA	NA
cg22573696	-0.072688	0.102645	0.145333	-3.67563	0.000818235	0.0376537	-1.82983	NA	NA	Promoter_Associated	6	33216663	F	I	IGR	island	IGR-island	chr6:33216103-33217463	NA	NA	NA	NA	NA
cg04794887	-0.0532055	0.0388959	0.0621014	-3.67442	0.000821009	0.0377113	-1.8331	LETM1	3954	Promoter_Associated	4	1858231	F	II	TSS1500	island	TSS1500-island	chr4:1857065-1858887	NA	NA	NA	NA	NA
cg11836372	0.0795995	0.910468	0.830869	3.67448	0.000820876	0.0377113	-1.83294	FGFR2	2263	NA	10	123353822	F	II	TSS200	shelf	TSS200-shelf	chr10:123356616-123358285	NA	NA	NA	rs3135719	NA
cg22472360	0.121618	0.768943	0.647325	3.67469	0.00082038	0.0377113	-1.83236	TRIO	7204	Unclassified	5	14414979	R	II	Body	opensea	Body-opensea	NA	NA	TRUE	NA	NA	NA
cg13170807	0.0557646	0.385094	0.329329	3.67421	0.000821489	0.0377201	-1.83366	NA	NA	Unclassified	17	25708208	R	I	IGR	opensea	IGR-opensea	NA	TRUE	TRUE	NA	NA	NA
cg22282089	0.0838462	0.845973	0.762127	3.67354	0.000823033	0.0377336	-1.83547	NA	NA	Unclassified	13	30686841	F	II	IGR	shelf	IGR-shelf	chr13:30688864-30689335	NA	NA	NA	rs618752	NA
cg21115977	0.0709767	0.792478	0.721501	-3.67362	0.000822837	0.0377336	-1.83524	GDF2	2658	NA	10	48416510	F	II	1stExon	shelf	1stExon-shelf	chr10:48413741-48413968	NA	NA	NA	NA	NA
cg15495124	0.0560736	0.388795	0.332721	3.67364	0.0008228	0.0377336	-1.8352	FAM69A	NA	NA	1	93427847	R	II	TSS1500	shore	TSS1500-shore	chr1:93426512-93427754	TRUE	NA	NA	NA	NA
cg23043611	0.0695938	0.891761	0.822168	3.67367	0.000822725	0.0377336	-1.83511	NA	NA	NA	15	93139145	F	II	IGR	opensea	IGR-opensea	NA	NA	NA	NA	NA	NA
cg19642470	-0.0681487	0.296475	0.334624	3.67374	0.000822564	0.0377336	-1.83492	NA	NA	Unclassified_Cell_type_specific	2	102868023	F	I	IGR	shore	IGR-shore	chr2:102867093-102867827	NA	NA	NA	NA	NA
cg08865695	0.0821091	0.783246	0.701137	3.67238	0.000825702	0.0377784	-1.8386	NA	NA	NA	1	209917237	F	II	IGR	shelf	IGR-shelf	chr1:209920953-209921345	NA	NA	NA	rs35394268	NA
cg07164639	-0.0669973	0.611363	0.648361	-3.67241	0.000825617	0.0377784	-1.8385	DDO	8528	NA	6	110736958	F	II	TSS1500	opensea	TSS1500-opensea	NA	TRUE	NA	NA	NA	NA
cg27012421	0.0845078	0.463931	0.379423	3.67195	0.000826685	0.0378015	-1.83975	NA	NA	NA	12	77092891	F	II	IGR	opensea	IGR-opensea	NA	NA	TRUE	NA	NA	NA
cg05722427	0.0689814	0.459439	0.390457	3.67174	0.000827165	0.0378042	-1.84031	KDM3B	51780	Promoter_Associated	5	137688090	F	II	TSS200	shore	TSS200-shore	chr5:137688146-137689054	NA	NA	NA	NA	NA
cg05146762	-0.0566141	0.0287185	0.0553327	-3.6713	0.000828179	0.0378077	-1.84149	GTF2IRD1	9569	NA	7	73868174	F	II	5'UTR	shore	5'UTR-shore	chr7:73867787-73868061	NA	NA	high-CpG:73506047-73506402	NA	NA
cg27072387	-0.0581122	0.0311327	0.0592449	-3.67017	0.000830793	0.0378549	-1.84454	LTBP1	4052	Promoter_Associated	2	33171699	F	II	TSS1500	island	TSS1500-island	chr2:33171448-33173164	NA	NA	NA	NA	NA
cg01903799	0.0807041	0.773598	0.692894	3.67021	0.000830699	0.0378549	-1.84443	NA	NA	NA	4	148467709	F	II	IGR	opensea	IGR-opensea	NA	TRUE	TRUE	NA	NA	NA
cg16592378	0.105792	0.588645	0.482853	3.67025	0.000830612	0.0378549	-1.84433	KIRREL3	84623	NA	11	126498687	R	II	Body	opensea	Body-opensea	NA	NA	TRUE	NA	NA	NA
cg13462082	0.082022	0.541468	0.459446	3.67007	0.000831023	0.0378587	-1.8448	HBP1	26959	NA	7	106820841	F	II	Body	opensea	Body-opensea	NA	NA	TRUE	NA	NA	NA
cg04847649	0.055234	0.76761	0.712376	-3.6694	0.00083257	0.0378908	-1.8466	PLCH2	9651	Unclassified_Cell_type_specific	1	2406795	F	I	TSS1500	shelf	TSS1500-shelf	chr1:2409757-2410049	NA	NA	NA	NA	NA
cg16371598	0.0657408	0.552497	0.486756	3.66933	0.000832754	0.0378951	-1.84681	NAP1L2	4674	NA	X	72433997	R	II	1stExon	opensea	1stExon-opensea	NA	NA	NA	NA	NA	NA
cg14953379	0.100538	0.798576	0.698038	3.66831	0.000835116	0.0379421	-1.84955	AGK	55750	NA	7	141285961	R	II	Body	opensea	Body-opensea	NA	TRUE	TRUE	NA	NA	NA
cg19009764	0.111143	0.815277	0.704134	3.66832	0.0008351	0.0379421	-1.84953	KLK14	43847	NA	19	51588819	R	II	TSS1500	opensea	TSS1500-opensea	NA	NA	NA	NA	NA	rs78380858
cg25205438	0.0841123	0.653056	0.568944	3.66816	0.000835452	0.0379439	-1.84994	PCDHB5	26167	NA	5	140517411	R	II	3'UTR	shore	3'UTR-shore	chr5:140516311-140517300	NA	NA	NA	NA	NA
cg08428266	0.10368	0.805287	0.701607	3.66761	0.000836742	0.0379733	-1.85143	EGFR	1956	NA	7	55238412	F	II	3'UTR	opensea	3'UTR-opensea	NA	NA	NA	NA	rs75529744	NA
cg19530700	0.0969656	0.848195	0.751229	3.66658	0.000839143	0.0379994	-1.85419	NA	NA	NA	14	88828954	F	II	IGR	opensea	IGR-opensea	NA	NA	TRUE	NA	NA	rs74069644
cg22410499	0.083534	0.223669	0.140135	3.66622	0.000839984	0.0380185	-1.85516	PRSS3	5646	NA	9	33749216	R	II	TSS1500	shore	TSS1500-shore	chr9:33750519-33751160	NA	NA	NA	NA	NA
cg03788239	0.124176	0.588511	0.464335	3.66551	0.000841658	0.0380697	-1.85708	C3orf19	NA	NA	3	14699141	R	II	Body	opensea	Body-opensea	NA	NA	NA	NA	NA	NA
cg04557105	-0.0615483	0.0562534	0.0878017	-3.6644	0.000844259	0.0381463	-1.86006	ACBD5	91452	Promoter_Associated	10	27529658	F	II	5'UTR	island	5'UTR-island	chr10:27529218-27530102	TRUE	NA	high-CpG:27569269-27570015	NA	NA
cg18137931	-0.0625112	0.0366652	0.0691764	-3.66384	0.000845589	0.0381562	-1.86158	NA	NA	Promoter_Associated	6	28984374	F	I	IGR	shore	IGR-shore	chr6:28984418-28984686	TRUE	NA	NA	NA	rs72854360
cg02061213	-0.0564115	0.555701	0.582113	-3.66405	0.000845098	0.0381562	-1.86102	MID2	11043	Unclassified_Cell_type_specific	X	107068771	R	II	TSS1500	shore	TSS1500-shore	chrX:107069308-107070201	NA	NA	NA	NA	NA
cg21643547	0.0508038	0.851731	0.800928	-3.66352	0.000846336	0.0381592	-1.86243	TMCC2	9911	Unclassified_Cell_type_specific	1	205240462	R	II	Body	shore	Body-shore	chr1:205238112-205238546	TRUE	TRUE	NA	NA	NA
cg02898159	0.0650371	0.317298	0.252261	3.66358	0.000846198	0.0381592	-1.86228	NA	NA	NA	19	5346237	R	II	IGR	opensea	IGR-opensea	NA	NA	TRUE	NA	NA	NA
cg00327947	-0.100185	0.536159	0.606344	-3.66178	0.000850442	0.0382159	-1.86711	NA	NA	NA	16	85482849	R	II	IGR	opensea	IGR-opensea	NA	NA	TRUE	NA	NA	NA
cg00463631	-0.0616572	0.0828018	0.114459	-3.66196	0.000850023	0.0382159	-1.86663	GRIA2	2891	NA	4	158144020	R	I	Body	island	Body-island	chr4:158143296-158144053	NA	NA	NA	NA	NA
cg21495622	-0.108158	0.538486	0.616643	-3.66116	0.000851914	0.0382379	-1.86878	SLC2A11	66035	Promoter_Associated	22	24199125	F	I	1stExon	island	1stExon-island	chr22:24199058-24200206	NA	NA	NA	NA	NA
cg22262140	0.0775711	0.473131	0.39556	3.66028	0.000854007	0.0383111	-1.87114	CCDC116	164592	Unclassified_Cell_type_specific	22	21986976	F	II	TSS200	shelf	TSS200-shelf	chr22:21982786-21984484	TRUE	NA	NA	NA	NA
cg18219522	0.0619235	0.45968	0.397756	3.65979	0.000855189	0.0383437	-1.87248	MAML2	84441	NA	11	95870414	F	II	Body	opensea	Body-opensea	NA	NA	TRUE	NA	NA	NA
cg01910727	0.0942387	0.706532	0.612293	3.65979	0.000855173	0.0383437	-1.87246	ITPKB	3707	NA	1	226842455	F	II	Body	opensea	Body-opensea	NA	NA	TRUE	NA	NA	NA
cg24261333	0.0875379	0.677373	0.589835	3.65933	0.000856282	0.0383526	-1.87371	PLEKHB1	58473	NA	11	73357019	F	II	TSS1500	opensea	TSS1500-opensea	NA	NA	NA	NA	NA	NA
cg08343834	0.102217	0.774244	0.672027	3.65946	0.00085596	0.0383526	-1.87335	PMP22	5376	NA	17	15168658	F	II	TSS200	shelf	TSS200-shelf	chr17:15163930-15164810	NA	NA	NA	NA	NA
cg15065340	0.075564	0.718709	0.643145	3.65824	0.000858876	0.0384087	-1.87663	TNK2	10188	NA	3	195632915	F	II	5'UTR	shelf	5'UTR-shelf	chr3:195635359-195636895	NA	NA	NA	rs6791922	NA
cg01882566	0.0513196	0.678536	0.627216	-3.65706	0.000861698	0.0384488	-1.8798	RPGR	6103	Promoter_Associated	X	38187196	R	II	TSS1500	shore	TSS1500-shore	chrX:38186422-38187010	NA	NA	NA	NA	NA
cg24054898	0.167674	0.730085	0.562411	3.65593	0.00086441	0.0384847	-1.88283	GYG1	2992	NA	3	148721868	F	II	Body	opensea	Body-opensea	NA	NA	TRUE	NA	NA	NA
cg04899753	-0.0626369	0.800359	0.832996	-3.65594	0.000864395	0.0384847	-1.88282	WARS	7453	Promoter_Associated	14	100843331	R	II	TSS1500	shore	TSS1500-shore	chr14:100842339-100842931	NA	NA	NA	NA	NA
cg24673385	0.0641717	0.882771	0.8186	3.65606	0.000864113	0.0384847	-1.8825	SH2D5	400745	NA	1	21051448	F	II	Body	opensea	Body-opensea	NA	TRUE	TRUE	NA	NA	NA
cg04028570	-0.266027	0.0978533	0.33388	-3.65511	0.000866406	0.0385224	-1.88506	OR2L13	284521	Promoter_Associated	1	248100427	F	I	TSS200	island	TSS200-island	chr1:248100325-248100726	TRUE	NA	NA	rs6667031	NA
cg01214346	0.123792	0.887456	0.763664	3.65453	0.000867787	0.0385294	-1.8866	NA	NA	NA	17	406501	F	II	IGR	island	IGR-island	chr17:406197-406502	NA	NA	NA	NA	NA
cg25525163	-0.060547	0.0271263	0.0576733	-3.65465	0.000867495	0.0385294	-1.88627	ACAA1	30	Promoter_Associated	3	38178867	R	I	TSS200	shore	TSS200-shore	chr3:38179857-38180689	NA	NA	NA	NA	NA
cg01116137	-0.156852	0.54463	0.671482	-3.65474	0.000867289	0.0385294	-1.88604	ACSS1	84532	Unclassified_Cell_type_specific	20	25034263	F	II	Body	shelf	Body-shelf	chr20:25037707-25039211	NA	TRUE	NA	rs6132793	rs73906071
cg18988110	0.0619946	0.81509	0.753096	-3.65481	0.000867131	0.0385294	-1.88587	PRR15L	79170	NA	17	46035343	F	II	TSS1500	opensea	TSS1500-opensea	NA	NA	TRUE	NA	NA	NA
cg06909254	0.125952	0.622571	0.496618	3.65349	0.000870311	0.0385859	-1.8894	ST3GAL5	8869	Unclassified_Cell_type_specific	2	86092937	R	II	Body	opensea	Body-opensea	NA	NA	TRUE	NA	NA	NA
cg15586998	-0.0579122	0.876453	0.904365	-3.65279	0.000872018	0.0386187	-1.89129	NXT2	55916	NA	X	108779030	F	II	5'UTR	shore	5'UTR-shore	chrX:108780054-108780413	NA	NA	NA	rs73639132	NA
cg14673722	0.0873745	0.841999	0.754625	3.65168	0.000874705	0.0386667	-1.89426	SLC39A11	201266	NA	17	71065768	R	II	Body	opensea	Body-opensea	NA	NA	TRUE	NA	NA	NA
cg03223072	-0.0588982	0.690973	0.719871	-3.65152	0.000875108	0.0386705	-1.89471	ABLIM1	3983	NA	10	116398913	R	II	Body	opensea	Body-opensea	NA	NA	TRUE	NA	NA	rs76755893
cg07759801	0.0577069	0.404643	0.346936	3.65143	0.000875314	0.0386733	-1.89493	CNDP2	55748	NA	18	72162699	F	II	TSS1500	shore	TSS1500-shore	chr18:72162935-72164039	NA	NA	NA	NA	NA
cg16565409	0.151645	0.553091	0.401446	3.65031	0.000878054	0.0387252	-1.89795	RPL23A	6147	NA	17	27048223	R	I	Body	shore	Body-shore	chr17:27046856-27047273	NA	NA	NA	NA	NA
cg12617928	0.0761204	0.43706	0.360939	3.65033	0.000877997	0.0387252	-1.89789	NA	NA	Unclassified	16	231742	F	II	IGR	island	IGR-island	chr16:230301-231761	NA	NA	NA	NA	NA
cg20485607	-0.11822	0.671678	0.759898	-3.65049	0.000877602	0.0387252	-1.89745	NA	NA	Unclassified_Cell_type_specific	1	120217696	R	II	IGR	opensea	IGR-opensea	NA	TRUE	TRUE	NA	NA	NA
cg06462065	0.057206	0.449244	0.392038	3.65013	0.000878488	0.0387281	-1.89843	NA	NA	Unclassified_Cell_type_specific	19	55885168	R	II	IGR	shelf	IGR-shelf	chr19:55889005-55889476	TRUE	TRUE	NA	NA	NA
cg20255370	0.0562437	0.906996	0.850752	3.65009	0.000878586	0.0387284	-1.89853	EIF2AK4	440275	NA	15	40268687	F	I	Body	island	Body-island	chr15:40268581-40269061	TRUE	TRUE	NA	NA	NA
cg17601118	-0.0569252	0.730311	0.757236	-3.64887	0.000881583	0.0387792	-1.90182	ARMCX2	9823	NA	X	100916001	F	II	TSS1500	opensea	TSS1500-opensea	NA	NA	NA	NA	NA	NA
cg06958636	0.0574587	0.885911	0.828452	3.64888	0.000881562	0.0387792	-1.9018	EFCAB2	84288	NA	1	245255197	F	II	Body	opensea	Body-opensea	NA	TRUE	TRUE	NA	NA	NA
cg11858564	-0.0582561	0.906003	0.934259	-3.64809	0.000883487	0.0388103	-1.9039	PNMA1	9240	Unclassified	14	74182560	R	II	TSS1500	shore	TSS1500-shore	chr14:74180518-74181264	NA	NA	NA	NA	NA
cg07030704	0.135506	0.721504	0.585998	3.6481	0.000883471	0.0388103	-1.90388	NA	NA	NA	11	112792759	F	II	IGR	opensea	IGR-opensea	NA	NA	TRUE	NA	NA	NA
cg23534245	0.0892668	0.670942	0.581675	3.6481	0.000883454	0.0388103	-1.90387	BMP2	650	NA	20	6751435	F	II	Body	shore	Body-shore	chr20:6748052-6749546	NA	NA	NA	NA	NA
cg01892547	-0.0542359	0.580136	0.604372	-3.64814	0.000883371	0.0388103	-1.90378	NBEAL2	23218	Gene_Associated	3	47040292	F	II	Body	opensea	Body-opensea	NA	NA	NA	NA	NA	NA
cg01482969	0.0840114	0.311328	0.227316	3.64799	0.000883733	0.0388121	-1.90417	NA	NA	NA	11	44468028	R	II	IGR	opensea	IGR-opensea	NA	NA	TRUE	NA	NA	NA
cg00335744	0.0747654	0.764605	0.68984	3.64733	0.000885356	0.0388437	-1.90594	ELL2	22936	NA	5	95298673	R	II	TSS1500	shore	TSS1500-shore	chr5:95296368-95297438	NA	NA	NA	NA	NA
cg15865771	-0.0594453	0.0842981	0.113743	-3.64711	0.000885893	0.0388632	-1.90653	ELAC2	60528	Promoter_Associated	17	12920709	F	I	Body	shore	Body-shore	chr17:12920956-12921566	NA	NA	NA	NA	NA
cg02006426	0.0591713	0.805517	0.746346	-3.64707	0.000886009	0.0388642	-1.90665	NA	NA	NA	2	72012453	F	II	IGR	shore	IGR-shore	chr2:72012850-72013078	TRUE	NA	NA	NA	NA
cg04545134	-0.0588836	0.905543	0.934426	-3.64643	0.000887574	0.0389067	-1.90836	NA	NA	NA	7	7111071	F	I	IGR	opensea	IGR-opensea	NA	NA	NA	NA	rs10226159	NA
cg20040872	0.0514557	0.891762	0.840307	-3.64544	0.000890032	0.0389757	-1.91103	NA	NA	NA	4	110951509	F	II	IGR	opensea	IGR-opensea	NA	NA	TRUE	NA	rs12648439	NA
cg01829241	-0.077434	0.263946	0.311379	3.64434	0.000892756	0.0389842	-1.91397	GPR78	27201	NA	4	8582249	R	I	TSS200	island	TSS200-island	chr4:8582036-8583364	TRUE	NA	NA	NA	NA
cg20626249	0.116487	0.515539	0.399052	3.64461	0.000892091	0.0389842	-1.91326	TEAD1	7003	NA	11	12708608	R	II	5'UTR	opensea	5'UTR-opensea	NA	NA	TRUE	NA	NA	rs77011255
cg09493401	-0.0526756	0.0529027	0.0755783	-3.64483	0.000891547	0.0389842	-1.91267	CCDC28A	25901	Promoter_Associated	6	139094915	R	I	1stExon	island	1stExon-island	chr6:139094449-139095009	TRUE	NA	high-CpG:139136575-139136618	NA	rs75424888
cg16581455	0.0559768	0.845852	0.789875	-3.64359	0.000894614	0.0390139	-1.91598	NA	NA	NA	8	94857684	R	II	IGR	opensea	IGR-opensea	NA	NA	TRUE	NA	NA	NA
cg10040748	-0.141883	0.317536	0.42942	-3.64286	0.000896426	0.0390565	-1.91793	RCOR3	55758	NA	1	211431567	R	II	TSS1500	shore	TSS1500-shore	chr1:211432105-211434134	NA	NA	NA	NA	NA
cg11783356	0.112606	0.730437	0.617831	3.64237	0.000897664	0.0390822	-1.91927	WFDC10B	280664	NA	20	44313418	F	II	3'UTR	opensea	3'UTR-opensea	NA	NA	NA	NA	NA	NA
cg02155558	-0.0621594	0.0738518	0.106011	3.64237	0.000897653	0.0390822	-1.91925	ADAL	161823	Promoter_Associated	15	43621948	F	II	TSS1500	island	TSS1500-island	chr15:43621830-43622953	NA	NA	NA	NA	NA
cg10495460	-0.0526738	0.0711297	0.0938035	-3.64219	0.000898105	0.0390973	-1.91974	PYY	5697	Unclassified	17	42071951	R	I	5'UTR	shore	5'UTR-shore	chr17:42072138-42072444	NA	NA	NA	NA	NA
cg05767561	-0.0567328	0.0439824	0.0707152	-3.64059	0.00090211	0.0391452	-1.92403	HHLA3	11147	Promoter_Associated	1	70820607	F	II	5'UTR	island	5'UTR-island	chr1:70819733-70820719	NA	NA	NA	NA	NA
cg08161666	0.124817	0.70137	0.576553	3.64085	0.000901458	0.0391452	-1.92333	NA	NA	NA	11	13034897	F	II	IGR	shelf	IGR-shelf	chr11:13030330-13032584	NA	NA	NA	NA	NA
cg21653149	0.0689346	0.908187	0.839252	3.64099	0.000901106	0.0391452	-1.92296	ANKFY1	51479	NA	17	4108148	F	II	Body	opensea	Body-opensea	NA	TRUE	TRUE	NA	NA	NA
cg26986629	0.0970094	0.770717	0.673707	3.63952	0.00090479	0.0392018	-1.92689	NA	NA	NA	2	37604081	R	II	IGR	opensea	IGR-opensea	NA	NA	TRUE	NA	NA	NA
cg24638828	0.145109	0.518483	0.373375	3.63947	0.000904919	0.0392033	-1.92703	NA	NA	Unclassified_Cell_type_specific	7	72974572	R	II	IGR	shelf	IGR-shelf	chr7:72971527-72972220	TRUE	NA	NA	NA	NA
cg23236370	0.0554589	0.892296	0.836837	3.6387	0.00090686	0.0392188	-1.9291	ADAMTS12	81792	NA	5	33892705	F	II	TSS1500	shore	TSS1500-shore	chr5:33892191-33892403	TRUE	NA	NA	NA	NA
cg07810190	0.0689283	0.768878	0.69995	3.63874	0.000906767	0.0392188	-1.929	TNXB	7148	Unclassified	6	32055046	R	II	Body	shore	Body-shore	chr6:32055067-32055601	TRUE	TRUE	NA	NA	NA
cg01004762	0.114797	0.800728	0.685931	3.63902	0.000906073	0.0392188	-1.92826	KIAA1045	NA	NA	9	34956991	R	II	TSS1500	shore	TSS1500-shore	chr9:34957717-34958472	NA	NA	NA	NA	NA
cg07058988	0.101632	0.77751	0.675879	3.63863	0.00090704	0.0392189	-1.92929	NA	NA	NA	17	80297159	F	I	IGR	opensea	IGR-opensea	NA	TRUE	TRUE	NA	NA	NA
cg07668671	0.0593795	0.830437	0.771057	-3.63732	0.000910347	0.0392864	-1.9328	RPH3A	22895	NA	12	113305756	F	II	Body	opensea	Body-opensea	NA	NA	NA	NA	NA	NA
cg09268961	0.0514527	0.906933	0.85548	-3.63569	0.000914484	0.0393159	-1.93718	NA	NA	Unclassified_Cell_type_specific	16	14400943	F	II	IGR	shelf	IGR-shelf	chr16:14395604-14397075	NA	NA	NA	NA	NA
cg04459030	0.0774021	0.829745	0.752343	-3.63592	0.000913899	0.0393159	-1.93656	GHRH	2691	NA	20	35885149	R	II	Body	opensea	Body-opensea	NA	NA	NA	NA	NA	NA
cg16412573	0.0516984	0.827982	0.776283	-3.63636	0.000912797	0.0393159	-1.93539	RGS6	9628	NA	14	72757840	R	II	Body	opensea	Body-opensea	NA	NA	TRUE	NA	NA	NA
cg04206572	-0.0533221	0.826158	0.84948	-3.63645	0.000912567	0.0393159	-1.93515	RASA3	22821	Unclassified_Cell_type_specific	13	114888999	R	II	Body	opensea	Body-opensea	NA	NA	NA	NA	NA	NA
cg19024700	0.0698295	0.324984	0.255154	3.63446	0.000917607	0.0393639	-1.94046	PLEKHA4	57664	Unclassified	19	49340765	F	II	3'UTR	island	3'UTR-island	chr19:49340488-49340774	NA	NA	NA	NA	NA
cg21137173	0.131888	0.62025	0.488363	3.63463	0.000917196	0.0393639	-1.94003	ZNF80	7634	NA	3	113953856	R	II	3'UTR	opensea	3'UTR-opensea	NA	NA	NA	NA	NA	rs1047046
cg21026199	0.059129	0.600269	0.54114	3.63476	0.000916849	0.0393639	-1.93967	NA	NA	Unclassified_Cell_type_specific	4	174912278	F	II	IGR	opensea	IGR-opensea	NA	NA	NA	NA	NA	NA
cg19989295	-0.0859278	0.120523	0.176451	3.63478	0.000916793	0.0393639	-1.93961	REC8	9985	Promoter_Associated	14	24641077	F	I	TSS200	island	TSS200-island	chr14:24641053-24642220	TRUE	NA	high-CpG:23710910-23711161	NA	NA
cg03803861	0.0549158	0.27725	0.222334	3.63333	0.000920502	0.0394559	-1.9435	PLCXD3	345557	NA	5	41511150	R	II	TSS1500	shore	TSS1500-shore	chr5:41509783-41510166	NA	NA	NA	NA	NA
cg05262549	0.115309	0.775683	0.660374	3.63297	0.000921429	0.0394873	-1.94447	NMNAT2	23057	NA	1	183256588	F	II	Body	opensea	Body-opensea	NA	NA	TRUE	NA	NA	NA
cg10241347	-0.0727184	0.0491724	0.0918908	-3.63237	0.000922957	0.0395089	-1.94607	LOC399815	NA	Unclassified	10	124639260	F	I	Body	island	Body-island	chr10:124638743-124639793	NA	NA	NA	NA	NA
cg00670942	0.064915	0.495317	0.430402	3.63238	0.000922932	0.0395089	-1.94605	NA	NA	NA	17	74836683	F	II	IGR	opensea	IGR-opensea	NA	NA	TRUE	NA	rs78032560	NA
cg22557725	0.110119	0.853163	0.743044	3.63166	0.000924797	0.0395595	-1.94799	BICC1	80114	NA	10	60368369	R	II	Body	opensea	Body-opensea	NA	NA	TRUE	NA	NA	NA
cg11531778	-0.0531953	0.886985	0.91018	-3.63124	0.00092587	0.0395892	-1.94911	NA	NA	NA	1	20755425	R	II	IGR	opensea	IGR-opensea	NA	NA	NA	NA	NA	NA
cg01712737	0.0703201	0.60622	0.535899	3.63068	0.000927311	0.0396347	-1.95061	MIR149	NA	NA	2	241394345	R	II	TSS1500	shore	TSS1500-shore	chr2:241395248-241395802	NA	NA	NA	NA	NA
cg26940328	0.0514015	0.215204	0.163803	3.62958	0.000930133	0.0396828	-1.95354	SHISA6	388336	NA	17	11148412	F	II	Body	shelf	Body-shelf	chr17:11143487-11145416	NA	NA	NA	rs4792110	NA
cg16472389	-0.0652564	0.122206	0.157463	-3.62975	0.000929702	0.0396828	-1.9531	NA	NA	Unclassified	18	74514291	F	II	IGR	island	IGR-island	chr18:74514040-74514292	NA	NA	NA	rs62112159	NA
cg04591230	0.0534185	0.560222	0.506803	3.62939	0.000930625	0.0396903	-1.95405	SGCG	6445	NA	13	23898864	F	II	3'UTR	opensea	3'UTR-opensea	NA	NA	TRUE	NA	NA	NA
cg04020764	0.0579407	0.836933	0.778992	-3.62902	0.000931597	0.0397015	-1.95506	SPNS2	NA	NA	17	4436466	R	II	Body	shelf	Body-shelf	chr17:4439300-4439705	NA	NA	NA	NA	NA
cg20933297	0.070861	0.47741	0.406549	3.62837	0.00093327	0.0397361	-1.95679	NA	NA	NA	11	128694388	R	II	IGR	island	IGR-island	chr11:128694084-128694688	NA	NA	NA	NA	NA
cg13069100	0.0520617	0.54383	0.491769	3.62737	0.000935861	0.0397539	-1.95946	ADAM15	8751	NA	1	155035008	F	I	3'UTR	island	3'UTR-island	chr1:155034925-155036578	NA	NA	NA	rs1051908	NA
cg03564606	0.156177	0.662219	0.506043	3.6274	0.000935804	0.0397539	-1.95941	SRPK1	6732	NA	6	35885504	R	II	Body	shelf	Body-shelf	chr6:35888479-35889060	NA	NA	NA	NA	NA
cg12619162	0.0636273	0.857348	0.793721	-3.62728	0.000936094	0.0397558	-1.9597	FXYD4	53828	NA	10	43867155	R	II	5'UTR	opensea	5'UTR-opensea	NA	NA	NA	NA	NA	NA
cg01915516	-0.0554293	0.0824916	0.107921	3.62721	0.000936296	0.0397563	-1.95991	TP73	7161	NA	1	3568243	F	I	TSS1500	island	TSS1500-island	chr1:3566445-3569636	NA	NA	NA	NA	NA
cg09674170	0.0642053	0.604794	0.540589	3.62653	0.000938047	0.039763	-1.96171	CLDN9	9080	NA	16	3062382	R	I	TSS200	shore	TSS200-shore	chr16:3063679-3063981	NA	NA	NA	NA	rs78577899
cg05703659	0.124523	0.790843	0.666321	3.62672	0.00093757	0.039763	-1.96122	NCAPG2	54892	NA	7	158494734	R	II	5'UTR	shelf	5'UTR-shelf	chr7:158497157-158498011	NA	TRUE	NA	NA	NA
cg12958561	-0.0897268	0.319133	0.37886	-3.62624	0.00093881	0.0397668	-1.9625	NA	NA	Unclassified_Cell_type_specific	4	26460878	F	I	IGR	opensea	IGR-opensea	NA	TRUE	TRUE	NA	NA	NA
cg09179845	0.0787009	0.494522	0.415821	3.62579	0.000939982	0.0397844	-1.9637	C7	730	NA	5	40909532	F	II	TSS200	opensea	TSS200-opensea	NA	NA	NA	low-CpG:40945244-40945430	NA	NA
cg06755296	0.1444	0.779563	0.635163	3.62559	0.000940511	0.0397907	-1.96424	NA	NA	NA	15	98199925	F	II	IGR	shelf	IGR-shelf	chr15:98196021-98196391	NA	NA	NA	rs79999710	NA
cg27351358	-0.0662785	0.0927419	0.12902	-3.62562	0.000940426	0.0397907	-1.96416	BDNF	627	NA	11	27743258	F	II	TSS1500	shore	TSS1500-shore	chr11:27743472-27744564	NA	NA	NA	NA	NA
cg16708981	-0.0869169	0.222399	0.279316	-3.62506	0.0009419	0.0398055	-1.96567	ZNF677	342926	Promoter_Associated_Cell_type_specific	19	53758609	F	II	TSS1500	shore	TSS1500-shore	chr19:53757819-53758148	TRUE	NA	NA	NA	NA
cg00802510	0.0688363	0.873145	0.804309	-3.62453	0.000943276	0.0398229	-1.96708	HECW1	23072	NA	7	43601539	R	II	3'UTR	opensea	3'UTR-opensea	NA	NA	NA	NA	NA	NA
cg04615859	0.0744717	0.739342	0.66487	3.62456	0.000943214	0.0398229	-1.96701	CYB5D1	124637	NA	17	7762123	F	II	Body	shore	Body-shore	chr17:7760281-7761680	NA	NA	NA	NA	NA
cg10454162	0.0746578	0.916051	0.841393	3.62409	0.000944423	0.0398281	-1.96825	ZNF80	7634	NA	3	113955940	F	II	5'UTR	opensea	5'UTR-opensea	NA	NA	NA	NA	rs76061345	NA
cg14983540	-0.0876461	0.759814	0.81746	-3.62398	0.000944727	0.039829	-1.96856	SERINC5	256987	NA	5	79507575	R	II	Body	opensea	Body-opensea	NA	NA	TRUE	NA	NA	NA
cg08391415	-0.0801375	0.0368003	0.0869378	-3.6239	0.000944927	0.0398294	-1.96876	PAX6	5080	NA	11	31835577	R	I	5'UTR	island	5'UTR-island	chr11:31831620-31839038	NA	NA	NA	NA	NA
cg18438345	0.0599938	0.782912	0.722919	-3.62378	0.000945238	0.0398305	-1.96908	TSPO2	222642	NA	6	41009313	F	II	TSS1500	opensea	TSS1500-opensea	NA	NA	NA	NA	NA	NA
cg22274117	0.124083	0.445749	0.321667	3.62332	0.00094645	0.0398457	-1.97032	ATXN1	6310	Unclassified_Cell_type_specific	6	16713613	F	II	5'UTR	opensea	5'UTR-opensea	NA	NA	TRUE	NA	rs75654158	NA
cg20961940	0.0773301	0.811556	0.734226	-3.62335	0.000946388	0.0398457	-1.97025	SLC44A4	80736	NA	6	31832850	R	II	Body	shore	Body-shore	chr6:31830299-31830948	NA	NA	low-CpG:31940476-31941114	NA	NA
cg23043544	-0.120088	0.407378	0.497466	-3.62153	0.00095116	0.039948	-1.9751	MAD1L1	8379	Unclassified	7	2124092	R	I	Body	opensea	Body-opensea	NA	NA	NA	NA	NA	NA
cg15897921	0.0885103	0.252965	0.164455	3.62117	0.000952127	0.0399727	-1.97608	C1orf156	NA	NA	1	169765039	R	II	TSS1500	shore	TSS1500-shore	chr1:169763973-169764347	NA	NA	NA	NA	NA
cg15937073	-0.116026	0.491406	0.577432	-3.62107	0.000952384	0.0399795	-1.97634	HIVEP3	59269	NA	1	42384564	R	II	TSS200	shore	TSS200-shore	chr1:42383640-42384003	NA	TRUE	low-CpG:42156913-42157182	NA	NA
cg19309676	0.0623008	0.736348	0.674047	3.62085	0.000952966	0.0399859	-1.97693	C19orf76	NA	NA	19	50191439	F	II	TSS1500	island	TSS1500-island	chr19:50191330-50191559	NA	NA	NA	NA	NA
cg23524709	-0.0521929	0.10436	0.126552	-3.62087	0.000952911	0.0399859	-1.97688	NA	NA	Unclassified	19	4636345	R	I	IGR	island	IGR-island	chr19:4636207-4636567	TRUE	NA	NA	NA	NA
cg16550399	0.0823375	0.708201	0.625863	3.62021	0.000954658	0.040002	-1.97864	FGF13	2258	Unclassified_Cell_type_specific	X	138274632	R	II	5'UTR	shelf	5'UTR-shelf	chrX:138276827-138277169	NA	NA	NA	NA	NA
cg16599983	0.0858443	0.792565	0.706721	-3.62023	0.000954598	0.040002	-1.97858	NOTCH4	4855	NA	6	32168969	R	II	Body	opensea	Body-opensea	NA	NA	NA	NA	NA	NA
cg05697785	0.0845405	0.902051	0.81751	3.62028	0.000954488	0.040002	-1.97847	SYNPO2L	79933	NA	10	75416760	F	II	TSS1500	opensea	TSS1500-opensea	NA	NA	NA	NA	rs12570126	NA
cg23361901	-0.0540457	0.0327181	0.0567638	-3.6204	0.000954151	0.040002	-1.97813	NA	NA	Promoter_Associated	6	4019100	F	II	IGR	island	IGR-island	chr6:4018478-4019101	TRUE	NA	NA	NA	NA
cg06888746	-0.146386	0.406421	0.522807	-3.61838	0.000959527	0.0401312	-1.98355	SH3PXD2A	9644	NA	10	105517764	F	I	Body	opensea	Body-opensea	NA	TRUE	TRUE	NA	NA	NA
cg09965419	-0.0583023	0.827047	0.85535	-3.61804	0.000960419	0.0401431	-1.98444	DDR1	780	NA	6	30854186	F	II	5'UTR	shore	5'UTR-shore	chr6:30852102-30852676	NA	TRUE	NA	NA	NA
cg09183146	0.0761514	0.360069	0.283918	3.6181	0.000960261	0.0401431	-1.98428	UNKL	64718	Promoter_Associated	16	1429863	F	II	TSS200	island	TSS200-island	chr16:1429050-1430104	NA	NA	NA	NA	rs3743504
cg17472796	-0.052075	0.782284	0.804359	-3.61774	0.000961226	0.0401584	-1.98525	ARAP1	116985	NA	11	72406685	F	II	Body	shore	Body-shore	chr11:72408050-72408513	NA	NA	NA	NA	NA
cg04857172	0.0609998	0.852549	0.791549	-3.61734	0.000962289	0.0401629	-1.98632	SRL	6345	NA	16	4283651	R	II	Body	opensea	Body-opensea	NA	NA	TRUE	NA	NA	NA
cg17618872	0.167135	0.781923	0.614788	3.61725	0.000962526	0.0401653	-1.98656	CBFA2T2	9139	Unclassified_Cell_type_specific	20	32235621	R	II	3'UTR	shelf	3'UTR-shelf	chr20:32232170-32232403	TRUE	NA	NA	NA	NA
cg08944170	-0.293214	0.105351	0.368565	-3.61661	0.000964239	0.0401795	-1.98827	OR2L13	284521	Promoter_Associated	1	248100614	F	II	1stExon	island	1stExon-island	chr1:248100325-248100726	TRUE	NA	NA	NA	NA
cg21800258	-0.0519376	0.0601738	0.0821114	-3.61665	0.000964141	0.0401795	-1.98817	NA	NA	NA	6	28557080	F	II	IGR	shore	IGR-shore	chr6:28554863-28555124	NA	NA	NA	rs73740747	NA
cg07055143	-0.0856823	0.657594	0.713276	-3.61634	0.000964972	0.0401872	-1.989	MAGEH1	28986	NA	X	55477154	R	II	TSS1500	opensea	TSS1500-opensea	NA	NA	NA	NA	NA	NA
cg11897377	-0.0543456	0.872617	0.896963	-3.61613	0.000965528	0.0401969	-1.98956	NA	NA	NA	X	49013901	F	II	IGR	shore	IGR-shore	chrX:49012655-49012977	NA	NA	NA	NA	NA
cg03297731	0.128375	0.634862	0.506486	3.61614	0.000965519	0.0401969	-1.98955	GDPD3	79153	Unclassified	16	30124293	F	II	Body	opensea	Body-opensea	NA	TRUE	TRUE	NA	NA	NA
cg26422022	-0.0647282	0.0252233	0.0599515	-3.61428	0.000970499	0.0403296	-1.99451	LOX	4015	NA	5	121414137	F	II	TSS200	shore	TSS200-shore	chr5:121412500-121414077	TRUE	TRUE	NA	NA	NA
cg07145284	-0.111865	0.471186	0.553051	-3.61394	0.000971422	0.0403334	-1.99543	CD248	57124	Unclassified	11	66084631	R	II	TSS200	shore	TSS200-shore	chr11:66083572-66083782	TRUE	TRUE	NA	NA	NA
cg00752874	0.0674386	0.382662	0.315224	3.61398	0.000971301	0.0403334	-1.99531	IRS4	8471	NA	X	107977583	R	II	1stExon	shore	1stExon-shore	chrX:107978210-107980145	NA	NA	NA	NA	NA
cg09648239	0.126175	0.797917	0.671742	3.61299	0.000973966	0.0403594	-1.99795	NA	NA	NA	3	117243548	F	II	IGR	opensea	IGR-opensea	NA	NA	TRUE	NA	rs12493412	NA
cg20238105	0.0985323	0.771538	0.673006	3.61171	0.00097745	0.0404427	-2.00139	LOC100124692	NA	NA	7	141870429	F	II	TSS1500	opensea	TSS1500-opensea	NA	NA	NA	NA	NA	NA
cg01485797	0.0614045	0.212181	0.150776	3.61073	0.000980116	0.0404626	-2.00402	SNORA52	NA	NA	11	810820	F	II	TSS1500	shore	TSS1500-shore	chr11:809202-810509	NA	NA	NA	NA	NA
cg23704085	-0.0852827	0.90259	0.957872	-3.61032	0.000981213	0.0404689	-2.00509	COL11A2	1302	NA	6	33156779	R	II	Body	shelf	Body-shelf	chr6:33159991-33160263	NA	NA	NA	NA	NA
cg07800907	0.0987995	0.455733	0.356933	3.6094	0.000983712	0.0404956	-2.00755	NCOR2	9612	Promoter_Associated	12	124950669	R	II	Body	shore	Body-shore	chr12:124950705-124950939	TRUE	NA	NA	NA	NA
cg25639084	0.0996663	0.714089	0.614422	3.60906	0.000984662	0.0405057	-2.00848	NA	NA	NA	13	24133513	F	II	IGR	opensea	IGR-opensea	NA	TRUE	TRUE	NA	NA	NA
cg15191795	0.110872	0.626614	0.515742	3.60774	0.00098827	0.0405831	-2.012	NA	NA	NA	4	8727474	F	II	IGR	opensea	IGR-opensea	NA	NA	TRUE	NA	NA	NA
cg21684021	0.089611	0.315439	0.225828	3.60749	0.000988958	0.0405871	-2.01267	CELSR2	1952	Unclassified_Cell_type_specific	1	109800400	R	II	Body	shore	Body-shore	chr1:109801054-109801700	TRUE	NA	NA	NA	NA
cg01321189	0.064229	0.2808	0.216571	3.60752	0.000988868	0.0405871	-2.01258	BICD1	636	Promoter_Associated	12	32259338	R	II	TSS1500	island	TSS1500-island	chr12:32259249-32260165	NA	NA	NA	NA	NA
cg05373263	0.107396	0.762427	0.655031	3.60728	0.000989529	0.0405991	-2.01323	NA	NA	NA	2	3063115	F	I	IGR	shore	IGR-shore	chr2:3063372-3063672	NA	NA	NA	rs13029655	NA
cg13798679	0.079188	0.579967	0.500779	3.60723	0.000989659	0.0406005	-2.01336	NA	NA	Unclassified	1	36617570	R	II	IGR	shelf	IGR-shelf	chr1:36621451-36622310	NA	NA	NA	NA	NA
cg26690592	0.0559725	0.248514	0.192542	3.60651	0.000991629	0.040638	-2.01527	E2F8	79733	Promoter_Associated	11	19261879	R	II	5'UTR	shore	5'UTR-shore	chr11:19261912-19262156	NA	NA	NA	NA	NA
cg11065518	-0.0636729	0.0324915	0.0661644	-3.60632	0.000992165	0.0406434	-2.01579	MDH1B	130752	Promoter_Associated	2	207630263	R	II	TSS1500	shore	TSS1500-shore	chr2:207629878-207630160	TRUE	NA	NA	NA	NA
cg17582679	0.060046	0.725483	0.665437	3.60588	0.000993358	0.0406532	-2.01695	CAPN6	827	NA	X	110513791	F	II	TSS200	opensea	TSS200-opensea	NA	NA	NA	NA	NA	NA
cg00504595	0.0665804	0.384712	0.318132	3.6049	0.00099606	0.0406984	-2.01957	TNFRSF19	55504	NA	13	24144985	F	II	1stExon	opensea	1stExon-opensea	NA	NA	TRUE	NA	NA	NA
cg01966878	-0.117824	0.713798	0.801622	-3.60375	0.000999252	0.0407504	-2.02265	SNCA	6622	NA	4	90757139	R	II	5'UTR	shore	5'UTR-shore	chr4:90758008-90758870	NA	NA	NA	NA	NA
cg16705627	-0.053405	0.345484	0.368889	3.60305	0.00100119	0.0407643	-2.02452	SOX1	6656	NA	13	112721950	F	I	1stExon	island	1stExon-island	chr13:112720564-112723582	NA	NA	NA	NA	NA
cg20769856	0.107399	0.742492	0.635093	3.60243	0.00100291	0.0407784	-2.02618	NA	NA	Unclassified_Cell_type_specific	13	31422123	F	II	IGR	opensea	IGR-opensea	NA	TRUE	TRUE	NA	NA	NA
cg25607920	-0.159338	0.488461	0.617799	-3.60132	0.001006	0.0408315	-2.02914	HIVEP3	59269	Unclassified_Cell_type_specific	1	42384365	F	I	1stExon	shore	1stExon-shore	chr1:42383640-42384003	NA	TRUE	low-CpG:42156913-42157182	NA	NA
cg14851284	-0.0667314	0.772264	0.808995	-3.60139	0.00100581	0.0408315	-2.02895	SHANK2	22941	NA	11	70713732	R	II	Body	opensea	Body-opensea	NA	NA	NA	NA	NA	NA
cg05817232	-0.0612868	0.0715379	0.102825	-3.60144	0.00100567	0.0408315	-2.02883	MARK4	57787	NA	19	45755260	F	II	Body	island	Body-island	chr19:45754630-45755261	NA	NA	NA	NA	NA
cg12315284	0.0683838	0.641326	0.572942	3.60155	0.00100537	0.0408315	-2.02854	SH2B2	10603	Unclassified_Cell_type_specific	7	101936318	R	II	Body	island	Body-island	chr7:101936317-101936548	NA	NA	NA	NA	NA
cg00225157	0.0522676	0.345064	0.292797	3.60161	0.00100521	0.0408315	-2.02838	HSD17B8	7923	Promoter_Associated	6	33173038	F	II	Body	shore	Body-shore	chr6:33172289-33172823	NA	NA	NA	NA	NA
cg13683848	0.0533918	0.935352	0.88196	3.60045	0.00100844	0.0408456	-2.03147	NA	NA	NA	3	40960648	F	II	IGR	opensea	IGR-opensea	NA	NA	TRUE	NA	rs1108670	NA
cg05449607	0.0820249	0.289043	0.207019	3.60062	0.00100795	0.0408456	-2.03101	GTF3C6	112495	Promoter_Associated	6	111279612	R	II	TSS200	shore	TSS200-shore	chr6:111279644-111280210	NA	NA	NA	NA	NA
cg07615493	0.16441	0.580656	0.416245	3.60034	0.00100875	0.040846	-2.03177	ANKRD24	170961	Unclassified_Cell_type_specific	19	4215043	F	II	Body	shelf	Body-shelf	chr19:4217518-4218068	NA	NA	NA	NA	NA
cg05026798	0.0792309	0.715378	0.636148	3.59919	0.00101197	0.0409234	-2.03484	LOC387763	NA	NA	11	43962749	R	II	TSS1500	shore	TSS1500-shore	chr11:43963626-43966048	NA	NA	NA	NA	NA
cg26363935	0.0512863	0.86547	0.814184	-3.59913	0.00101212	0.0409234	-2.03498	NWD1	284434	NA	19	16914829	F	II	Body	shelf	Body-shelf	chr19:16918458-16918744	NA	NA	NA	NA	NA
cg14847917	0.11305	0.842916	0.729866	3.5989	0.00101278	0.0409423	-2.03561	NA	NA	NA	12	78635247	R	II	IGR	opensea	IGR-opensea	NA	NA	TRUE	NA	NA	NA
cg00283283	0.127264	0.551325	0.424061	3.59841	0.00101415	0.0409739	-2.03691	PCDHGB5	56101	Promoter_Associated	5	140891767	R	II	3'UTR	shore	3'UTR-shore	chr5:140892913-140893189	TRUE	NA	NA	NA	NA
cg13687570	0.0911417	0.470507	0.379365	3.59841	0.00101414	0.0409739	-2.0369	HKR1	284459	Promoter_Associated	19	37825320	F	II	TSS1500	island	TSS1500-island	chr19:37825101-37825756	NA	NA	NA	NA	NA
cg03969725	0.129223	0.564677	0.435454	3.59845	0.00101402	0.0409739	-2.03679	UBE2C	11065	Promoter_Associated	20	44442019	F	II	5'UTR	shore	5'UTR-shore	chr20:44440946-44441655	NA	NA	NA	NA	NA
cg01664929	0.068216	0.842551	0.774335	-3.59823	0.00101466	0.0409869	-2.0374	PAMR1	25891	NA	11	35475769	F	II	Body	opensea	Body-opensea	NA	NA	TRUE	NA	NA	NA
cg06727242	-0.0619104	0.865815	0.897725	-3.59803	0.00101523	0.040998	-2.03794	RAD51L1	NA	NA	14	68610489	R	II	Body	opensea	Body-opensea	NA	NA	TRUE	NA	NA	NA
cg12552889	-0.0733541	0.849666	0.89302	-3.59742	0.00101693	0.0410185	-2.03956	RAB37	326624	NA	17	72667005	F	II	TSS1500	shore	TSS1500-shore	chr17:72667195-72667710	NA	NA	NA	rs9904078	NA
cg16284238	0.0807388	0.897901	0.817162	3.59691	0.00101836	0.0410495	-2.04091	NA	NA	NA	6	87196595	R	II	IGR	opensea	IGR-opensea	NA	NA	TRUE	NA	NA	NA
cg10810804	-0.0539517	0.921874	0.945826	-3.59654	0.00101943	0.0410807	-2.04192	NA	NA	Unclassified_Cell_type_specific	16	1200097	F	II	IGR	island	IGR-island	chr16:1199824-1200098	NA	NA	NA	rs12598255	NA
cg20155035	0.08227	0.523907	0.441637	3.59603	0.00102087	0.0410916	-2.04328	NA	NA	Promoter_Associated_Cell_type_specific	1	235091106	R	II	IGR	opensea	IGR-opensea	NA	NA	NA	NA	NA	NA
cg14513082	-0.0538956	0.779299	0.803195	-3.59609	0.00102067	0.0410916	-2.04309	MAGEB6	158809	NA	X	26210574	R	II	5'UTR	opensea	5'UTR-opensea	NA	NA	NA	NA	NA	NA
cg05205563	-0.0607236	0.0372095	0.0679331	-3.59453	0.00102511	0.0411354	-2.04727	SRGAP1	57522	Promoter_Associated	12	64238503	F	II	TSS200	shore	TSS200-shore	chr12:64237403-64238401	NA	NA	high-CpG:62523648-62524782	NA	NA
cg14799446	0.144174	0.780395	0.636221	3.5946	0.0010249	0.0411354	-2.04708	FKRP	79147	Promoter_Associated	19	47250607	R	II	5'UTR	shore	5'UTR-shore	chr19:47248749-47249948	NA	NA	NA	NA	NA
cg22791535	-0.0665825	0.797756	0.834339	-3.59482	0.00102428	0.0411354	-2.0465	ELAVL4	1996	NA	1	50666910	R	I	3'UTR	opensea	3'UTR-opensea	NA	NA	NA	NA	NA	rs61784201
cg00386035	0.0654271	0.700265	0.634838	-3.59515	0.00102335	0.0411354	-2.04562	NA	NA	NA	6	166238706	F	II	IGR	shore	IGR-shore	chr6:166240510-166240876	NA	NA	NA	NA	NA
cg12028152	-0.0547215	0.0647552	0.0894767	-3.59228	0.00103151	0.0411642	-2.05327	NA	NA	Promoter_Associated	15	64753898	F	II	IGR	shore	IGR-shore	chr15:64752626-64752850	NA	NA	NA	NA	NA
cg01119763	0.0525973	0.327617	0.27502	3.59241	0.00103114	0.0411642	-2.05293	PRRG1	5638	NA	X	37209004	R	II	5'UTR	island	5'UTR-island	chrX:37208578-37209325	NA	NA	NA	NA	NA
cg16456423	0.0588958	0.222735	0.163839	3.59267	0.00103041	0.0411642	-2.05224	FLJ42709	NA	Unclassified_Cell_type_specific	5	92911154	F	II	Body	shelf	Body-shelf	chr5:92914770-92917337	NA	NA	NA	NA	NA
cg05409218	-0.0638135	0.102499	0.136312	3.5927	0.00103032	0.0411642	-2.05215	NA	NA	Unclassified	3	27756851	R	I	IGR	island	IGR-island	chr3:27756660-27756941	NA	NA	NA	NA	NA
cg20770512	-0.0541425	0.596431	0.620574	-3.59295	0.00102959	0.0411642	-2.05148	GFOD1	54438	Unclassified_Cell_type_specific	6	13396094	F	II	Body	opensea	Body-opensea	NA	NA	TRUE	NA	rs75631947	NA
cg16790374	0.113264	0.694828	0.581564	3.59191	0.00103256	0.0411683	-2.05425	SDR16C5	195814	NA	8	57212793	F	II	3'UTR	opensea	3'UTR-opensea	NA	NA	NA	NA	NA	NA
cg03469482	-0.0631427	0.115231	0.148374	-3.59175	0.00103301	0.0411787	-2.05467	DNAH7	56171	Promoter_Associated	2	196933575	F	I	TSS200	island	TSS200-island	chr2:196933310-196933665	TRUE	TRUE	NA	NA	NA
cg22858288	0.0744855	0.905585	0.8311	3.59125	0.00103445	0.041186	-2.05601	SLC22A18	5002	NA	11	2930322	F	II	Body	island	Body-island	chr11:2930289-2931093	NA	NA	NA	NA	NA
cg24468955	0.0875706	0.857096	0.769526	3.59073	0.00103593	0.0412034	-2.05739	NA	NA	NA	8	90577545	R	II	IGR	opensea	IGR-opensea	NA	NA	TRUE	NA	NA	NA
cg25923284	-0.0555842	0.148372	0.173956	-3.59053	0.00103652	0.0412129	-2.05794	CTPS2	56474	Promoter_Associated	X	16730835	F	I	TSS1500	island	TSS1500-island	chrX:16729925-16730938	NA	NA	high-CpG:16640590-16640777	NA	NA
cg21930668	0.0667506	0.81803	0.75128	-3.58985	0.00103846	0.0412433	-2.05974	PADI3	51702	Unclassified_Cell_type_specific	1	17592170	F	II	Body	opensea	Body-opensea	NA	NA	NA	NA	rs12032160	NA
cg02580626	0.107073	0.666206	0.559133	3.58972	0.00103883	0.0412467	-2.06009	PEX26	55670	Gene_Associated_Cell_type_specific	22	18572133	F	II	3'UTR	opensea	3'UTR-opensea	NA	NA	NA	NA	NA	NA
cg21484985	0.0611525	0.867654	0.806501	3.58954	0.00103936	0.0412637	-2.06058	NA	NA	NA	14	70690525	F	I	IGR	opensea	IGR-opensea	NA	NA	NA	NA	rs35895782	NA
cg07243519	-0.0541797	0.0339549	0.0581346	-3.58906	0.00104074	0.0412969	-2.06185	UFM1	51569	Promoter_Associated	13	38924018	F	II	1stExon	island	1stExon-island	chr13:38923957-38924413	TRUE	NA	NA	rs2231329	NA
cg08872581	-0.0663553	0.307662	0.344017	-3.58853	0.00104226	0.0413242	-2.06326	MBTPS2	51360	Promoter_Associated	X	21857475	F	II	TSS200	shore	TSS200-shore	chrX:21857591-21858204	TRUE	NA	NA	NA	NA
cg09688763	-0.0519103	0.0184086	0.0403189	-3.58813	0.00104341	0.041338	-2.06432	VTI1A	143187	Promoter_Associated	10	114206798	F	II	1stExon	island	1stExon-island	chr10:114206604-114207320	TRUE	NA	high-CpG:114196698-114197024	rs2277206	rs77198664
cg04543865	0.0650012	0.415817	0.350816	3.58822	0.00104315	0.041338	-2.06408	GAN	8139	Promoter_Associated	16	81347551	F	II	TSS1500	shore	TSS1500-shore	chr16:81348350-81349526	NA	NA	NA	NA	NA
cg17427702	0.0766793	0.273659	0.19698	3.58794	0.00104399	0.041342	-2.06485	NA	NA	NA	10	87252503	F	II	IGR	opensea	IGR-opensea	NA	NA	TRUE	NA	rs79513740	NA
cg12619400	0.0625456	0.502761	0.440215	3.58747	0.00104533	0.04136	-2.06609	C7orf4	NA	NA	7	156332539	F	II	TSS1500	opensea	TSS1500-opensea	NA	NA	NA	NA	rs1534012	NA
cg07161429	-0.0522144	0.072634	0.0948483	-3.58737	0.00104561	0.0413673	-2.06635	CHST11	50515	Promoter_Associated_Cell_type_specific	12	105114162	R	I	Body	opensea	Body-opensea	NA	NA	TRUE	NA	NA	NA
cg18766475	0.0587528	0.210489	0.151737	3.58675	0.00104742	0.0413921	-2.06801	CEP350	9857	Promoter_Associated_Cell_type_specific	1	179923022	R	II	TSS1500	shore	TSS1500-shore	chr1:179923716-179924419	NA	NA	NA	NA	NA
cg06085579	0.135276	0.594392	0.459115	3.58573	0.00105038	0.0414168	-2.07074	PLD1	5337	NA	3	171509822	R	II	5'UTR	opensea	5'UTR-opensea	NA	NA	TRUE	NA	NA	NA
cg23221504	-0.0524609	0.104328	0.126789	-3.58537	0.00105143	0.0414242	-2.07169	GAD1	2571	Unclassified_Cell_type_specific	2	171673110	R	I	TSS200	island	TSS200-island	chr2:171672310-171675447	NA	NA	NA	NA	NA
cg16616993	0.0641161	0.912025	0.847909	3.58465	0.00105352	0.0414585	-2.07361	RHOBTB3	22836	NA	5	95129519	F	II	3'UTR	opensea	3'UTR-opensea	NA	NA	TRUE	NA	NA	rs78325872
cg20552487	-0.0531309	0.0291149	0.0522457	-3.58419	0.00105487	0.0414856	-2.07484	SCIN	85477	NA	7	12610166	R	II	TSS200	island	TSS200-island	chr7:12610165-12610834	NA	TRUE	NA	NA	NA
cg12559119	-0.141729	0.347145	0.458874	-3.58425	0.00105469	0.0414856	-2.07468	NA	NA	Unclassified_Cell_type_specific	17	63590575	R	II	IGR	opensea	IGR-opensea	NA	NA	TRUE	NA	NA	NA
cg22614927	0.0567464	0.335578	0.278831	3.58432	0.00105449	0.0414856	-2.0745	FUCA1	2517	Promoter_Associated	1	24195587	F	II	TSS1500	shore	TSS1500-shore	chr1:24194254-24194990	NA	NA	NA	NA	NA
cg04103251	-0.0532811	0.641932	0.665213	-3.58398	0.00105548	0.0414911	-2.0754	DKFZp686A1627	NA	NA	13	19692715	F	II	TSS1500	opensea	TSS1500-opensea	NA	NA	NA	NA	rs9507472	NA
cg07465028	0.0548435	0.838047	0.783204	-3.58378	0.00105606	0.0414959	-2.07593	ALDH1A3	220	NA	15	101454319	R	II	Body	shelf	Body-shelf	chr15:101458286-101460223	NA	NA	NA	rs7181897	NA
cg13603062	-0.0525831	0.0286641	0.0512473	-3.58368	0.00105635	0.0415034	-2.07619	PSMB8	5696	Promoter_Associated	6	32812518	F	II	5'UTR	shore	5'UTR-shore	chr6:32811494-32811839	NA	NA	NA	rs2071463	NA
cg10932242	-0.0530335	0.0256806	0.0487142	-3.58362	0.00105653	0.0415048	-2.07636	NA	NA	Promoter_Associated	14	100659592	F	II	IGR	island	IGR-island	chr14:100659096-100659611	NA	TRUE	NA	NA	NA
cg20563277	-0.0935296	0.426667	0.490197	-3.58322	0.00105771	0.0415335	-2.07743	APOOL	139322	Promoter_Associated_Cell_type_specific	X	84258823	F	I	TSS200	opensea	TSS200-opensea	NA	TRUE	NA	NA	rs3747422	NA
cg21180572	-0.0711834	0.456674	0.497858	-3.5828	0.00105894	0.041539	-2.07855	SMU1	55234	Promoter_Associated	9	33043903	F	II	3'UTR	shore	3'UTR-shore	chr9:33044245-33044612	NA	TRUE	NA	NA	NA
cg04404694	0.116854	0.644901	0.528046	3.58208	0.00106104	0.041579	-2.08046	SLC25A21	89874	NA	14	37236997	R	II	Body	opensea	Body-opensea	NA	NA	TRUE	NA	NA	rs76778101
cg13048962	0.135423	0.639111	0.503688	3.58175	0.001062	0.0415937	-2.08133	SNAPC5	10302	Promoter_Associated	15	66790410	F	II	TSS1500	shore	TSS1500-shore	chr15:66789933-66790248	TRUE	NA	NA	NA	NA
cg20925954	0.0843221	0.509517	0.425195	3.58162	0.00106237	0.0415965	-2.08167	DUSP5	1847	NA	10	112256640	F	II	TSS1500	shore	TSS1500-shore	chr10:112257163-112258684	NA	NA	NA	NA	NA
cg17516997	0.118647	0.715577	0.59693	3.58154	0.00106262	0.0415983	-2.08189	NA	NA	NA	15	53100108	R	II	IGR	shore	IGR-shore	chr15:53097561-53098476	NA	NA	NA	NA	rs77272297
cg19931106	-0.0557582	0.0325982	0.0583563	-3.58142	0.00106296	0.0416001	-2.0822	CCDC75	NA	Promoter_Associated	2	37311892	F	II	5'UTR	island	5'UTR-island	chr2:37311072-37311893	NA	NA	NA	rs79835772	NA
cg04445512	-0.051962	0.174748	0.196709	-3.58059	0.00106542	0.0416519	-2.08443	NA	NA	NA	8	70947044	R	I	IGR	island	IGR-island	chr8:70946890-70947299	NA	NA	NA	NA	NA
cg17164345	0.0812	0.878133	0.796933	3.58039	0.001066	0.0416571	-2.08495	NA	NA	NA	11	77271314	F	II	IGR	opensea	IGR-opensea	NA	NA	TRUE	NA	NA	NA
cg26474124	0.052118	0.418851	0.366733	3.58026	0.0010664	0.0416612	-2.08532	NA	NA	Promoter_Associated	2	70368457	F	II	IGR	shore	IGR-shore	chr2:70369139-70370130	NA	NA	NA	rs11685382	NA
cg05821464	0.129275	0.725858	0.596583	3.57986	0.00106756	0.041685	-2.08636	GRAMD4	23151	Gene_Associated_Cell_type_specific	22	47057502	R	II	Body	shore	Body-shore	chr22:47058870-47059114	TRUE	TRUE	NA	NA	NA
cg03495053	0.0545585	0.791553	0.736995	3.57989	0.00106749	0.041685	-2.08629	THBS2	7058	NA	6	169650832	F	II	Body	shore	Body-shore	chr6:169648546-169649047	TRUE	NA	NA	NA	NA
cg13151171	0.137571	0.742979	0.605408	3.57882	0.00107064	0.0417337	-2.08914	MITF	4286	NA	3	69915189	R	II	Body	opensea	Body-opensea	NA	NA	NA	NA	NA	NA
cg16594502	0.116239	0.643011	0.526772	3.57885	0.00107055	0.0417337	-2.08906	NA	NA	Promoter_Associated	15	40339900	R	II	IGR	opensea	IGR-opensea	NA	TRUE	TRUE	NA	NA	NA
cg03805896	-0.0591035	0.855154	0.884258	-3.57796	0.00107318	0.0417862	-2.09141	MIR941-1	NA	NA	20	62550467	R	II	TSS1500	shore	TSS1500-shore	chr20:62550713-62551523	NA	NA	NA	NA	NA
cg03938015	0.0551542	0.893309	0.838155	-3.5775	0.00107456	0.0418203	-2.09265	OLFML2B	25903	NA	1	161953806	R	II	Body	island	Body-island	chr1:161953616-161954039	NA	NA	NA	NA	NA
cg07743805	-0.07339	0.538831	0.582221	-3.57697	0.00107615	0.0418222	-2.09407	NA	NA	NA	10	116528581	R	II	IGR	shore	IGR-shore	chr10:116527524-116528474	TRUE	NA	NA	NA	NA
cg00786237	0.125804	0.699751	0.573947	3.57719	0.00107548	0.0418222	-2.09348	NA	NA	NA	3	154150299	R	II	IGR	shelf	IGR-shelf	chr3:154146347-154146965	NA	NA	NA	NA	NA
cg21482837	-0.0625025	0.0259563	0.0584588	-3.57631	0.0010781	0.0418635	-2.09582	ELMOD3	84173	Promoter_Associated	2	85581528	R	II	TSS1500	shore	TSS1500-shore	chr2:85581618-85581963	NA	NA	NA	NA	NA
cg24505892	-0.054608	0.266525	0.291133	3.57605	0.00107886	0.0418835	-2.0965	NA	NA	Unclassified_Cell_type_specific	10	102976702	F	I	IGR	island	IGR-island	chr10:102975969-102978096	NA	NA	NA	NA	NA
cg01359999	0.110227	0.868572	0.758345	3.57598	0.00107909	0.0418869	-2.0967	NA	NA	NA	7	151828356	R	II	IGR	island	IGR-island	chr7:151828355-151828642	NA	NA	NA	NA	NA
cg17109042	0.054799	0.246845	0.192046	3.5757	0.00107993	0.0418962	-2.09745	ANKS1B	56899	Unclassified_Cell_type_specific	12	99139387	R	II	3'UTR	island	3'UTR-island	chr12:99139386-99139769	NA	TRUE	NA	NA	NA
cg19880185	-0.0613208	0.763478	0.794799	-3.57571	0.00107988	0.0418962	-2.09741	NA	NA	NA	21	44830846	R	II	IGR	island	IGR-island	chr21:44830845-44831152	NA	NA	NA	NA	NA
cg21812313	0.130753	0.742189	0.611437	3.57572	0.00107985	0.0418962	-2.09738	NA	NA	NA	1	94158618	F	II	IGR	opensea	IGR-opensea	NA	TRUE	TRUE	NA	NA	NA
cg15672498	0.0922766	0.567269	0.474992	3.57352	0.00108645	0.0420005	-2.10325	CHD5	26038	Unclassified_Cell_type_specific	1	6218116	F	II	Body	opensea	Body-opensea	NA	TRUE	NA	NA	NA	NA
cg24142894	0.0980662	0.543424	0.445358	3.57311	0.00108768	0.0420011	-2.10434	NA	NA	NA	15	97322434	R	II	IGR	opensea	IGR-opensea	NA	NA	NA	NA	NA	NA
cg21345949	0.080518	0.557398	0.47688	3.57311	0.00108766	0.0420011	-2.10433	C10orf125	NA	Promoter_Associated	10	135171718	R	I	TSS200	island	TSS200-island	chr10:135170645-135171954	NA	NA	NA	NA	NA
cg14623024	-0.0533381	0.867386	0.890724	-3.57316	0.00108753	0.0420011	-2.1042	NA	NA	NA	8	143206951	F	I	IGR	opensea	IGR-opensea	NA	NA	NA	NA	NA	NA
cg01891497	-0.0618892	0.196727	0.228616	-3.57199	0.00109105	0.0420262	-2.10731	NA	NA	NA	11	122311384	F	I	IGR	opensea	IGR-opensea	NA	NA	NA	NA	NA	NA
cg22604940	-0.0523792	0.0318303	0.0542095	-3.57157	0.00109232	0.0420332	-2.10844	SGOL1	NA	Promoter_Associated	3	20227925	F	II	TSS1500	island	TSS1500-island	chr3:20227289-20227956	NA	NA	NA	rs73037161	NA
cg13774342	0.139647	0.83758	0.697933	3.57166	0.00109205	0.0420332	-2.1082	NA	NA	Unclassified_Cell_type_specific	13	50702795	R	II	IGR	shore	IGR-shore	chr13:50703685-50705025	NA	NA	NA	NA	NA
cg04689773	0.130584	0.715775	0.585191	3.57168	0.00109197	0.0420332	-2.10813	CATSPERB	79820	NA	14	92199710	R	II	TSS1500	opensea	TSS1500-opensea	NA	NA	NA	NA	NA	NA
cg22341848	0.115	0.581729	0.466729	3.57118	0.00109349	0.042034	-2.10947	C1orf128	NA	NA	1	24106359	F	II	Body	shore	Body-shore	chr1:24104502-24105263	TRUE	NA	NA	NA	NA
cg14897188	0.141284	0.63979	0.498506	3.57126	0.00109324	0.042034	-2.10925	RNASEK	440400	Promoter_Associated	17	6917185	F	II	Body	shore	Body-shore	chr17:6917569-6918539	NA	NA	NA	NA	NA
cg08624249	0.078774	0.901327	0.822553	-3.56975	0.00109783	0.0421263	-2.11328	C20orf117	NA	Unclassified_Cell_type_specific	20	35424845	R	II	Body	shelf	Body-shelf	chr20:35422189-35422767	NA	NA	NA	NA	NA
cg00712409	-0.0804737	0.657399	0.707872	-3.56947	0.00109867	0.0421431	-2.11402	HPCA	3208	Unclassified	1	33358057	F	II	Body	shore	Body-shore	chr1:33358469-33359449	NA	NA	NA	NA	NA
cg18215705	0.06425	0.900991	0.836741	-3.56951	0.00109855	0.0421431	-2.11391	GGT7	2686	NA	20	33449029	F	II	Body	shore	Body-shore	chr20:33447179-33447504	NA	NA	NA	NA	NA
cg03586474	-0.0684657	0.0490808	0.0875465	-3.56943	0.00109878	0.0421435	-2.11411	SLC35D3	340146	NA	6	137242147	F	II	TSS1500	shore	TSS1500-shore	chr6:137242315-137245442	NA	NA	NA	NA	NA
cg22061479	0.061419	0.286365	0.224946	3.56911	0.00109977	0.0421625	-2.11498	FAM82B	NA	Unclassified_Cell_type_specific	8	87484795	F	II	3'UTR	opensea	3'UTR-opensea	NA	NA	NA	NA	NA	NA
cg17916418	0.123907	0.674166	0.550259	3.56859	0.00110135	0.042178	-2.11637	RPN1	6184	Promoter_Associated_Cell_type_specific	3	128368141	R	II	Body	shore	Body-shore	chr3:128368929-128369805	NA	NA	NA	NA	NA
cg19723459	-0.0592296	0.0326339	0.0618635	-3.56836	0.00110205	0.042181	-2.11698	IQCD	115811	Promoter_Associated	12	113658936	R	II	TSS200	shore	TSS200-shore	chr12:113659038-113659657	NA	NA	NA	NA	NA
cg25206096	-0.0590131	0.064251	0.0932641	-3.56754	0.00110455	0.0422161	-2.11916	NA	NA	Unclassified_Cell_type_specific	10	33294599	R	I	IGR	opensea	IGR-opensea	NA	TRUE	NA	NA	NA	NA
cg19419650	0.0732417	0.776856	0.703614	3.56643	0.00110794	0.0423097	-2.12211	EVI5L	115704	NA	19	7929643	F	II	3'UTR	shore	3'UTR-shore	chr19:7926590-7928752	NA	NA	NA	rs12563	NA
cg11162839	0.140637	0.800105	0.659468	3.56581	0.00110982	0.0423349	-2.12374	PPP2R3A	5523	NA	3	135688971	F	II	5'UTR	shelf	5'UTR-shelf	chr3:135684570-135685367	NA	NA	NA	NA	NA
cg18025831	-0.0562172	0.765795	0.792012	-3.56492	0.00111257	0.0423867	-2.12613	DCP1A	55802	NA	3	53321215	F	II	3'UTR	opensea	3'UTR-opensea	NA	NA	TRUE	NA	NA	NA
cg15817705	0.0841087	0.732053	0.647944	3.56502	0.00111226	0.0423867	-2.12586	NA	NA	NA	1	209406063	F	II	IGR	shore	IGR-shore	chr1:209404845-209405473	NA	NA	NA	NA	NA
cg16317961	-0.0731052	0.0327661	0.0758713	-3.56437	0.00111425	0.0424171	-2.12758	MAPRE2	10982	NA	18	32621748	F	II	Body	shore	Body-shore	chr18:32621215-32621689	NA	NA	NA	NA	NA
cg05555515	0.0948762	0.541603	0.446727	3.56273	0.00111931	0.042524	-2.13194	PALM3	342979	Unclassified_Cell_type_specific	19	14170785	F	II	TSS1500	shelf	TSS1500-shelf	chr19:14168142-14168512	NA	NA	NA	NA	NA
cg07492051	0.072516	0.809574	0.737058	-3.56196	0.0011217	0.0425726	-2.13399	TNS1	7145	NA	2	218734017	F	II	Body	opensea	Body-opensea	NA	TRUE	TRUE	NA	NA	NA
cg07712541	0.0886811	0.529803	0.441122	3.56158	0.00112288	0.042579	-2.135	GRID1	2894	Unclassified_Cell_type_specific	10	88072732	F	II	Body	opensea	Body-opensea	NA	NA	TRUE	NA	NA	NA
cg14498423	0.0509929	0.290975	0.239982	3.5616	0.00112282	0.042579	-2.13495	CLSTN2	64084	NA	3	139653328	R	II	TSS1500	shore	TSS1500-shore	chr3:139653430-139655115	TRUE	NA	NA	NA	NA
cg20687573	0.0515349	0.772702	0.721167	3.56177	0.00112228	0.042579	-2.13449	UXT	8409	NA	X	47519898	R	II	TSS1500	shore	TSS1500-shore	chrX:47518015-47518850	NA	NA	NA	NA	NA
cg21496187	0.0968005	0.841654	0.744854	3.56134	0.00112362	0.0425991	-2.13563	NA	NA	Unclassified_Cell_type_specific	6	100624512	R	II	IGR	opensea	IGR-opensea	NA	NA	TRUE	NA	NA	NA
cg16786481	-0.054674	0.645532	0.670206	-3.56107	0.00112446	0.0426044	-2.13636	ERN2	10595	NA	16	23724835	R	II	TSS200	shore	TSS200-shore	chr16:23724270-23724775	NA	NA	NA	NA	NA
cg12903001	0.0661445	0.403624	0.337479	3.56082	0.00112522	0.0426076	-2.13701	SPATS2L	26010	Unclassified	2	201346210	F	II	3'UTR	opensea	3'UTR-opensea	NA	TRUE	NA	NA	NA	NA
cg26841157	0.0834177	0.840339	0.756921	-3.56091	0.00112495	0.0426076	-2.13678	NA	NA	NA	15	39568837	F	II	IGR	opensea	IGR-opensea	NA	NA	TRUE	NA	NA	NA
cg15986919	0.0874953	0.431541	0.344046	3.5606	0.00112591	0.0426161	-2.13759	TMEM190	147744	NA	19	55887799	F	I	TSS1500	shore	TSS1500-shore	chr19:55889005-55889476	TRUE	NA	NA	NA	NA
cg11668419	0.126055	0.748184	0.622129	3.55965	0.00112887	0.0426598	-2.14012	NA	NA	NA	1	68025026	R	II	IGR	opensea	IGR-opensea	NA	TRUE	TRUE	NA	NA	NA
cg08350549	0.0568355	0.80061	0.743775	-3.55909	0.0011306	0.042687	-2.1416	C3orf26	NA	Unclassified_Cell_type_specific	3	99591722	R	II	Body	shelf	Body-shelf	chr3:99594969-99595215	NA	NA	NA	NA	NA
cg25526001	0.052296	0.329633	0.277337	3.55815	0.00113355	0.0427295	-2.14411	C10orf99	387695	Unclassified	10	85939451	F	II	Body	opensea	Body-opensea	NA	TRUE	NA	NA	NA	NA
cg10350350	0.0567041	0.774309	0.717604	3.55679	0.0011378	0.0427845	-2.14771	NA	NA	NA	11	43983977	F	II	IGR	opensea	IGR-opensea	NA	NA	TRUE	NA	NA	NA
cg14054990	0.158637	0.734613	0.575976	3.55689	0.0011375	0.0427845	-2.14746	KRTAP19-5	337972	NA	21	31874502	R	II	TSS200	opensea	TSS200-opensea	NA	NA	NA	NA	NA	NA
cg06653052	0.0930722	0.438967	0.345894	3.5569	0.00113745	0.0427845	-2.14741	C19orf24	55009	NA	19	1275167	R	I	TSS1500	island	TSS1500-island	chr19:1274469-1276358	NA	TRUE	NA	NA	NA
cg02623400	-0.0646838	0.121468	0.156152	3.55696	0.00113729	0.0427845	-2.14727	ELAVL4	1996	NA	1	50513749	F	I	1stExon	island	1stExon-island	chr1:50513644-50514320	NA	TRUE	NA	NA	NA
cg02228207	-0.0642788	0.049379	0.0836578	-3.55702	0.00113707	0.0427845	-2.14709	FAM36A	NA	Promoter_Associated	1	244998759	R	II	1stExon	island	1stExon-island	chr1:244998023-244999142	NA	NA	high-CpG:243065215-243065647	NA	rs74441001
cg14126461	-0.0647262	0.382976	0.417702	-3.55644	0.00113892	0.0427853	-2.14865	CADM4	199731	Unclassified_Cell_type_specific	19	44144585	R	I	TSS1500	shore	TSS1500-shore	chr19:44144232-44144499	TRUE	NA	NA	NA	NA
cg14232082	0.119053	0.768217	0.649164	3.55651	0.00113868	0.0427853	-2.14845	CHSY1	22856	NA	15	101728629	F	II	Body	opensea	Body-opensea	NA	NA	NA	NA	NA	NA
cg00520441	-0.0571319	0.131975	0.159107	-3.55594	0.00114049	0.0427903	-2.14998	NA	NA	NA	12	103486047	F	II	IGR	opensea	IGR-opensea	NA	NA	TRUE	NA	NA	NA
cg04301343	-0.0858682	0.434442	0.49031	-3.55599	0.00114033	0.0427903	-2.14985	GPR64	NA	NA	X	19140658	F	I	5'UTR	shore	5'UTR-shore	chrX:19140869-19141094	TRUE	NA	NA	NA	NA
cg11868634	-0.066062	0.917748	0.95381	-3.55551	0.00114184	0.0428045	-2.15112	NA	NA	NA	7	155797461	R	II	IGR	opensea	IGR-opensea	NA	NA	NA	NA	NA	NA
cg12383650	0.17892	0.533853	0.354933	3.55555	0.0011417	0.0428045	-2.151	KCNMA1	3778	NA	10	79111034	F	II	Body	opensea	Body-opensea	NA	NA	TRUE	NA	NA	NA
cg23477348	0.0873623	0.38767	0.300308	3.55517	0.00114291	0.0428214	-2.15202	C21orf33	NA	Promoter_Associated	21	45564615	R	II	Body	shelf	Body-shelf	chr21:45560662-45560999	NA	NA	NA	NA	NA
cg02048922	0.185588	0.595384	0.409796	3.55495	0.0011436	0.0428233	-2.1526	BAI1	NA	NA	8	143546858	R	I	Body	shore	Body-shore	chr8:143545445-143546178	NA	NA	NA	NA	NA
cg20198768	0.127281	0.636189	0.508908	3.55496	0.00114358	0.0428233	-2.15258	MOG	4340	NA	6	29635579	R	II	3'UTR	opensea	3'UTR-opensea	NA	NA	NA	NA	NA	NA
cg04820593	0.0561308	0.744747	0.688617	3.55499	0.00114348	0.0428233	-2.1525	WNK3	65267	Unclassified_Cell_type_specific	X	54383906	F	I	5'UTR	island	5'UTR-island	chrX:54383872-54385477	TRUE	NA	NA	NA	NA
cg26596863	-0.0525645	0.0381236	0.0606882	-3.555	0.00114343	0.0428233	-2.15245	PCNA	5111	Promoter_Associated	20	5108292	R	II	TSS1500	shore	TSS1500-shore	chr20:5107202-5108086	NA	NA	NA	NA	NA
cg20237610	0.0727027	0.534377	0.461675	3.55509	0.00114317	0.0428233	-2.15224	LAMA2	3908	NA	6	129203887	F	II	TSS1500	opensea	TSS1500-opensea	NA	NA	TRUE	NA	NA	NA
cg19246197	0.075222	0.930657	0.855435	3.55387	0.00114702	0.0428731	-2.15547	USP2	9099	NA	11	119231741	F	II	Body	shelf	Body-shelf	chr11:119234480-119235214	TRUE	NA	NA	NA	NA
cg20477259	0.12693	0.540214	0.413283	3.55392	0.00114686	0.0428731	-2.15534	TNF	7124	Promoter_Associated	6	31544960	F	II	Body	shelf	Body-shelf	chr6:31548436-31549277	NA	NA	NA	NA	NA
cg20055237	0.0688902	0.550923	0.482033	3.55335	0.00114866	0.0428921	-2.15685	NA	NA	NA	2	240362425	R	II	IGR	opensea	IGR-opensea	NA	NA	TRUE	NA	NA	NA
cg25325512	-0.0662915	0.429988	0.46628	-3.55311	0.00114942	0.0428975	-2.15749	PIM1	5292	NA	6	37142220	R	II	3'UTR	shelf	3'UTR-shelf	chr6:37137070-37139434	NA	NA	NA	NA	NA
cg22021794	0.131677	0.75163	0.619953	3.55261	0.001151	0.0429334	-2.15881	NA	NA	NA	5	54177306	R	II	IGR	shelf	IGR-shelf	chr5:54179363-54180171	NA	NA	NA	NA	rs78107360
cg12374353	0.115568	0.854805	0.739236	3.55268	0.00115079	0.0429334	-2.15863	NA	NA	NA	3	154750428	R	II	IGR	opensea	IGR-opensea	NA	NA	TRUE	NA	NA	NA
cg07210669	0.115848	0.765509	0.64966	3.55245	0.00115152	0.0429399	-2.15924	S100P	6286	NA	4	6695475	F	II	TSS200	opensea	TSS200-opensea	NA	NA	NA	NA	rs73089272	NA
cg05746014	0.0579514	0.710677	0.652726	3.55225	0.00115215	0.0429473	-2.15976	SOBP	55084	NA	6	107860875	F	II	Body	opensea	Body-opensea	NA	NA	TRUE	NA	NA	NA
cg04944904	-0.0774694	0.784396	0.831866	-3.55183	0.0011535	0.0429656	-2.16089	VSIG10L	147645	Unclassified_Cell_type_specific	19	51845941	R	II	TSS1500	shelf	TSS1500-shelf	chr19:51842128-51842353	NA	NA	NA	NA	NA
cg01138164	0.0556815	0.226351	0.170669	3.55186	0.00115337	0.0429656	-2.16079	NA	NA	NA	7	96648447	F	II	IGR	shore	IGR-shore	chr7:96650221-96651551	NA	NA	NA	NA	NA
cg09201238	-0.0582368	0.874672	0.902909	-3.55117	0.00115557	0.0430086	-2.16262	NA	NA	Unclassified	17	79486912	F	II	IGR	island	IGR-island	chr17:79485599-79486913	TRUE	NA	NA	NA	NA
cg07448060	-0.0566885	0.132536	0.159224	3.55079	0.0011568	0.0430391	-2.16364	MAGI2	9863	NA	7	79083753	F	I	TSS1500	island	TSS1500-island	chr7:79082948-79083850	TRUE	NA	NA	NA	NA
cg08712054	0.0681172	0.355136	0.287019	3.55044	0.00115793	0.0430657	-2.16458	HOXC4	3221	Unclassified	12	54446576	F	II	5'UTR	shore	5'UTR-shore	chr12:54447744-54448091	TRUE	TRUE	NA	rs36118420	NA
cg07593852	0.143612	0.849581	0.705969	3.55035	0.00115821	0.0430724	-2.16481	KBTBD8	84541	NA	3	67052055	F	II	Body	shelf	Body-shelf	chr3:67048455-67049273	NA	NA	NA	NA	NA
cg08041350	0.0819797	0.86961	0.78763	3.55015	0.00115885	0.0430809	-2.16535	KSR1	8844	NA	17	25819112	R	II	5'UTR	opensea	5'UTR-opensea	NA	NA	TRUE	NA	NA	NA
cg05965288	-0.124665	0.253713	0.348378	-3.55004	0.00115919	0.0430859	-2.16563	NA	NA	NA	16	32823000	R	I	IGR	island	IGR-island	chr16:32822901-32823585	NA	NA	NA	NA	rs76376887
cg27407428	0.105711	0.760518	0.654807	3.54992	0.00115958	0.0430928	-2.16595	NA	NA	NA	15	94106470	F	II	IGR	opensea	IGR-opensea	NA	NA	TRUE	NA	rs12915196	NA
cg02321062	-0.0519446	0.0987778	0.120722	3.5496	0.0011606	0.0431005	-2.1668	BBX	56987	NA	3	107244746	F	I	5'UTR	shelf	5'UTR-shelf	chr3:107241845-107242731	NA	NA	NA	NA	NA
cg16686900	0.0803351	0.475928	0.395593	3.54954	0.0011608	0.0431035	-2.16696	C22orf43	NA	NA	22	23974422	F	II	5'UTR	opensea	5'UTR-opensea	NA	NA	NA	NA	rs7286633	NA
cg15482874	-0.0612128	0.397265	0.428477	-3.54898	0.00116259	0.0431141	-2.16844	NA	NA	Promoter_Associated	15	93425855	R	I	IGR	shore	IGR-shore	chr15:93426151-93426751	NA	NA	NA	NA	NA
cg22824738	-0.059494	0.537777	0.567271	-3.54582	0.00117275	0.0433069	-2.17682	ZNF385A	25946	Unclassified_Cell_type_specific	12	54765988	F	II	Body	shore	Body-shore	chr12:54764065-54764510	NA	NA	NA	NA	NA
cg12442899	-0.0772693	0.367744	0.415013	-3.54565	0.00117329	0.0433082	-2.17726	DDAH2	23564	Promoter_Associated	6	31698007	R	I	1stExon	island	1stExon-island	chr6:31695894-31698245	NA	NA	high-CpG:31805554-31806443	NA	NA
cg08745965	0.141558	0.464656	0.323098	3.54546	0.00117393	0.0433083	-2.17778	MIR886	NA	Unclassified_Cell_type_specific	5	135416529	F	II	TSS1500	shore	TSS1500-shore	chr5:135415069-135415307	TRUE	NA	NA	rs9327740	rs71589303
cg07392482	0.106577	0.531635	0.425058	3.54238	0.00118393	0.0434916	-2.18594	NAPG	8774	NA	18	10524910	F	II	TSS1500	shore	TSS1500-shore	chr18:10525841-10526433	NA	NA	NA	NA	NA
cg13674249	0.132907	0.623766	0.49086	3.54243	0.00118376	0.0434916	-2.18581	UBQLN1	29979	NA	9	86321038	R	II	Body	shore	Body-shore	chr9:86322017-86323215	NA	NA	NA	NA	NA
cg03166835	0.0574996	0.33095	0.27345	3.54254	0.00118341	0.0434916	-2.18552	IL4I1	259307	Promoter_Associated	19	50393997	F	II	Body	island	Body-island	chr19:50393069-50393998	TRUE	TRUE	NA	NA	NA
cg18222865	-0.105339	0.578101	0.65344	-3.54232	0.00118413	0.0434944	-2.18611	PDE3B	5140	NA	11	14664689	R	II	TSS1500	shore	TSS1500-shore	chr11:14665053-14666674	NA	NA	NA	NA	NA
cg02404636	-0.123649	0.0132125	0.106861	-3.54191	0.00118545	0.043523	-2.18718	SFI1	9814	NA	22	31891804	R	II	TSS1500	shore	TSS1500-shore	chr22:31892036-31893097	NA	NA	NA	NA	NA
cg24487554	-0.0614423	0.897101	0.928543	-3.54172	0.0011861	0.0435323	-2.1877	NA	NA	NA	8	144163853	R	II	IGR	shelf	IGR-shelf	chr8:144166471-144166787	NA	NA	NA	NA	NA
cg27121267	0.10694	0.768905	0.661966	3.54151	0.00118678	0.043546	-2.18826	ACRV1	56	NA	11	125544292	F	II	Body	opensea	Body-opensea	NA	NA	TRUE	NA	NA	NA
cg22664258	0.12373	0.862446	0.738717	3.54105	0.00118829	0.0435679	-2.18948	NA	NA	NA	12	25836256	R	II	IGR	opensea	IGR-opensea	NA	NA	TRUE	NA	NA	NA
cg23786205	0.175599	0.774794	0.599195	3.54085	0.00118893	0.0435792	-2.19	NA	NA	NA	10	77057425	R	II	IGR	shelf	IGR-shelf	chr10:77054582-77054929	NA	NA	NA	NA	NA
cg20734996	-0.0702636	0.653909	0.694172	-3.53967	0.00119279	0.0436337	-2.19312	NEURL4	84461	NA	17	7234027	F	II	TSS1500	shore	TSS1500-shore	chr17:7232330-7233151	NA	NA	NA	rs76379527	NA
cg10763483	0.0646429	0.785779	0.721136	3.53959	0.00119306	0.0436357	-2.19334	C13orf33	NA	Unclassified_Cell_type_specific	13	31479935	F	II	TSS1500	shore	TSS1500-shore	chr13:31480272-31481105	NA	NA	NA	rs73453463	NA
cg09224534	-0.053504	0.0368758	0.0603798	-3.53829	0.00119733	0.0437044	-2.19677	PSMB1	5689	Promoter_Associated	6	170863441	R	II	TSS1500	island	TSS1500-island	chr6:170863398-170863823	TRUE	NA	NA	NA	NA
cg25141611	-0.103981	0.429807	0.503788	-3.53742	0.00120021	0.0437408	-2.19909	ATP11A	23250	NA	13	113422162	R	II	Body	shore	Body-shore	chr13:113420152-113420384	NA	NA	NA	NA	NA
cg09608533	0.10601	0.731143	0.625133	3.53663	0.00120283	0.0437611	-2.20118	CPXM2	119587	NA	10	125618188	F	II	Body	shore	Body-shore	chr10:125617057-125617329	NA	NA	NA	NA	NA
cg12980830	0.101566	0.852232	0.750665	3.53622	0.00120419	0.0437706	-2.20226	TEAD1	7003	NA	11	12798726	R	II	Body	opensea	Body-opensea	NA	NA	TRUE	NA	NA	NA
cg01644592	0.0534765	0.850086	0.79661	3.53626	0.00120405	0.0437706	-2.20215	MOG	4340	Unclassified_Cell_type_specific	6	29633971	R	II	3'UTR	opensea	3'UTR-opensea	NA	NA	NA	NA	NA	NA
cg02380135	0.0509679	0.325296	0.274328	3.53528	0.00120731	0.0437987	-2.20475	KIF5C	3800	NA	2	149866270	R	II	Body	shore	Body-shore	chr2:149866654-149866890	NA	NA	NA	NA	NA
cg09073441	0.140527	0.748664	0.608137	3.53503	0.00120814	0.0438145	-2.20542	NA	NA	NA	10	91600543	F	II	IGR	shelf	IGR-shelf	chr10:91596974-91597792	NA	NA	NA	NA	NA
cg18294257	0.0587954	0.414362	0.355567	3.53486	0.00120871	0.0438235	-2.20587	SEC14L3	266629	NA	22	30867673	F	II	Body	opensea	Body-opensea	NA	NA	NA	NA	NA	NA
cg16806953	0.0529127	0.838658	0.785745	3.53476	0.00120904	0.0438316	-2.20613	NA	NA	NA	X	70272769	R	II	IGR	shore	IGR-shore	chrX:70273009-70273255	NA	TRUE	NA	NA	NA
cg13201644	-0.0815195	0.789652	0.841172	-3.5342	0.0012109	0.0438671	-2.20761	STOML1	9399	NA	15	74277634	R	II	Body	opensea	Body-opensea	NA	NA	TRUE	NA	NA	rs35715747
cg14759284	-0.0777513	0.201602	0.249354	-3.53404	0.00121145	0.0438735	-2.20805	SRPX	8406	NA	X	38080303	F	II	TSS200	shore	TSS200-shore	chrX:38079691-38080150	NA	NA	NA	NA	NA
cg13218710	-0.0544275	0.239613	0.264041	3.53407	0.00121134	0.0438735	-2.20796	SHROOM1	134549	Unclassified_Cell_type_specific	5	132158887	F	II	Body	island	Body-island	chr5:132158542-132159203	NA	NA	NA	NA	NA
cg16549027	0.0742683	0.645419	0.571151	3.53367	0.00121267	0.043885	-2.20901	CUL9	23113	Promoter_Associated	6	43149629	R	II	TSS1500	shore	TSS1500-shore	chr6:43149736-43150009	NA	NA	NA	NA	NA
cg14384158	-0.0678581	0.13498	0.172838	3.53336	0.00121372	0.0438905	-2.20985	NELF	NA	Unclassified	9	140348828	F	I	Body	shore	Body-shore	chr9:140349704-140349970	NA	NA	NA	NA	NA
cg05969306	0.0993787	0.809805	0.710427	3.53352	0.00121316	0.0438905	-2.2094	NUDT15	55270	Promoter_Associated	13	48612661	F	II	Body	shore	Body-shore	chr13:48611646-48612268	NA	NA	NA	NA	NA
cg03058163	0.122704	0.704152	0.581448	3.53303	0.00121482	0.0439086	-2.21072	SDF4	51150	Gene_Associated_Cell_type_specific	1	1153338	F	II	Body	shore	Body-shore	chr1:1153784-1154419	NA	NA	NA	NA	NA
cg15943335	0.0715262	0.907704	0.836178	3.53259	0.00121628	0.0439351	-2.21188	CSMD3	114788	NA	8	113655436	F	II	Body	opensea	Body-opensea	NA	NA	NA	NA	NA	NA
cg10113101	-0.070865	0.474165	0.51503	-3.53192	0.00121854	0.0439826	-2.21366	SCRN1	9805	Unclassified	7	30029743	F	I	TSS1500	island	TSS1500-island	chr7:30028518-30029822	TRUE	NA	NA	NA	NA
cg24431033	0.0742779	0.775936	0.701658	3.53167	0.00121936	0.044001	-2.21431	TXNL1	9352	Promoter_Associated	18	54306437	R	II	TSS1500	shore	TSS1500-shore	chr18:54305419-54306087	NA	NA	NA	NA	NA
cg02296916	0.074618	0.214159	0.139541	3.53168	0.00121933	0.044001	-2.21428	XRCC4	7518	Promoter_Associated	5	82372944	F	II	TSS1500	shore	TSS1500-shore	chr5:82373102-82373347	NA	NA	NA	NA	NA
cg07733481	0.0980683	0.213084	0.115016	3.53171	0.00121924	0.044001	-2.21421	SEMA5B	54437	NA	3	122694286	F	II	5'UTR	opensea	5'UTR-opensea	NA	TRUE	TRUE	NA	NA	NA
cg07035242	-0.062044	0.686791	0.718835	-3.53158	0.00121967	0.0440045	-2.21455	UBIAD1	29914	NA	1	11336263	F	II	Body	shelf	Body-shelf	chr1:11333259-11333547	NA	NA	NA	NA	NA
cg00082897	-0.0528298	0.830498	0.853328	-3.53074	0.00122249	0.0440461	-2.21677	TYMP	1890	Unclassified_Cell_type_specific	22	50967392	R	II	Body	island	Body-island	chr22:50963608-50970768	NA	NA	NA	NA	NA
cg07951355	0.0628909	0.538989	0.476098	3.53056	0.00122309	0.0440564	-2.21725	NA	NA	Unclassified	1	40123717	F	II	IGR	opensea	IGR-opensea	NA	TRUE	TRUE	NA	NA	NA
cg07467062	0.063788	0.200635	0.136847	3.53046	0.00122344	0.0440614	-2.21752	BAT3	NA	NA	6	31619513	F	II	Body	shore	Body-shore	chr6:31619856-31620525	NA	NA	high-CpG:31727460-31728478	rs73728965	NA
cg14413533	0.0543031	0.85831	0.804007	3.52991	0.00122529	0.0440749	-2.21897	WFDC6	140870	NA	20	44164188	F	II	Body	opensea	Body-opensea	NA	NA	NA	NA	NA	NA
cg07969095	-0.0813645	0.836708	0.888072	-3.52998	0.00122506	0.0440749	-2.21879	ACVR2A	92	NA	2	148606712	F	II	Body	shelf	Body-shelf	chr2:148601280-148602859	NA	NA	NA	NA	NA
cg24082526	0.183447	0.719233	0.535787	3.53016	0.00122444	0.0440749	-2.2183	RPL13AP5	NA	Promoter_Associated	19	49993125	R	II	Body	shore	Body-shore	chr19:49991240-49991518	NA	NA	NA	NA	NA
cg14434922	0.0630839	0.889162	0.826078	3.52903	0.00122826	0.0441029	-2.2213	DMRT3	58524	NA	9	991047	F	II	3'UTR	opensea	3'UTR-opensea	NA	NA	NA	NA	NA	NA
cg09250072	0.14426	0.772856	0.628596	3.52903	0.00122826	0.0441029	-2.2213	DACT1	51339	NA	14	59107737	F	II	Body	shelf	Body-shelf	chr14:59104299-59105577	NA	NA	NA	NA	NA
cg13716026	0.09018	0.91364	0.82346	3.52916	0.00122782	0.0441029	-2.22096	TMC1	117531	NA	9	75192209	F	II	5'UTR	opensea	5'UTR-opensea	NA	NA	TRUE	NA	NA	NA
cg14263222	0.0549838	0.92378	0.868796	3.52871	0.00122932	0.0441231	-2.22213	OLFM1	10439	NA	9	138008934	R	II	Body	shelf	Body-shelf	chr9:138011606-138011815	NA	NA	NA	NA	NA
cg03655692	0.126082	0.723855	0.597774	3.52818	0.00123112	0.0441419	-2.22354	NA	NA	NA	8	118636496	R	II	IGR	opensea	IGR-opensea	NA	NA	TRUE	NA	NA	NA
cg11837749	0.0686961	0.779221	0.710525	-3.52839	0.00123043	0.0441419	-2.22299	ACOT11	26027	NA	1	55047332	R	II	Body	opensea	Body-opensea	NA	TRUE	TRUE	NA	NA	NA
cg06707910	0.0736195	0.607285	0.533666	3.52767	0.00123285	0.0441659	-2.22489	CECR5	NA	Promoter_Associated	22	17640812	F	II	Body	shore	Body-shore	chr22:17639481-17640714	NA	NA	NA	rs79677339	NA
cg04350307	0.0539736	0.285573	0.231599	3.52775	0.00123259	0.0441659	-2.22468	NA	NA	NA	2	223177742	F	II	IGR	shore	IGR-shore	chr2:223176493-223177515	NA	TRUE	NA	rs76082621	NA
cg21917532	-0.0600568	0.0368688	0.0669255	-3.52734	0.00123397	0.0441834	-2.22576	CSMD3	114788	NA	8	114448665	R	II	Body	shelf	Body-shelf	chr8:114444826-114445085	NA	NA	NA	NA	NA
cg22583147	0.187842	0.743626	0.555784	3.52706	0.00123492	0.0442058	-2.22649	C3orf77	NA	Unclassified_Cell_type_specific	3	44331824	F	II	Body	opensea	Body-opensea	NA	NA	NA	NA	NA	NA
cg20310100	-0.165575	0.501239	0.636814	-3.52681	0.00123577	0.0442115	-2.22716	LRP5	4041	Unclassified	11	68081207	R	II	Body	shore	Body-shore	chr11:68080365-68080931	NA	NA	NA	NA	NA
cg14934280	0.0706545	0.391533	0.320879	3.52648	0.00123691	0.0442321	-2.22804	GRLF1	NA	Gene_Associated	19	47494587	F	II	Body	opensea	Body-opensea	NA	NA	TRUE	NA	NA	NA
cg26683137	0.0852109	0.31609	0.230879	3.52609	0.00123822	0.044248	-2.22907	FNDC8	54752	Promoter_Associated	17	33447208	F	II	TSS1500	shore	TSS1500-shore	chr17:33446426-33447063	NA	NA	NA	NA	NA
cg04593538	0.110396	0.797537	0.687141	3.52594	0.00123875	0.0442565	-2.22947	MEOX1	4222	NA	17	41740208	F	II	TSS1500	opensea	TSS1500-opensea	NA	NA	TRUE	NA	rs3034949	NA
cg24137448	0.147951	0.700387	0.552436	3.52529	0.00124095	0.0442793	-2.23119	SNX11	29916	Gene_Associated_Cell_type_specific	17	46189113	R	II	5'UTR	shelf	5'UTR-shelf	chr17:46184836-46185174	NA	NA	NA	NA	NA
cg25585279	0.14549	0.814791	0.669301	3.52536	0.00124073	0.0442793	-2.23101	NA	NA	NA	4	2763026	F	II	IGR	shelf	IGR-shelf	chr4:2765638-2766063	TRUE	NA	NA	rs1616575	NA
cg16857113	0.127331	0.761388	0.634057	3.52497	0.00124205	0.0442993	-2.23203	CNTN6	27255	NA	3	1133865	R	II	TSS1500	opensea	TSS1500-opensea	NA	NA	NA	NA	NA	NA
cg16004008	0.0519869	0.381267	0.32928	3.5248	0.00124264	0.0443115	-2.23249	NRGN	4900	Unclassified	11	124609413	R	II	TSS1500	shore	TSS1500-shore	chr11:124609552-124610471	NA	NA	NA	NA	NA
cg18770231	0.0663065	0.236445	0.170138	3.5231	0.00124845	0.0444146	-2.23697	NA	NA	NA	1	102119095	R	II	IGR	opensea	IGR-opensea	NA	NA	TRUE	NA	NA	NA
cg19114820	-0.0725272	0.204334	0.246861	-3.52241	0.00125082	0.0444387	-2.2388	ZNF22	7570	Unclassified	10	45496705	R	I	5'UTR	shore	5'UTR-shore	chr10:45496275-45496550	TRUE	NA	NA	NA	NA
cg00975971	0.0709823	0.897128	0.826146	3.52218	0.00125163	0.0444527	-2.23942	ANKH	56172	NA	5	14744206	R	II	Body	opensea	Body-opensea	NA	NA	TRUE	NA	NA	NA
cg02466892	0.113857	0.855387	0.74153	3.52195	0.00125242	0.0444632	-2.24002	NA	NA	NA	3	105069006	R	II	IGR	shelf	IGR-shelf	chr3:105072529-105072962	NA	NA	NA	NA	NA
cg13799081	0.127898	0.652929	0.525031	3.52143	0.00125421	0.044467	-2.2414	RBM20	282996	NA	10	112410313	R	II	Body	opensea	Body-opensea	NA	NA	TRUE	NA	NA	NA
cg24863152	0.123321	0.547582	0.424261	3.52154	0.00125381	0.044467	-2.24109	PLEKHG1	57480	Unclassified_Cell_type_specific	6	151134876	F	II	Body	opensea	Body-opensea	NA	NA	TRUE	NA	NA	NA
cg04350913	-0.0593393	0.0943989	0.123738	-3.52112	0.00125527	0.044486	-2.24221	FGF12	2257	NA	3	192126584	R	II	5'UTR	island	5'UTR-island	chr3:192125821-192127994	TRUE	NA	NA	NA	NA
cg26839325	0.121178	0.533429	0.412251	3.52071	0.00125667	0.0445095	-2.24329	BMP15	9210	NA	X	50653828	R	II	1stExon	opensea	1stExon-opensea	NA	NA	NA	NA	NA	NA
cg03073429	0.0803776	0.339283	0.258906	3.52026	0.00125823	0.0445513	-2.24447	CPXM2	119587	NA	10	125506257	F	II	3'UTR	opensea	3'UTR-opensea	NA	NA	TRUE	NA	rs7088479	NA
cg08690412	0.0790615	0.777621	0.698559	-3.51991	0.00125944	0.0445581	-2.2454	SRGAP3	9901	NA	3	9240454	R	II	Body	opensea	Body-opensea	NA	NA	TRUE	NA	NA	NA
cg18395636	-0.144773	0.225537	0.34031	-3.51997	0.00125924	0.0445581	-2.24524	RAB38	23682	NA	11	87908785	F	I	TSS200	shore	TSS200-shore	chr11:87908243-87908614	NA	NA	NA	NA	NA
cg15975513	0.0525146	0.855328	0.802814	3.51935	0.0012614	0.0446076	-2.24689	ASPG	374569	Unclassified	14	104560537	R	II	Body	opensea	Body-opensea	NA	NA	TRUE	NA	NA	NA
cg02738298	0.0751778	0.495697	0.420519	3.51911	0.00126223	0.0446132	-2.24753	GRM2	2912	NA	3	51749852	R	II	Body	island	Body-island	chr3:51749754-51750061	NA	NA	NA	NA	rs61729081
cg12800962	0.0638083	0.774817	0.711008	3.5186	0.001264	0.0446356	-2.24888	NA	NA	NA	20	48626437	R	II	IGR	island	IGR-island	chr20:48626436-48626976	NA	NA	NA	NA	NA
cg14109388	0.176864	0.801682	0.624819	3.51837	0.00126481	0.0446381	-2.24949	NA	NA	NA	4	25940163	F	II	IGR	opensea	IGR-opensea	NA	NA	TRUE	NA	NA	NA
cg02053678	0.0800411	0.314528	0.234487	3.51783	0.00126668	0.0446427	-2.25091	T	NA	NA	6	166579057	R	II	Body	shore	Body-shore	chr6:166579973-166583423	NA	NA	NA	NA	NA
cg01868128	0.101228	0.65796	0.556732	3.51787	0.00126655	0.0446427	-2.25081	LCE5A	254910	NA	1	152483675	F	II	5'UTR	opensea	5'UTR-opensea	NA	NA	NA	NA	NA	NA
cg16592658	0.112412	0.533515	0.421103	3.51813	0.00126563	0.0446427	-2.25011	EBI3	10148	NA	19	4229887	R	II	Body	opensea	Body-opensea	NA	NA	NA	NA	NA	NA
cg05427907	0.0721158	0.800838	0.728722	-3.51752	0.00126775	0.0446558	-2.25172	FAM83A	84985	NA	8	124216259	F	II	Body	shelf	Body-shelf	chr8:124219411-124219809	NA	NA	NA	NA	NA
cg05650559	0.0545966	0.930338	0.875741	3.5174	0.00126817	0.0446588	-2.25204	SCHIP1	29970	NA	3	159201035	F	II	Body	opensea	Body-opensea	NA	NA	TRUE	NA	NA	NA
cg05877104	0.0737261	0.591416	0.51769	3.51722	0.00126881	0.0446632	-2.25252	NA	NA	NA	6	167507447	F	I	IGR	island	IGR-island	chr6:167507434-167507730	NA	NA	NA	NA	NA
cg14530382	-0.0852838	0.372189	0.427473	-3.51709	0.00126926	0.0446698	-2.25286	SH2D3A	10045	Promoter_Associated	19	6753525	R	I	Body	island	Body-island	chr19:6752515-6753657	TRUE	NA	NA	NA	NA
cg18328933	-0.060859	0.540808	0.571667	-3.51649	0.00127135	0.0446968	-2.25445	ABHD14B	84836	Promoter_Associated	3	52008538	R	II	1stExon	shore	1stExon-shore	chr3:52008943-52009339	NA	TRUE	NA	NA	NA
cg09184467	-0.0584467	0.232181	0.260628	-3.51652	0.00127123	0.0446968	-2.25435	DCLRE1C	64421	Promoter_Associated	10	14995699	F	I	Body	island	Body-island	chr10:14995680-14996431	NA	NA	NA	rs3814176	NA
cg03677161	0.127262	0.732256	0.604994	3.51659	0.00127099	0.0446968	-2.25417	NA	NA	Unclassified_Cell_type_specific	1	59278958	F	II	IGR	shore	IGR-shore	chr1:59280240-59280490	NA	NA	NA	NA	NA
cg11942181	0.0685489	0.528283	0.459735	3.51617	0.00127247	0.044705	-2.25529	NA	NA	NA	2	129659946	F	II	IGR	island	IGR-island	chr2:129659681-129659947	NA	NA	NA	NA	NA
cg06330431	0.130365	0.723667	0.593302	3.51607	0.0012728	0.0447103	-2.25555	RHPN1	114822	NA	8	144460468	R	II	Body	shore	Body-shore	chr8:144461972-144462261	NA	NA	NA	NA	NA
cg13995497	0.05503	0.257885	0.202855	3.51581	0.00127372	0.0447275	-2.25624	NA	NA	NA	2	177057485	R	II	IGR	shelf	IGR-shelf	chr2:177052957-177054350	NA	NA	NA	NA	NA
cg12478290	-0.0588804	0.0437943	0.0726747	-3.51543	0.00127504	0.0447527	-2.25724	CALM2	805	Promoter_Associated	2	47403936	F	II	TSS200	island	TSS200-island	chr2:47402809-47404105	NA	NA	NA	NA	NA
cg18399427	0.0979335	0.812522	0.714588	3.51554	0.00127466	0.0447527	-2.25694	PLXNB2	23654	NA	22	50724844	R	II	Body	shore	Body-shore	chr22:50725469-50725818	NA	NA	NA	NA	NA
cg02348430	0.101872	0.902874	0.801003	3.5153	0.00127553	0.0447574	-2.2576	BICC1	80114	NA	10	60567288	F	II	Body	opensea	Body-opensea	NA	NA	TRUE	NA	NA	NA
cg11704005	-0.115358	0.418778	0.504135	-3.51492	0.00127686	0.0447706	-2.2586	PAX7	5081	NA	1	19002948	R	I	Body	opensea	Body-opensea	NA	NA	TRUE	NA	NA	NA
cg21247666	-0.0642285	0.675646	0.709874	-3.51474	0.00127746	0.044773	-2.25906	KRAS	3845	Gene_Associated_Cell_type_specific	12	25394244	R	I	Body	opensea	Body-opensea	NA	NA	NA	NA	NA	NA
cg10902738	0.0511913	0.904891	0.853699	3.51476	0.00127741	0.044773	-2.25901	NA	NA	NA	8	134895500	R	II	IGR	opensea	IGR-opensea	NA	NA	TRUE	NA	NA	NA
cg24990989	0.112823	0.789528	0.676705	3.51464	0.00127784	0.0447827	-2.25934	BUD31	8896	NA	7	99013849	F	II	Body	shelf	Body-shelf	chr7:99016967-99017289	NA	NA	NA	NA	NA
cg02901006	0.0712512	0.299933	0.228682	3.51444	0.00127854	0.044796	-2.25987	CCL25	6370	NA	19	8117024	R	II	TSS1500	shore	TSS1500-shore	chr19:8115250-8115524	NA	NA	NA	NA	rs34382798
cg14167389	-0.133216	0.456031	0.559247	-3.51421	0.00127935	0.0448094	-2.26048	MTMR9L	NA	NA	1	32708250	F	II	TSS1500	shore	TSS1500-shore	chr1:32705524-32707141	NA	NA	NA	rs77998113	NA
cg10261205	-0.108315	0.703359	0.781674	-3.51401	0.00128003	0.0448193	-2.26099	ATHL1	NA	NA	11	289927	R	I	Body	island	Body-island	chr11:289771-290010	NA	NA	NA	NA	rs75564014
cg21155316	0.0516221	0.518313	0.466691	3.51357	0.00128159	0.0448348	-2.26215	LGTN	NA	Promoter_Associated	1	206786170	R	II	TSS1500	shore	TSS1500-shore	chr1:206785804-206786030	NA	NA	NA	NA	NA
cg18289508	0.0890378	0.688386	0.599348	3.51258	0.00128507	0.0448986	-2.26476	NA	NA	NA	3	36990155	R	II	IGR	shelf	IGR-shelf	chr3:36985540-36987041	NA	NA	NA	NA	NA
cg03787486	-0.0620627	0.018781	0.0508437	-3.51204	0.00128699	0.0449345	-2.2662	ADH5	128	Promoter_Associated	4	100009490	F	II	Body	shore	Body-shore	chr4:100009736-100010129	NA	NA	NA	NA	NA
cg20131596	-0.0795554	0.779379	0.828934	-3.51162	0.00128846	0.0449451	-2.2673	PAM	5066	NA	5	102201128	F	II	TSS1500	shore	TSS1500-shore	chr5:102201583-102201912	NA	TRUE	NA	NA	NA
cg10297193	0.112153	0.647166	0.535013	3.51152	0.00128883	0.0449543	-2.26757	NA	NA	NA	15	102111502	R	II	IGR	opensea	IGR-opensea	NA	NA	NA	NA	NA	NA
cg27509105	0.14218	0.710577	0.568397	3.5107	0.00129174	0.044963	-2.26974	NA	NA	NA	2	39740720	F	II	IGR	opensea	IGR-opensea	NA	TRUE	TRUE	NA	NA	NA
cg11707665	0.0649507	0.4803	0.41535	3.5107	0.00129172	0.044963	-2.26972	GPR133	NA	NA	12	131490527	F	II	Body	shore	Body-shore	chr12:131488696-131488975	NA	NA	NA	NA	NA
cg16289848	0.0654105	0.899455	0.834044	3.51086	0.00129117	0.044963	-2.26931	FRAS1	80144	NA	4	79231477	F	II	Body	opensea	Body-opensea	NA	NA	TRUE	NA	NA	rs75494148
cg16118839	0.159835	0.827235	0.6674	3.51093	0.0012909	0.044963	-2.26912	CTSC	1075	Promoter_Associated_Cell_type_specific	11	88069169	F	II	Body	shore	Body-shore	chr11:88070501-88071042	NA	NA	NA	rs10830711	NA
cg03055693	0.0644678	0.725502	0.661034	-3.51095	0.00129086	0.044963	-2.26909	LAMA5	3911	NA	20	60910388	R	II	Body	shore	Body-shore	chr20:60911975-60912249	NA	NA	NA	NA	NA
cg07771160	0.105954	0.714479	0.608524	3.51117	0.00129008	0.044963	-2.2685	ADAMTS5	11096	NA	21	28335945	R	II	Body	shore	Body-shore	chr21:28337856-28340237	NA	NA	NA	NA	rs9636789
cg19509675	0.0945239	0.505387	0.410863	3.50978	0.00129501	0.0450206	-2.27217	NA	NA	NA	14	57603592	F	II	IGR	opensea	IGR-opensea	NA	NA	TRUE	NA	NA	NA
cg20783956	0.0550381	0.910524	0.855486	3.50985	0.00129477	0.0450206	-2.27199	NA	NA	NA	4	189358149	R	II	IGR	opensea	IGR-opensea	NA	NA	TRUE	NA	NA	NA
cg11706849	0.127798	0.808696	0.680898	3.50988	0.00129465	0.0450206	-2.2719	MGAT5	4249	NA	2	135047381	R	II	Body	opensea	Body-opensea	NA	NA	TRUE	NA	NA	rs13411357
cg10580513	0.0739003	0.904875	0.830974	3.50963	0.00129555	0.0450206	-2.27257	OR2L8	391190	NA	1	248111283	F	II	TSS1500	opensea	TSS1500-opensea	NA	NA	NA	NA	rs74898415	NA
cg03441713	0.0564629	0.792259	0.735796	-3.50882	0.00129842	0.0450795	-2.2747	UMODL1	89766	NA	21	43491362	F	II	TSS200	opensea	TSS200-opensea	NA	NA	NA	NA	rs79477845	NA
cg09939079	0.0721663	0.387305	0.315139	3.50875	0.00129867	0.0450808	-2.27488	YEATS4	8089	Promoter_Associated	12	69753248	F	II	TSS1500	shore	TSS1500-shore	chr12:69753445-69754088	NA	NA	NA	NA	NA
cg11389953	-0.068748	0.887979	0.926727	-3.50851	0.00129951	0.0451011	-2.2755	NA	NA	NA	8	87522676	R	II	IGR	shore	IGR-shore	chr8:87520573-87521116	NA	NA	NA	NA	NA
cg03041841	-0.0523227	0.146344	0.168667	3.50835	0.00130009	0.0451078	-2.27593	C9orf75	NA	NA	9	140094281	R	II	1stExon	island	1stExon-island	chr9:140093882-140095686	NA	NA	NA	NA	NA
cg27566947	0.0741396	0.820454	0.746315	3.50796	0.00130151	0.0451233	-2.27698	SLC12A6	9990	NA	15	34628815	R	II	1stExon	shore	1stExon-shore	chr15:34629575-34630396	NA	NA	NA	NA	NA
cg09951650	-0.0576877	0.00889193	0.0365796	-3.50732	0.0013038	0.0451504	-2.27867	AP4E1	23431	Promoter_Associated	15	51200814	F	I	TSS200	island	TSS200-island	chr15:51200258-51201270	TRUE	NA	high-CpG:48987631-48988278	rs2306329	NA
cg01689404	0.0765034	0.543433	0.46693	3.50746	0.00130328	0.0451504	-2.27828	NA	NA	NA	17	35423942	F	II	IGR	opensea	IGR-opensea	NA	NA	TRUE	NA	rs8066318	NA
cg23055496	0.0569741	0.785895	0.728921	3.50663	0.00130624	0.0451699	-2.28047	GRM7	2917	NA	3	6906371	F	II	Body	shore	Body-shore	chr3:6904133-6904641	NA	NA	NA	NA	NA
cg26392367	0.0555429	0.235066	0.179523	3.50634	0.00130731	0.0451833	-2.28125	NA	NA	Unclassified	17	17566891	R	II	IGR	opensea	IGR-opensea	NA	NA	TRUE	NA	NA	NA
cg19917530	0.118741	0.64443	0.525689	3.50521	0.00131136	0.045265	-2.28422	NCKAP5	344148	NA	2	133855847	R	II	Body	opensea	Body-opensea	NA	NA	TRUE	NA	NA	NA
cg19570154	0.0939395	0.41909	0.325151	3.50464	0.0013134	0.0452937	-2.28572	NA	NA	NA	2	5513337	F	II	IGR	opensea	IGR-opensea	NA	NA	TRUE	NA	NA	NA
cg11961918	0.104817	0.799761	0.694944	3.50413	0.00131524	0.0453034	-2.28706	PEG10	23089	NA	7	94295627	R	II	3'UTR	shore	3'UTR-shore	chr7:94293609-94293864	NA	NA	NA	NA	NA
cg07707891	0.0584483	0.89241	0.833962	3.50415	0.00131519	0.0453034	-2.28702	MRPS6	64968	NA	21	35473313	F	II	Body	opensea	Body-opensea	NA	NA	TRUE	NA	NA	NA
cg15591384	-0.089193	0.772314	0.831507	-3.50387	0.0013162	0.0453116	-2.28776	HLA-DRB6	NA	NA	6	32525960	R	II	Body	opensea	Body-opensea	NA	NA	NA	NA	NA	NA
cg02311456	0.0863225	0.294534	0.208211	3.5033	0.00131825	0.0453425	-2.28926	MRFAP1L1	114932	NA	4	6710661	R	II	3'UTR	shore	3'UTR-shore	chr4:6710948-6711793	NA	NA	NA	NA	NA
cg15346781	-0.0816207	0.314808	0.366429	-3.50314	0.00131884	0.0453433	-2.28969	RSAD2	91543	Unclassified_Cell_type_specific	2	7017571	F	II	TSS1500	opensea	TSS1500-opensea	NA	NA	NA	NA	rs55872551	NA
cg14838017	-0.0570966	0.0213094	0.0484059	-3.50279	0.00132008	0.0453671	-2.29059	DCAF8	50717	Promoter_Associated	1	160232450	F	II	TSS200	island	TSS200-island	chr1:160231755-160232451	NA	NA	NA	NA	NA
cg15044010	-0.070446	0.877019	0.917465	-3.50267	0.00132051	0.0453703	-2.29091	SRPK2	6733	NA	7	104897205	F	II	Body	opensea	Body-opensea	NA	NA	TRUE	NA	rs6466051	NA
cg14384283	0.0584358	0.876564	0.818128	-3.50172	0.00132397	0.0454165	-2.29342	NA	NA	NA	9	136869371	F	II	IGR	opensea	IGR-opensea	NA	NA	NA	NA	NA	NA
cg25948255	0.0856221	0.84627	0.760648	3.50149	0.00132481	0.0454272	-2.29403	CADM2	253559	NA	3	85512134	R	II	Body	opensea	Body-opensea	NA	NA	TRUE	NA	NA	NA
cg04614290	0.0683123	0.865528	0.797216	3.50151	0.00132474	0.0454272	-2.29398	LSM7	51690	Promoter_Associated	19	2327696	F	II	Body	shore	Body-shore	chr19:2328364-2329089	TRUE	NA	NA	NA	NA
cg03017135	-0.090831	0.508039	0.56887	-3.50114	0.0013261	0.0454591	-2.29496	NA	NA	NA	14	77504156	R	I	IGR	opensea	IGR-opensea	NA	NA	TRUE	NA	NA	rs61991642
cg02926110	-0.05908	0.0182034	0.0472834	-3.50047	0.00132853	0.0454951	-2.29672	MYO9A	4649	Promoter_Associated	15	72411069	F	II	TSS1500	shore	TSS1500-shore	chr15:72409862-72411002	NA	NA	NA	NA	NA
cg19672873	0.0930506	0.779647	0.686596	3.50035	0.00132898	0.0454982	-2.29705	FAM177B	400823	NA	1	222910534	F	II	TSS200	opensea	TSS200-opensea	NA	NA	TRUE	NA	NA	NA
cg03016867	0.060958	0.91708	0.856122	3.49977	0.00133107	0.0455312	-2.29856	SH3TC2	79628	NA	5	148442890	F	II	TSS200	opensea	TSS200-opensea	NA	NA	TRUE	NA	NA	NA
cg16738558	-0.0996869	0.262171	0.331858	-3.49948	0.00133214	0.0455476	-2.29933	NA	NA	NA	X	82765457	R	I	IGR	island	IGR-island	chrX:82765442-82765776	NA	NA	NA	NA	NA
cg25481680	-0.0584042	0.114029	0.142433	-3.49904	0.00133376	0.0455583	-2.30049	PCGF6	84108	Promoter_Associated_Cell_type_specific	10	105110878	R	I	5'UTR	island	5'UTR-island	chr10:105110265-105111008	NA	NA	high-CpG:105100817-105100890	NA	NA
cg00539368	-0.058437	0.0695878	0.0980249	-3.49828	0.00133652	0.0455927	-2.30248	NA	NA	Unclassified	18	74514137	R	II	IGR	island	IGR-island	chr18:74514040-74514292	NA	NA	NA	NA	NA
cg13146484	0.129383	0.563919	0.434536	3.49835	0.00133627	0.0455927	-2.3023	NA	NA	NA	14	61645461	R	II	IGR	opensea	IGR-opensea	NA	TRUE	TRUE	NA	NA	NA
cg22911462	0.0560308	0.776921	0.72089	-3.49743	0.00133965	0.0456374	-2.30473	NA	NA	NA	2	73162158	R	II	IGR	opensea	IGR-opensea	NA	TRUE	TRUE	NA	NA	NA
cg16508068	-0.0555398	0.266663	0.292203	3.49709	0.0013409	0.0456576	-2.30562	HHEX	3087	Promoter_Associated	10	94451736	F	II	Body	island	Body-island	chr10:94451329-94451737	NA	NA	NA	NA	NA
cg05987548	-0.088563	0.693536	0.752099	-3.49712	0.0013408	0.0456576	-2.30555	NA	NA	NA	16	33962359	R	II	IGR	island	IGR-island	chr16:33961237-33962487	NA	NA	NA	NA	rs76793526
cg11161597	0.0682781	0.328791	0.260513	3.49672	0.00134227	0.0456731	-2.30661	NA	NA	Unclassified_Cell_type_specific	12	132652473	R	I	IGR	shore	IGR-shore	chr12:132653023-132653236	NA	NA	NA	NA	rs76473616
cg19599862	-0.0784888	0.0335749	0.0820637	-3.49658	0.00134278	0.0456811	-2.30697	ZNF226	7769	Promoter_Associated	19	44669327	R	II	1stExon	opensea	1stExon-opensea	NA	NA	NA	NA	NA	rs1107064
cg09614810	0.107812	0.87841	0.770598	3.49655	0.00134289	0.0456813	-2.30705	EEF1A1	1915	NA	6	74227212	R	II	3'UTR	shelf	3'UTR-shelf	chr6:74229962-74231497	NA	NA	NA	NA	NA
cg25531857	0.153291	0.752955	0.599664	3.49599	0.00134495	0.045708	-2.30852	C20orf199	NA	NA	20	47897451	F	II	Body	shelf	Body-shelf	chr20:47894197-47895199	NA	NA	NA	NA	rs8590
cg17830209	0.0594085	0.844769	0.78536	-3.49462	0.00135002	0.0457868	-2.31214	FLJ90757	NA	NA	17	79006166	R	II	Body	shore	Body-shore	chr17:79006584-79006835	NA	NA	NA	NA	NA
cg08959182	0.0817889	0.726432	0.644643	3.49456	0.00135024	0.0457871	-2.31229	NA	NA	NA	5	87661076	R	II	IGR	opensea	IGR-opensea	NA	NA	TRUE	NA	NA	NA
cg01938887	-0.0717728	0.344462	0.386235	-3.49432	0.00135113	0.0457987	-2.31293	HTATSF1	27336	Promoter_Associated_Cell_type_specific	X	135579106	F	I	TSS1500	island	TSS1500-island	chrX:135579001-135580099	TRUE	NA	NA	NA	NA
cg02276070	0.0505427	0.924425	0.873883	3.49421	0.00135155	0.0458016	-2.31322	ARSI	340075	NA	5	149683066	F	II	TSS1500	shore	TSS1500-shore	chr5:149681702-149682601	NA	NA	NA	NA	NA
cg22022067	0.0635057	0.905262	0.841757	-3.49413	0.00135184	0.0458058	-2.31343	NOTCH4	4855	NA	6	32172124	F	II	Body	opensea	Body-opensea	NA	NA	NA	NA	NA	rs61756002
cg26727221	0.0637883	0.706842	0.643054	3.49314	0.00135549	0.0458416	-2.31602	NA	NA	NA	8	112163550	F	II	IGR	opensea	IGR-opensea	NA	NA	TRUE	NA	NA	NA
cg13916255	0.0781601	0.860489	0.782329	3.49323	0.00135516	0.0458416	-2.31579	CALCR	799	NA	7	93190462	F	II	5'UTR	opensea	5'UTR-opensea	NA	NA	NA	NA	NA	NA
cg24697648	0.0631688	0.720047	0.656878	-3.49277	0.00135687	0.0458638	-2.31699	NOTCH4	4855	NA	6	32188317	F	II	Body	opensea	Body-opensea	NA	NA	NA	NA	NA	NA
cg00559935	-0.0538637	0.904546	0.92841	-3.49246	0.00135802	0.0458865	-2.31781	SCLY	51540	NA	2	238990731	R	II	Body	opensea	Body-opensea	NA	NA	NA	NA	NA	NA
cg18079334	0.0789217	0.30401	0.225088	3.49247	0.00135798	0.0458865	-2.31778	ARRDC4	91947	Unclassified_Cell_type_specific	15	98503376	F	II	TSS1500	shore	TSS1500-shore	chr15:98503534-98504649	NA	NA	NA	rs8030296	NA
cg26624673	-0.0523588	0.744707	0.767066	-3.49214	0.00135923	0.0458956	-2.31866	ADHFE1	137872	NA	8	67349092	F	II	Body	shelf	Body-shelf	chr8:67351287-67351839	NA	NA	NA	NA	NA
cg10830889	0.0529788	0.330234	0.277256	3.49169	0.00136092	0.0459159	-2.31986	ZNF226	7769	Promoter_Associated	19	44668862	R	II	TSS1500	opensea	TSS1500-opensea	NA	NA	NA	NA	NA	NA
cg07916071	-0.055652	0.0552482	0.0809002	-3.49142	0.00136191	0.0459364	-2.32056	PSMD4	5710	Promoter_Associated	1	151227225	R	I	5'UTR	opensea	5'UTR-opensea	NA	NA	NA	high-CpG:149493812-149493879	NA	NA
cg18385440	-0.0572251	0.730529	0.757754	-3.49013	0.00136674	0.0460053	-2.32396	APBA2	321	NA	15	29212889	F	II	TSS1500	opensea	TSS1500-opensea	NA	NA	TRUE	NA	NA	rs76891859
cg18688704	0.0517247	0.49468	0.442955	3.48994	0.00136743	0.0460175	-2.32444	PDGFC	56034	NA	4	157889520	R	II	Body	shelf	Body-shelf	chr4:157892685-157893286	NA	NA	NA	NA	NA
cg15572656	0.0990234	0.446818	0.347795	3.48972	0.00136829	0.0460205	-2.32504	TRIM39	56658	NA	6	30293258	R	II	TSS1500	shore	TSS1500-shore	chr6:30294169-30295071	NA	NA	NA	NA	NA
cg08734931	0.0631965	0.176242	0.113045	3.48982	0.00136791	0.0460205	-2.32478	FRMD4A	55691	Unclassified	10	14051649	F	II	Body	opensea	Body-opensea	NA	NA	NA	NA	rs77070803	NA
cg18780167	0.0605181	0.90554	0.845022	-3.48982	0.00136789	0.0460205	-2.32477	SIRPA	140885	NA	20	1916222	F	II	Body	shore	Body-shore	chr20:1918077-1918278	NA	NA	NA	NA	NA
cg10059484	0.0553732	0.218561	0.163187	3.48941	0.00136943	0.0460475	-2.32584	DCTD	1635	Promoter_Associated_Cell_type_specific	4	183839326	F	II	TSS1500	shore	TSS1500-shore	chr4:183838036-183839286	TRUE	NA	NA	rs74509049	NA
cg23243343	0.112438	0.704667	0.592229	3.48853	0.00137275	0.0461078	-2.32817	KRT80	144501	NA	12	52579609	R	II	Body	opensea	Body-opensea	NA	NA	NA	NA	NA	NA
cg18419276	0.0823808	0.331436	0.249055	3.48806	0.00137451	0.0461193	-2.3294	SNRNP200	23020	Promoter_Associated	2	96971862	F	II	TSS1500	shore	TSS1500-shore	chr2:96971125-96971556	NA	NA	NA	rs77215824	NA
cg09110292	-0.0521023	0.0943328	0.116435	-3.48813	0.00137425	0.0461193	-2.32922	ARHGAP12	94134	Promoter_Associated	10	32217076	R	I	5'UTR	island	5'UTR-island	chr10:32216901-32217102	TRUE	NA	NA	NA	NA
cg04274758	-0.0865965	0.918635	0.975231	-3.48799	0.00137476	0.0461219	-2.32958	OSBPL3	26031	NA	7	24891366	F	II	Body	opensea	Body-opensea	NA	NA	TRUE	NA	NA	NA
cg19482537	-0.0571656	0.099088	0.126254	-3.48778	0.00137557	0.0461328	-2.33014	CYFIP2	26999	Promoter_Associated	5	156692823	R	I	TSS1500	island	TSS1500-island	chr5:156692812-156693749	NA	NA	NA	NA	NA
cg25134071	-0.0565719	0.851802	0.878374	-3.48744	0.00137685	0.0461574	-2.33104	KLK9	284366	NA	19	51506362	F	II	3'UTR	island	3'UTR-island	chr19:51505914-51506363	NA	NA	NA	NA	NA
cg16847428	0.0922831	0.845211	0.752928	3.48728	0.00137744	0.0461624	-2.33144	NA	NA	NA	4	26095438	F	II	IGR	opensea	IGR-opensea	NA	NA	TRUE	NA	NA	NA
cg01355932	0.0518575	0.876011	0.824154	-3.4866	0.00138001	0.0461732	-2.33323	NA	NA	NA	8	982926	F	II	IGR	shore	IGR-shore	chr8:983687-986272	NA	NA	NA	NA	rs75672527
cg20638525	0.0506675	0.821809	0.771142	-3.48652	0.00138033	0.0461744	-2.33345	NA	NA	NA	11	45043197	F	II	IGR	opensea	IGR-opensea	NA	NA	TRUE	NA	NA	NA
cg13707951	-0.102139	0.0490054	0.121145	-3.48612	0.00138186	0.0462	-2.33452	FRMD4A	55691	NA	10	13749382	R	II	Body	opensea	Body-opensea	NA	TRUE	NA	low-CpG:13789184-13789672	NA	NA
cg24039780	0.0669583	0.92833	0.861372	3.48578	0.00138312	0.0462127	-2.33539	PBX1	5087	NA	1	164812337	R	II	Body	opensea	Body-opensea	NA	NA	TRUE	NA	NA	NA
cg01439631	0.164266	0.790121	0.625855	3.48557	0.00138394	0.0462292	-2.33596	SCLY	51540	NA	2	238973024	F	II	Body	shelf	Body-shelf	chr2:238969080-238969919	NA	NA	NA	rs7597367	NA
cg18396675	0.0802948	0.812452	0.732158	-3.48523	0.0013852	0.0462603	-2.33684	2020-09-04	5414	NA	17	56605391	R	II	Body	shelf	Body-shelf	chr17:56609025-56609583	NA	NA	NA	NA	NA
cg10209670	0.0863226	0.901243	0.814921	-3.48517	0.00138546	0.0462617	-2.33702	NA	NA	NA	15	93128681	R	II	IGR	opensea	IGR-opensea	NA	NA	NA	NA	NA	NA
cg01030406	0.101108	0.791763	0.690655	3.48463	0.0013875	0.0463003	-2.33843	NA	NA	NA	4	113374553	F	II	IGR	opensea	IGR-opensea	NA	NA	TRUE	NA	rs35188459	NA
cg18562989	-0.0753451	0.808885	0.854231	-3.48377	0.00139078	0.0463585	-2.3407	DPP6	1804	NA	7	153757172	F	I	Body	opensea	Body-opensea	NA	NA	NA	NA	rs78584866	NA
cg19797700	0.13726	0.718911	0.581651	3.4829	0.00139407	0.046423	-2.34297	RHOBTB1	9886	NA	10	62723590	F	II	Body	opensea	Body-opensea	NA	NA	TRUE	NA	NA	NA
cg03325014	-0.0802237	0.553166	0.603389	-3.48294	0.00139391	0.046423	-2.34286	NA	NA	Unclassified_Cell_type_specific	17	81028962	F	I	IGR	shelf	IGR-shelf	chr17:81032582-81032959	NA	NA	NA	rs55930010	NA
cg16750440	-0.104926	0.0655857	0.140512	-3.48279	0.00139452	0.0464314	-2.34327	C10orf79	NA	Promoter_Associated	10	105992436	R	I	TSS1500	shore	TSS1500-shore	chr10:105991899-105992248	NA	NA	NA	NA	NA
cg04807567	0.0579869	0.797871	0.739884	3.48257	0.00139534	0.0464405	-2.34384	MYO3B	140469	NA	2	171381284	F	II	Body	opensea	Body-opensea	NA	NA	TRUE	NA	NA	NA
cg15570293	0.0837424	0.828181	0.744439	3.4825	0.0013956	0.0464439	-2.34402	LSM7	51690	Promoter_Associated	19	2327692	F	II	Body	shore	Body-shore	chr19:2328364-2329089	TRUE	NA	NA	NA	NA
cg01653727	-0.0544365	0.209051	0.233488	3.48233	0.00139625	0.046445	-2.34447	FBXL18	80028	Promoter_Associated	7	5527669	F	II	Body	shore	Body-shore	chr7:5527926-5528180	NA	TRUE	NA	rs7799970	NA
cg24138857	0.0534578	0.577545	0.524087	3.48216	0.00139691	0.0464597	-2.34492	TNXB	7148	Unclassified	6	32055079	R	I	Body	island	Body-island	chr6:32055067-32055601	TRUE	TRUE	NA	NA	NA
cg01789501	0.16171	0.826399	0.664689	3.48212	0.00139707	0.0464611	-2.34503	NA	NA	NA	1	101272300	R	II	IGR	opensea	IGR-opensea	NA	NA	TRUE	NA	NA	NA
cg14296331	-0.0561251	0.882295	0.90842	-3.48171	0.00139864	0.0464809	-2.34611	WHSC1	NA	NA	4	1949947	F	II	3'UTR	opensea	3'UTR-opensea	NA	NA	NA	NA	NA	NA
cg01835384	0.10949	0.854442	0.744952	3.4803	0.00140404	0.0465423	-2.34981	TMEM30B	161291	NA	14	61744295	R	II	1stExon	shelf	1stExon-shelf	chr14:61746804-61748141	NA	NA	NA	NA	NA
cg19108747	-0.123114	0.28583	0.378944	-3.47969	0.0014064	0.046563	-2.35142	FAM124B	79843	NA	2	225266263	R	I	1stExon	opensea	1stExon-opensea	NA	NA	TRUE	NA	NA	NA
cg19478820	0.089563	0.766333	0.67677	-3.47956	0.00140691	0.0465682	-2.35177	NA	NA	NA	11	45044355	R	II	IGR	opensea	IGR-opensea	NA	NA	TRUE	NA	NA	NA
cg20729813	-0.0759803	0.522711	0.568691	-3.47909	0.00140872	0.0465885	-2.353	SORCS2	57537	NA	4	7502429	F	I	Body	opensea	Body-opensea	NA	NA	NA	NA	NA	rs75325764
cg16614527	0.0909904	0.870834	0.779844	3.47883	0.00140969	0.0465964	-2.35367	RACGAP1	29127	NA	12	50400225	R	II	Body	opensea	Body-opensea	NA	NA	TRUE	NA	NA	NA
cg23412850	-0.0776	0.121249	0.168849	-3.47833	0.00141163	0.0466186	-2.35499	SOCS2	8835	Unclassified	12	93967387	F	II	Body	island	Body-island	chr12:93963963-93967395	NA	NA	NA	NA	NA
cg07782285	0.0619154	0.24281	0.180894	3.47836	0.00141153	0.0466186	-2.35492	DAND5	199699	NA	19	13085442	F	II	3'UTR	opensea	3'UTR-opensea	NA	NA	NA	NA	NA	NA
cg12624155	0.0600527	0.924011	0.863958	3.47784	0.00141353	0.0466402	-2.35627	NAMPT	10135	NA	7	105922595	R	II	Body	shelf	Body-shelf	chr7:105924650-105925975	NA	NA	NA	NA	NA
cg02156723	0.158912	0.605172	0.446259	3.47777	0.00141379	0.0466406	-2.35645	NA	NA	Unclassified_Cell_type_specific	1	12100631	F	II	IGR	opensea	IGR-opensea	NA	TRUE	TRUE	NA	rs78207116	NA
cg17830754	0.0520346	0.264822	0.212787	3.47711	0.00141635	0.0466952	-2.35819	HSD11B1L	374875	NA	19	5679875	F	II	TSS1500	shore	TSS1500-shore	chr19:5680433-5681417	NA	NA	NA	NA	NA
cg18653195	0.095195	0.44432	0.349125	3.47635	0.0014193	0.0467348	-2.36019	SMOC1	64093	NA	14	70445813	F	II	Body	opensea	Body-opensea	NA	NA	TRUE	NA	NA	NA
cg17905462	0.104138	0.860905	0.756767	3.47602	0.00142061	0.046738	-2.36107	NA	NA	NA	10	92153495	R	II	IGR	opensea	IGR-opensea	NA	NA	TRUE	NA	NA	NA
cg02039404	0.13763	0.792063	0.654434	3.47604	0.00142054	0.046738	-2.36102	NA	NA	NA	2	70368784	F	II	IGR	shore	IGR-shore	chr2:70369139-70370130	NA	NA	NA	NA	NA
cg13961318	0.0663948	0.883609	0.817214	3.47625	0.00141972	0.046738	-2.36047	TRIM40	135644	NA	6	30107614	F	II	Body	opensea	Body-opensea	NA	NA	NA	NA	NA	rs74573357
cg14092997	0.071449	0.314663	0.243214	3.47501	0.00142453	0.0468011	-2.36372	KHSRP	8570	Promoter_Associated	19	6425737	F	II	TSS1500	island	TSS1500-island	chr19:6425485-6425843	NA	NA	NA	rs11671499	rs78558181
cg21797001	0.0893183	0.808341	0.719023	3.4749	0.00142496	0.0468043	-2.364	SPO11	23626	NA	20	55904364	R	II	TSS1500	shore	TSS1500-shore	chr20:55904668-55904976	NA	NA	NA	NA	NA
cg12833765	0.165819	0.744659	0.57884	3.47486	0.00142511	0.0468056	-2.36411	ANTXR1	84168	NA	2	69470878	F	II	Body	opensea	Body-opensea	NA	NA	TRUE	NA	NA	NA
cg26341831	-0.0649745	0.105497	0.140472	3.47458	0.0014262	0.0468269	-2.36484	TMEM63A	9725	Unclassified_Cell_type_specific	1	226036279	R	II	Body	opensea	Body-opensea	NA	NA	TRUE	NA	NA	NA
cg13176070	0.0525151	0.794938	0.742423	3.47451	0.00142649	0.0468328	-2.36504	YIPF4	84272	NA	2	32503943	R	II	Body	shore	Body-shore	chr2:32502965-32503471	NA	NA	NA	NA	NA
cg03073851	-0.0546576	0.0295113	0.054169	-3.47402	0.0014284	0.0468553	-2.36632	FANCI	55215	Promoter_Associated	15	89787445	F	II	5'UTR	island	5'UTR-island	chr15:89786998-89787691	NA	NA	NA	NA	NA
cg09458420	0.10163	0.788785	0.687155	3.47363	0.00142991	0.0468973	-2.36733	CAB39	51719	NA	2	231661317	F	II	Body	opensea	Body-opensea	NA	NA	TRUE	NA	NA	NA
cg14540913	0.0906907	0.62627	0.53558	3.47289	0.00143281	0.0469597	-2.36928	PRRX2	51450	NA	9	132458514	R	II	Body	shore	Body-shore	chr9:132459587-132460017	NA	TRUE	NA	NA	rs79002863
cg03460109	0.0752534	0.56322	0.487967	3.47251	0.0014343	0.0469773	-2.37028	SORCS2	57537	NA	4	7427313	F	II	Body	opensea	Body-opensea	NA	NA	NA	NA	NA	NA
cg03753813	0.0977263	0.826043	0.728317	3.47257	0.00143408	0.0469773	-2.37013	NA	NA	NA	1	116088501	R	II	IGR	opensea	IGR-opensea	NA	TRUE	TRUE	NA	NA	NA
cg27252164	-0.0527984	0.152721	0.175519	3.47152	0.00143818	0.0470365	-2.37287	ASCL2	430	NA	11	2292373	R	I	TSS200	island	TSS200-island	chr11:2290104-2292932	NA	NA	NA	NA	NA
cg03748376	-0.294746	0.10941	0.374156	-3.47118	0.00143952	0.0470643	-2.37376	OR2L13	284521	Promoter_Associated	1	248100585	F	I	1stExon	island	1stExon-island	chr1:248100325-248100726	TRUE	NA	NA	NA	NA
cg01101782	0.0622949	0.857801	0.795506	3.47056	0.00144197	0.0470945	-2.37539	KDM5B	10765	NA	1	202778711	R	II	TSS1500	shore	TSS1500-shore	chr1:202779790-202780684	NA	NA	NA	NA	NA
cg05580001	0.0672072	0.789804	0.722597	-3.47047	0.00144234	0.0470994	-2.37564	NA	NA	NA	10	102422713	R	II	IGR	shelf	IGR-shelf	chr10:102419147-102419668	NA	NA	NA	NA	NA
cg25616514	0.0601546	0.674198	0.614044	-3.46968	0.00144544	0.0471476	-2.3777	NA	NA	NA	3	11798996	R	II	IGR	opensea	IGR-opensea	NA	NA	TRUE	NA	NA	NA
cg08802841	-0.159349	0.492799	0.622148	-3.4697	0.00144536	0.0471476	-2.37765	NA	NA	Promoter_Associated	12	89748726	F	II	IGR	shore	IGR-shore	chr12:89745168-89748144	NA	NA	NA	NA	NA
cg00911981	-0.0550457	0.02711	0.0521557	-3.46853	0.00145002	0.0472329	-2.38074	ATR	545	Promoter_Associated	3	142297824	F	II	TSS200	island	TSS200-island	chr3:142297219-142297849	NA	NA	NA	NA	NA
cg27356115	0.0944742	0.571366	0.476892	3.46787	0.00145261	0.0472675	-2.38245	NA	NA	NA	15	53422311	R	II	IGR	opensea	IGR-opensea	NA	NA	TRUE	NA	NA	NA
cg00178850	0.0630805	0.226096	0.163015	3.4675	0.0014541	0.0472828	-2.38343	EDARADD	128178	NA	1	236559675	F	II	Body	shore	Body-shore	chr1:236558459-236559336	NA	NA	NA	NA	NA
cg13097342	-0.0651946	0.0417168	0.0769114	-3.46757	0.0014538	0.0472828	-2.38324	STARD3NL	83930	Promoter_Associated	7	38217509	R	II	TSS1500	shore	TSS1500-shore	chr7:38217549-38218002	NA	NA	NA	NA	NA
cg04353106	0.0765805	0.360419	0.283839	3.46733	0.00145476	0.0472848	-2.38387	RGS5	8490	NA	1	163136667	F	II	Body	opensea	Body-opensea	NA	NA	TRUE	NA	NA	NA
cg08533424	-0.0602482	0.0205479	0.0507961	-3.46736	0.00145466	0.0472848	-2.3838	RPL23	9349	Promoter_Associated	17	37009973	F	II	1stExon	island	1stExon-island	chr17:37009471-37010118	NA	NA	NA	rs35741000	rs16892763
cg05121987	0.0582433	0.15325	0.0950067	3.46666	0.00145745	0.0472918	-2.38564	PRSS16	10279	Promoter_Associated	6	27219299	R	II	Body	island	Body-island	chr6:27218792-27219813	TRUE	TRUE	NA	NA	NA
cg03624661	-0.0546135	0.176726	0.201339	-3.46722	0.00145521	0.0472918	-2.38417	APH1B	83464	Promoter_Associated	15	63569529	F	I	TSS1500	island	TSS1500-island	chr15:63569296-63570100	TRUE	NA	NA	NA	NA
cg08209711	0.120233	0.822799	0.702566	3.46663	0.00145756	0.0472919	-2.38572	PSMB9	5698	NA	6	32825499	R	II	Body	shelf	Body-shelf	chr6:32820849-32822370	NA	NA	NA	NA	NA
cg03738025	-0.0697575	0.186024	0.225781	3.46594	0.00146031	0.0473268	-2.38752	NA	NA	Unclassified_Cell_type_specific	6	105388694	F	I	IGR	island	IGR-island	chr6:105388190-105389545	TRUE	NA	NA	rs11754600	NA
cg15917438	0.0570795	0.810243	0.753164	-3.466	0.00146007	0.0473268	-2.38736	NA	NA	NA	5	170169088	F	II	IGR	shelf	IGR-shelf	chr5:170171188-170171798	NA	NA	NA	rs34183377	NA
cg10997785	0.0705043	0.578305	0.507801	3.46585	0.00146068	0.0473274	-2.38777	HSPA5	3309	NA	9	128004697	F	II	TSS1500	shore	TSS1500-shore	chr9:128002945-128003972	NA	NA	NA	rs74457682	NA
cg01185766	0.0582044	0.513284	0.45508	3.46585	0.00146066	0.0473274	-2.38776	NA	NA	NA	16	6033648	R	II	IGR	opensea	IGR-opensea	NA	NA	TRUE	NA	NA	NA
cg01303183	0.0812325	0.91697	0.835738	3.46568	0.00146135	0.0473342	-2.38821	C16orf68	NA	NA	16	8714793	F	II	TSS1500	shore	TSS1500-shore	chr16:8715416-8715724	NA	NA	NA	rs60422186	NA
cg08266839	-0.0678998	0.84846	0.88636	-3.46569	0.00146132	0.0473342	-2.38819	DEAF1	10522	Gene_Associated_Cell_type_specific	11	691488	F	I	Body	shelf	Body-shelf	chr11:694761-696375	NA	NA	NA	NA	NA
cg23983710	0.11383	0.908992	0.795162	3.46533	0.00146275	0.0473567	-2.38912	DIP2C	22982	NA	10	370756	F	II	Body	shore	Body-shore	chr10:367469-369416	NA	NA	NA	NA	NA
cg01762011	-0.0568704	0.473788	0.500659	-3.46503	0.00146396	0.0473789	-2.38992	NA	NA	NA	X	139173393	F	I	IGR	island	IGR-island	chrX:139173387-139173767	NA	NA	NA	NA	NA
cg09769755	0.0640309	0.820898	0.756867	-3.46437	0.00146658	0.0474289	-2.39163	NA	NA	NA	17	43074945	R	II	IGR	opensea	IGR-opensea	NA	NA	TRUE	NA	NA	NA
cg25203286	0.0820702	0.368646	0.286576	3.46423	0.00146717	0.0474348	-2.39202	NA	NA	NA	18	32070275	R	II	IGR	shelf	IGR-shelf	chr18:32073444-32074292	NA	NA	NA	NA	NA
cg02594498	-0.0698559	0.0382007	0.0780566	-3.46384	0.00146873	0.0474533	-2.39304	CYFIP1	23191	NA	15	22893147	F	II	5'UTR	island	5'UTR-island	chr15:22891937-22893998	NA	NA	NA	NA	NA
cg04425201	-0.0531633	0.816859	0.840023	-3.46358	0.00146978	0.0474579	-2.39373	ZFP41	286128	NA	8	144335029	F	II	3'UTR	shelf	3'UTR-shelf	chr8:144337536-144338585	NA	NA	NA	NA	NA
cg25541653	-0.0551633	0.302305	0.327468	-3.46249	0.00147417	0.0475121	-2.39659	MPPED2	744	NA	11	30582012	R	II	Body	opensea	Body-opensea	NA	NA	TRUE	NA	NA	NA
cg10359332	0.0598496	0.646628	0.586778	3.46175	0.00147713	0.0475633	-2.39851	AKAP6	9472	NA	14	32835247	R	II	5'UTR	opensea	5'UTR-opensea	NA	NA	TRUE	NA	NA	NA
cg09491104	-0.0776704	0.370976	0.418647	-3.46167	0.00147744	0.0475664	-2.39871	C22orf40	NA	Unclassified	22	46646882	R	II	TSS1500	island	TSS1500-island	chr22:46645764-46646957	NA	NA	NA	NA	NA
cg03109660	0.139846	0.724977	0.585131	3.46161	0.00147769	0.0475708	-2.39887	RELL1	768211	Unclassified_Cell_type_specific	4	37684505	F	II	Body	shelf	Body-shelf	chr4:37687401-37688613	NA	NA	NA	NA	NA
cg11761535	0.0636436	0.900173	0.83653	-3.46128	0.00147904	0.047589	-2.39975	TM4SF18	116441	NA	3	149051031	R	II	Body	opensea	Body-opensea	NA	NA	TRUE	NA	NA	NA
cg02587643	-0.0533878	0.0273817	0.0507695	-3.46128	0.00147903	0.047589	-2.39975	CAST	831	Promoter_Associated_Cell_type_specific	5	96039066	F	II	Body	shore	Body-shore	chr5:96038209-96038884	NA	NA	NA	NA	NA
cg07929029	-0.0568113	0.877621	0.904432	-3.46123	0.00147924	0.0475916	-2.39988	GOLPH3L	55204	NA	1	150623203	F	II	Body	opensea	Body-opensea	NA	NA	NA	NA	rs6587516	NA
cg03004198	-0.0569933	0.0952512	0.122245	-3.46058	0.00148185	0.0476083	-2.40157	NA	NA	Unclassified	14	105293578	R	II	IGR	island	IGR-island	chr14:105293560-105293879	NA	NA	NA	NA	NA
cg16264807	0.087733	0.663637	0.575904	3.46061	0.00148174	0.0476083	-2.4015	MTMR4	9110	Promoter_Associated	17	56590729	F	II	Body	shore	Body-shore	chr17:56591610-56592126	NA	NA	NA	NA	rs74390159
cg23572944	-0.109275	0.286844	0.366119	-3.45981	0.001485	0.0476378	-2.40361	SLC15A3	51296	Unclassified	11	60720130	F	II	TSS1500	shore	TSS1500-shore	chr11:60718428-60718888	TRUE	NA	NA	NA	NA
cg11309685	-0.0579652	0.0429144	0.0708797	-3.45949	0.00148629	0.0476614	-2.40444	TMEM161B	153396	Promoter_Associated	5	87564951	R	II	TSS1500	shore	TSS1500-shore	chr5:87564608-87564881	TRUE	NA	NA	NA	NA
cg03741155	0.0533072	0.881386	0.828079	-3.45941	0.00148661	0.0476642	-2.40465	NA	NA	NA	16	87092288	R	II	IGR	opensea	IGR-opensea	NA	NA	NA	NA	NA	NA
cg06623017	0.0691529	0.55143	0.482277	3.45767	0.0014937	0.0477755	-2.40921	NA	NA	NA	15	54124220	R	II	IGR	opensea	IGR-opensea	NA	NA	TRUE	NA	NA	NA
cg22926842	0.107907	0.510801	0.402894	3.45686	0.00149701	0.0478246	-2.41134	CENPM	79019	Promoter_Associated	22	42336869	R	II	TSS1500	opensea	TSS1500-opensea	NA	NA	NA	NA	NA	NA
cg17254386	0.130695	0.617539	0.486845	3.45679	0.0014973	0.0478253	-2.41152	MCCC2	64087	Promoter_Associated_Cell_type_specific	5	70897396	F	II	Body	opensea	Body-opensea	NA	TRUE	TRUE	NA	NA	rs78719370
cg05608541	-0.0779164	0.0986215	0.146538	-3.45601	0.00150048	0.0478698	-2.41355	C11orf21	29125	NA	11	2321770	R	II	Body	opensea	Body-opensea	NA	NA	NA	NA	NA	NA
cg23483563	0.0941472	0.66779	0.573643	3.45605	0.0015003	0.0478698	-2.41345	KCNH7	90134	NA	2	163625290	F	II	Body	opensea	Body-opensea	NA	NA	NA	NA	rs34211790	rs71410042
cg17931041	0.0541179	0.159374	0.105257	3.45564	0.00150199	0.047877	-2.41452	CCDC108	NA	NA	2	219906468	F	II	TSS1500	shore	TSS1500-shore	chr2:219906107-219906328	NA	TRUE	NA	NA	NA
cg15787744	0.0871891	0.845021	0.757831	3.45545	0.0015028	0.0478918	-2.41504	NFKBIE	4794	Unclassified_Cell_type_specific	6	44234175	F	II	TSS1500	shore	TSS1500-shore	chr6:44232880-44233447	NA	NA	NA	NA	NA
cg10628276	-0.0579004	0.0903644	0.118265	-3.45529	0.00150345	0.0478922	-2.41545	ZNF613	79898	Promoter_Associated	19	52430632	R	I	TSS200	opensea	TSS200-opensea	NA	NA	NA	NA	NA	NA
cg25994871	0.0898392	0.925861	0.836022	3.45538	0.00150305	0.0478922	-2.4152	NRCAM	4897	NA	7	107967614	F	II	5'UTR	opensea	5'UTR-opensea	NA	NA	TRUE	NA	NA	NA
cg01625087	-0.0564037	0.199946	0.226349	3.45445	0.00150688	0.0479637	-2.41764	NA	NA	Unclassified_Cell_type_specific	6	101841008	R	I	IGR	shore	IGR-shore	chr6:101841425-101841905	TRUE	NA	NA	NA	NA
cg26511108	-0.138637	0.462576	0.571213	-3.4544	0.00150708	0.0479646	-2.41777	COMMD3	23412	NA	10	22608951	F	II	3'UTR	shelf	3'UTR-shelf	chr10:22604907-22605632	NA	NA	NA	NA	NA
cg09823679	-0.0530108	0.0217158	0.0447266	-3.45333	0.0015115	0.0480206	-2.42058	NA	NA	Unclassified	13	53425813	R	II	IGR	island	IGR-island	chr13:53424941-53425995	TRUE	NA	NA	NA	NA
cg08164233	0.123014	0.457963	0.334948	3.45083	0.00152185	0.0481703	-2.42712	RFXAP	5994	NA	13	37394589	R	II	Body	shore	Body-shore	chr13:37393213-37394092	NA	NA	NA	NA	NA
cg16138602	0.0604182	0.804312	0.743894	3.45086	0.00152173	0.0481703	-2.42705	TSPAN11	441631	NA	12	31078790	F	II	TSS1500	shore	TSS1500-shore	chr12:31079243-31079878	NA	NA	NA	NA	NA
cg20595198	0.0759896	0.522255	0.446265	3.45086	0.00152173	0.0481703	-2.42705	UBASH3B	84959	NA	11	122679695	F	II	Body	opensea	Body-opensea	NA	NA	TRUE	NA	rs35889758	rs66734411
cg14631576	0.304359	0.888785	0.584426	3.45103	0.00152103	0.0481703	-2.42661	CENPP	401541	NA	9	95140430	R	II	Body	opensea	Body-opensea	NA	NA	TRUE	NA	NA	NA
cg11728900	-0.0741437	0.0375546	0.0816983	-3.45064	0.00152265	0.048185	-2.42762	MCM10	55388	Promoter_Associated	10	13203459	R	II	TSS200	island	TSS200-island	chr10:13203436-13203790	NA	NA	NA	NA	NA
cg07170253	0.103916	0.401064	0.297148	3.45048	0.0015233	0.048194	-2.42804	P11	NA	NA	12	48119903	R	II	TSS1500	opensea	TSS1500-opensea	NA	TRUE	TRUE	NA	NA	NA
cg01062024	0.154885	0.7605	0.605615	3.44937	0.00152793	0.048276	-2.43095	IMPDH2	3615	NA	3	49065979	F	II	Body	shore	Body-shore	chr3:49066573-49066983	NA	TRUE	NA	NA	NA
cg04052235	0.0520537	0.464772	0.412718	3.44911	0.00152901	0.0482919	-2.43162	NA	NA	NA	11	122870002	R	II	IGR	opensea	IGR-opensea	NA	NA	TRUE	NA	NA	NA
cg26844213	0.0704758	0.272073	0.201597	3.44846	0.00153176	0.0483168	-2.43334	NEDD9	4739	NonGene_Associated	6	11233592	F	II	TSS1500	opensea	TSS1500-opensea	NA	TRUE	TRUE	NA	rs6913704	NA
cg19025700	-0.0649604	0.701859	0.736819	-3.44836	0.00153215	0.0483222	-2.43359	FHL2	2274	Unclassified_Cell_type_specific	2	106016179	F	I	TSS1500	shore	TSS1500-shore	chr2:106014878-106015884	NA	NA	NA	NA	NA
cg06552549	-0.0638698	0.223452	0.257322	-3.44766	0.00153507	0.0483527	-2.43542	MKNK2	2872	Promoter_Associated	19	2051251	F	I	TSS200	island	TSS200-island	chr19:2050630-2051566	NA	NA	NA	rs66635924	NA
cg24689119	0.0538871	0.69674	0.642853	3.44767	0.00153505	0.0483527	-2.4354	NA	NA	NA	4	56042287	R	II	IGR	opensea	IGR-opensea	NA	NA	TRUE	NA	NA	NA
cg05302441	0.0843618	0.773019	0.688658	3.44768	0.00153501	0.0483527	-2.43538	PKNOX2	63876	NA	11	125157402	R	II	5'UTR	opensea	5'UTR-opensea	NA	NA	TRUE	NA	NA	NA
cg00127487	-0.0549561	0.857514	0.88247	-3.44769	0.00153496	0.0483527	-2.43535	NA	NA	NA	22	29600139	R	II	IGR	shore	IGR-shore	chr22:29601547-29602291	NA	NA	NA	NA	rs71327340
cg20023231	-0.101713	0.0602612	0.131974	-3.44773	0.00153479	0.0483527	-2.43524	HS3ST2	9956	NA	16	22825282	R	II	TSS1500	island	TSS1500-island	chr16:22824616-22826459	NA	NA	NA	NA	NA
cg15020206	0.0514564	0.797083	0.745626	3.4465	0.00153997	0.0484397	-2.43847	NA	NA	NA	5	3142929	F	II	IGR	opensea	IGR-opensea	NA	NA	NA	NA	NA	NA
cg07620544	-0.0520752	0.851987	0.874062	-3.44655	0.00153974	0.0484397	-2.43833	TRIM72	493829	NA	16	31225357	R	II	5'UTR	shore	5'UTR-shore	chr16:31225956-31228264	NA	NA	NA	NA	NA
cg19659215	0.116038	0.692773	0.576735	3.44611	0.00154158	0.0484545	-2.43947	SLCO1A2	6579	NA	12	21488180	R	II	5'UTR	opensea	5'UTR-opensea	NA	NA	NA	NA	NA	NA
cg22262704	0.114268	0.719435	0.605167	3.44537	0.0015447	0.0484854	-2.44141	CST5	1473	NA	20	23861280	R	II	TSS1500	opensea	TSS1500-opensea	NA	NA	NA	NA	NA	NA
cg06241208	0.0700826	0.350808	0.280725	3.44523	0.00154528	0.0484921	-2.44178	C11orf46	NA	Promoter_Associated	11	30344200	R	II	TSS1500	shore	TSS1500-shore	chr11:30344536-30344946	NA	NA	NA	NA	NA
cg01119875	0.0732692	0.821215	0.747946	-3.44454	0.00154821	0.0485088	-2.44359	CCNJL	79616	NA	5	159737324	R	II	Body	shore	Body-shore	chr5:159738781-159739913	NA	NA	NA	NA	NA
cg10431265	0.0736192	0.333415	0.259796	3.44368	0.00155186	0.0485532	-2.44585	FABP6	2172	Unclassified	5	159626030	F	II	5'UTR	opensea	5'UTR-opensea	NA	NA	TRUE	NA	NA	NA
cg14774288	-0.0617427	0.201167	0.23291	-3.44372	0.00155168	0.0485532	-2.44574	PPP2CB	5516	Promoter_Associated	8	30669556	F	I	Body	island	Body-island	chr8:30669450-30670475	NA	NA	NA	NA	NA
[truncated: 82 more rows]
