# Supplementary material for: CD4+ T-cell DNA methylation changes during pregnancy significantly correlate with disease-associated methylation changes in autoimmune diseases
Source: Epigenetics. 2021 Oct 4;17(9):1040–55. doi: 10.1080/15592294.2021.1982510 (PMC9487751; doi:10.1080/15592294.2021.1982510)
Supplement: Supplemental Material [file KEPI_A_1982510_SM4016.zip › supplementary/Supplementary Table 3.xlsx]

## Sheet: Table S3
Table S3. Genes identified by the different module methods emplyed using MODIfieR (de Weerd et al. Bioinformatics, 2020).
ENTREZID	DIAMOnD	MCODE	Correlation Sum	Clique Correlation	Symbol
1000	0	1	1	0	CDH2
10000	0	1	0	0	AKT3
100049587	0	1	0	0	SIGLEC14
10006	1	0	1	0	ABI1
10008	0	1	0	0	KCNE3
1001	0	1	0	0	CDH3
10010	0	1	0	0	TANK
100128327	0	1	0	0	TRAPPC3L
10013	0	1	0	0	HDAC6
10014	0	1	0	0	HDAC5
1002	0	1	0	0	CDH4
10022	0	1	0	0	INSL5
10023	0	1	0	0	FRAT1
100287932	0	1	0	0	TIMM23
1003	0	1	0	0	CDH5
100302736	0	1	0	0	TMED7-TICAM2
10038	0	1	0	0	PARP2
1004	0	1	0	0	CDH6
100423062	0	1	0	0	IGLL5
10043	0	1	0	0	TOM1
10046	0	1	1	0	MAMLD1
10048	0	1	0	0	RANBP9
1005	0	1	0	0	CDH7
10051	0	0	1	0	SMC4
100526739	0	1	0	0	CENPS-CORT
10053	0	1	0	0	AP1M2
100534599	0	1	0	0	ISY1-RAB43
1006	0	1	0	0	CDH8
100653049	0	1	0	0	LOC100653049
1007	0	1	0	0	CDH9
10071	0	1	0	0	MUC12
10075	0	1	0	0	HUWE1
1008	0	1	0	0	CDH10
10082	0	1	0	0	GPC6
10083	0	1	0	0	USH1C
10084	0	1	0	0	PQBP1
100861540	0	1	0	0	CYP3A7-CYP3A51P
1009	0	1	0	0	CDH11
10090	0	1	0	0	UST
10092	0	1	0	0	ARPC5
10093	0	1	0	0	ARPC4
10094	0	1	0	0	ARPC3
10095	1	0	0	0	ARPC1B
10096	0	1	0	0	ACTR3
10097	1	1	0	0	ACTR2
100996758	0	1	0	0	NPY4R2
101	0	1	0	0	ADAM8
1010	0	1	0	0	CDH12
10102	0	1	0	0	TSFM
10109	0	1	0	0	ARPC2
10111	1	1	1	0	RAD50
10112	0	1	1	0	KIF20A
10117	0	1	0	0	ENAM
1012	0	1	0	0	CDH13
10120	0	1	0	0	ACTR1B
10121	0	1	0	0	ACTR1A
1013	0	1	0	0	CDH15
10130	0	1	0	0	PDIA6
10133	0	1	0	0	OPTN
10136	0	1	0	0	CELA3A
10142	0	1	0	0	AKAP9
1015	0	1	0	0	CDH17
10152	1	0	0	0	ABI2
10153	1	0	0	0	CEBPZ
10154	0	1	0	0	PLXNC1
10159	0	1	0	0	ATP6AP2
1016	0	1	0	0	CDH18
10161	0	1	0	0	LPAR6
10162	0	0	1	0	LPCAT3
10163	1	0	0	0	WASF2
1017	0	1	0	0	CDK2
10175	0	1	0	0	CNIH1
10181	0	1	0	0	RBM5
10188	0	0	0	1	TNK2
10189	0	1	0	0	ALYREF
1019	0	1	0	0	CDK4
10197	1	1	0	0	PSME3
102	0	1	0	0	ADAM10
10203	0	1	0	0	CALCRL
10206	0	1	0	0	TRIM13
10213	0	1	0	0	PSMD14
1022	0	1	0	0	CDK7
10226	0	1	0	0	PLIN3
10228	0	1	0	0	STX6
10232	0	1	0	0	MSLN
10236	0	1	0	0	HNRNPR
10240	0	1	0	0	MRPS31
10241	0	1	0	0	CALCOCO2
10244	0	1	0	0	RABEPK
10248	0	1	0	0	POP7
10250	0	1	0	0	SRRM1
10254	0	1	1	0	STAM2
10256	1	0	0	0	CNKSR1
1026	0	1	0	0	CDKN1A
10262	0	1	0	0	SF3B4
10266	0	1	0	0	RAMP2
10267	0	1	0	0	RAMP1
10268	0	1	0	0	RAMP3
1027	0	1	0	0	CDKN1B
10272	0	1	0	0	FSTL3
102724334	0	1	0	0	LOC102724334
10274	0	1	0	0	STAG1
10280	0	1	0	0	SIGMAR1
102800317	0	1	0	0	TPTEP2-CSNK1E
10282	0	1	0	0	BET1
10283	0	1	0	0	CWC27
10285	0	1	0	0	SMNDC1
10286	0	1	0	0	BCAS2
10287	0	1	0	0	RGS19
10291	0	1	0	0	SF3A1
10298	1	0	0	0	PAK4
10299	0	1	0	0	MARCHF6
10316	0	1	0	0	NMUR1
10319	1	1	0	0	LAMC3
10321	0	1	0	0	CRISP3
10325	0	1	0	0	RRAGB
10342	0	1	0	0	TFG
10344	1	0	0	0	CCL26
10368	0	1	0	0	CACNG3
10369	0	1	0	0	CACNG2
10370	0	1	0	0	CITED2
10383	0	1	0	0	TUBB4B
10390	0	0	1	0	CEPT1
10393	0	1	0	0	ANAPC10
10394	0	1	0	0	PRG3
10396	0	1	0	0	ATP8A1
10398	0	0	1	0	MYL9
10399	0	1	0	0	RACK1
10400	0	0	1	0	PEMT
10403	0	1	1	0	NDC80
10417	0	0	1	0	SPON2
10418	0	0	1	0	SPON1
10419	0	1	0	0	PRMT5
10421	0	1	0	0	CD2BP2
10427	0	1	0	0	SEC24B
1043	0	1	0	0	CD52
10440	0	1	0	0	TIMM17A
10447	0	1	0	0	FAM3C
10449	0	1	0	0	ACAA2
10450	0	1	0	0	PPIE
10451	1	1	1	0	VAV3
10452	0	1	0	0	TOMM40
10454	0	1	0	0	TAB1
10458	1	0	1	0	BAIAP2
10459	0	1	0	0	MAD2L2
10465	0	1	0	0	PPIH
10466	0	1	0	0	COG5
10469	0	1	0	0	TIMM44
1048	0	1	0	0	CEACAM5
10484	0	1	0	0	SEC23A
10487	0	1	0	0	CAP1
10488	0	1	0	0	CREB3
10489	0	1	0	0	LRRC41
10490	0	1	0	0	VTI1B
104909134	0	1	0	0	LINC02210-CRHR1
10493	0	1	0	0	VAT1
1051	0	0	1	0	CEBPB
10513	0	1	0	0	APPBP2
10523	0	1	0	0	CHERP
10524	0	1	0	0	KAT5
10527	1	0	0	0	IPO7
10531	0	1	0	0	PITRM1
10533	1	1	0	0	ATG7
10537	0	1	0	0	UBD
105379861	0	1	0	0	NA
10540	0	1	0	0	DCTN2
10542	0	1	0	0	LAMTOR5
10552	1	1	0	0	ARPC1A
10555	0	1	0	0	AGPAT2
10562	0	1	0	0	OLFM4
10563	0	1	0	0	CXCL13
10569	0	1	0	0	SLU7
10573	0	1	0	0	MRPL28
10574	0	1	0	0	CCT7
10575	0	1	0	0	CCT4
10576	0	1	0	0	CCT2
10577	0	1	0	0	NPC2
10592	0	0	1	0	SMC2
10594	0	1	0	0	PRPF8
1060	0	1	0	0	CENPC
10613	0	1	0	0	ERLIN1
10616	0	1	0	0	RBCK1
10618	0	1	0	0	TGOLN2
1062	0	1	1	0	CENPE
10629	1	0	0	0	TAF6L
1063	0	1	0	0	CENPF
10630	0	1	0	0	PDPN
10635	0	1	0	0	RAD51AP1
10640	0	1	0	0	EXOC5
10645	0	1	0	0	CAMKK2
10652	0	1	0	0	YKT6
10663	0	1	0	0	CXCR6
10670	0	1	0	0	RRAGA
10671	0	1	0	0	DCTN6
10672	0	1	1	0	GNA13
10673	0	1	0	0	TNFSF13B
10675	0	1	0	0	CSPG5
10681	0	1	0	0	GNB5
10686	0	1	0	0	CLDN16
1069	0	1	0	0	CETN2
10694	0	1	0	0	CCT8
107	0	1	0	0	ADCY1
10713	0	1	0	0	USP39
10714	0	1	0	0	POLD3
10726	0	1	0	0	NUDC
10728	0	1	0	0	PTGES3
10735	0	1	0	0	STAG2
10749	0	1	0	0	KIF1C
1075	0	1	0	0	CTSC
10750	0	1	0	0	GRAP
10755	1	0	0	0	GIPC1
10775	0	1	0	0	POP4
10787	1	0	0	0	NCKAP1
107984056	0	1	0	0	NA
108	0	1	0	0	ADCY2
1080	0	1	0	0	CFTR
10800	0	1	0	0	CYSLTR1
10802	0	1	0	0	SEC24A
10803	0	1	0	0	CCR9
1081	0	1	0	0	CGA
10810	1	0	0	0	WASF3
10811	0	1	0	0	NOXA1
10817	0	1	0	0	FRS3
10818	1	1	0	0	FRS2
10827	1	0	0	0	FAM114A2
1084	0	1	0	0	CEACAM3
10850	0	1	0	0	CCL27
10855	0	1	0	0	HPSE
10856	0	1	0	0	RUVBL2
10857	0	1	0	0	PGRMC1
1087	0	1	0	0	CEACAM7
10874	0	1	0	0	NMU
1088	0	1	0	0	CEACAM8
10884	0	1	0	0	MRPS30
10886	0	1	0	0	NPFFR2
10888	0	1	0	0	GPR83
10890	0	1	0	0	RAB10
10891	0	0	1	0	PPARGC1A
10898	0	1	0	0	CPSF4
109	0	1	0	0	ADCY3
10904	0	1	0	0	BLCAP
10905	0	1	0	0	MAN1A2
10907	0	1	0	0	TXNL4A
10914	0	1	0	0	PAPOLA
10921	0	1	0	0	RNPS1
10928	0	1	0	0	RALBP1
10940	0	1	0	0	POP1
10942	0	1	0	0	PRSS21
10945	0	1	0	0	KDELR1
10946	0	1	0	0	SF3A3
10948	0	1	0	0	STARD3
10949	0	1	0	0	HNRNPA0
10956	0	1	0	0	OS9
10959	0	1	0	0	TMED2
10960	0	1	0	0	LMAN2
10963	0	1	0	0	STIP1
10970	0	1	0	0	CKAP4
10972	0	1	0	0	TMED10
10978	0	1	0	0	CLP1
10987	0	1	0	0	COPS5
10992	0	1	0	0	SF3B2
11001	0	1	0	0	SLC27A2
11004	0	1	0	0	KIF2C
11014	0	1	0	0	KDELR2
11015	0	1	0	0	KDELR3
11017	0	1	0	0	SNRNP27
11037	0	1	0	0	STON1
11044	1	0	0	0	TENT4A
11047	0	1	0	0	ADRM1
11051	0	1	0	0	NUDT21
11052	0	1	0	0	CPSF6
11059	0	1	0	0	WWP1
11065	0	1	1	0	UBE2C
1107	0	1	0	0	CHD3
11073	0	1	0	0	TOPBP1
11076	1	0	0	0	TPPP
1108	0	1	0	0	CHD4
11093	0	0	1	0	ADAMTS13
11095	0	0	1	0	ADAMTS8
11096	0	0	1	0	ADAMTS5
11098	0	1	0	0	PRSS23
111	0	1	0	0	ADCY5
11100	0	1	0	0	HNRNPUL1
1111	0	1	0	0	CHEK1
11116	0	1	0	0	FGFR1OP
11127	0	1	0	0	KIF3A
11130	0	1	0	0	ZWINT
11136	0	1	0	0	SLC7A9
1114	0	1	0	0	CHGB
11140	0	1	0	0	CDC37
11145	0	0	1	0	PLAAT3
11146	0	1	0	0	GLMN
11157	0	1	0	0	LSM6
1116	0	1	0	0	CHI3L1
11160	0	1	0	0	ERLIN2
11167	0	1	0	0	FSTL1
11169	0	0	1	0	WDHD1
11173	0	0	1	0	ADAMTS7
11174	0	0	1	0	ADAMTS6
1118	0	1	0	0	CHIT1
11183	0	1	0	0	MAP4K5
11184	0	1	0	0	MAP4K1
11185	0	1	0	0	INMT
11187	0	1	0	0	PKP3
11193	0	1	0	0	WBP4
11196	0	1	0	0	SEC23IP
112	0	1	0	0	ADCY6
11201	0	1	0	0	POLI
1121	0	1	0	0	CHM
1122	0	1	0	0	CHML
11222	0	1	0	0	MRPL3
11224	0	1	0	0	RPL35
11236	0	1	0	0	RNF139
112399	0	1	0	0	EGLN3
11240	0	1	0	0	PADI2
11245	0	1	0	0	GPR176
11250	0	1	0	0	GPR45
11251	0	1	0	0	PTGDR2
11252	0	1	0	0	PACSIN2
11255	0	1	0	0	HRH3
112574	0	1	0	0	SNX18
11258	0	1	0	0	DCTN3
112755	0	1	0	0	STX1B
1128	0	1	0	0	CHRM1
112802	0	1	0	0	KRT71
11285	0	1	0	0	B4GALT7
1129	0	1	0	0	CHRM2
113	0	1	0	0	ADCY7
113091	0	1	0	0	PTH2
1131	0	1	0	0	CHRM3
113130	0	1	0	0	CDCA5
11314	0	1	0	0	CD300A
11316	0	1	0	0	COPE
113189	0	1	0	0	CHST14
1132	0	1	0	0	CHRM4
11320	0	1	0	0	MGAT4A
11322	0	1	0	0	TMC6
113220	0	1	0	0	KIF12
11325	0	1	0	0	DDX42
1133	0	1	0	0	CHRM5
11330	0	1	0	0	CTRC
11336	0	1	0	0	EXOC3
11337	0	1	0	0	GABARAP
11338	0	1	0	0	U2AF2
1134	1	0	0	0	CHRNA1
11345	0	1	0	0	GABARAPL2
114	0	1	0	0	ADCY8
1143	0	1	0	0	CHRNB4
114569	1	0	0	0	MAL2
1147	0	1	0	0	CHUK
114790	0	1	0	0	STK11IP
114803	0	1	0	0	MYSM1
114876	0	1	0	0	OSBPL1A
114907	0	1	0	0	FBXO32
115	0	1	0	0	ADCY9
115201	0	1	0	0	ATG4A
115548	0	1	0	0	FCHO2
115650	0	1	0	0	TNFRSF13C
115908	0	1	0	0	CTHRC1
116	0	1	0	0	ADCYAP1
116028	0	1	0	0	RMI2
1161	0	1	0	0	ERCC8
1163	0	1	0	0	CKS1B
116372	0	1	0	0	LYPD1
116519	0	1	0	0	APOA5
116540	0	1	0	0	MRPL53
116541	0	1	0	0	MRPL54
116844	0	1	0	0	LRG1
117	0	1	0	0	ADCYAP1R1
1173	0	1	0	0	AP2M1
1174	0	1	0	0	AP1S1
1175	0	1	0	0	AP2S1
117579	0	1	0	0	RLN3
117584	0	1	0	0	RFFL
118424	0	1	0	0	UBE2J2
118487	0	1	0	0	CHCHD1
1185	1	0	0	0	CLCN6
119504	0	1	0	0	ANAPC16
1211	0	1	0	0	CLTA
1212	0	1	0	0	CLTB
121260	0	1	0	0	SLC15A4
1213	0	1	0	0	CLTC
121391	0	1	0	0	KRT74
121512	0	0	0	1	FGD4
122042	0	1	0	0	RXFP2
122553	0	1	0	0	TRAPPC6B
122704	0	1	0	0	MRPL52
122706	0	1	0	0	PSMB11
122769	0	1	0	0	LRR1
122876	0	1	0	0	GPHB5
1230	0	1	0	0	CCR1
1232	0	1	0	0	CCR3
1233	0	1	0	0	CCR4
1234	0	1	0	0	CCR5
1236	0	1	0	0	CCR7
1237	0	1	0	0	CCR8
123904	0	1	0	0	NRN1L
124	0	0	1	0	ADH1A
1241	0	1	0	0	LTB4R
124583	0	1	0	0	CANT1
124590	0	1	0	0	USH1G
124602	0	1	0	0	KIF19
124739	0	1	0	0	USP43
124995	0	1	0	0	MRPL10
125	0	0	1	0	ADH1B
125115	0	1	0	0	KRT40
125150	0	1	0	0	ZSWIM7
126	0	0	1	0	ADH1C
126003	0	1	0	0	TRAPPC5
126006	0	1	0	0	PCP2
126014	0	1	0	0	OSCAR
126074	0	1	0	0	SWSAP1
126328	0	1	0	0	NDUFA11
126374	0	1	0	0	WTIP
1265	0	1	0	0	CNN2
126638	0	1	0	0	RPTN
126792	0	1	0	0	B3GALT6
1268	0	1	0	0	CNR1
1269	0	1	0	0	CNR2
1277	0	1	0	1	COL1A1
1278	0	1	0	1	COL1A2
127833	0	1	1	0	SYT2
1280	0	1	0	1	COL2A1
1281	0	1	0	1	COL3A1
128178	1	0	0	0	EDARADD
1282	0	0	0	1	COL4A1
128308	0	1	0	0	MRPL55
1284	0	0	0	1	COL4A2
1285	0	1	0	1	COL4A3
1286	0	0	0	1	COL4A4
128674	0	1	0	0	PROKR2
1287	0	0	0	1	COL4A5
1288	0	0	0	1	COL4A6
128866	0	1	0	0	CHMP4B
1289	0	1	0	1	COL5A1
1290	0	1	0	1	COL5A2
1291	0	1	0	1	COL6A1
1292	0	0	0	1	COL6A2
1293	0	0	0	1	COL6A3
1294	0	1	0	1	COL7A1
1295	0	0	0	1	COL8A1
129521	0	1	0	0	NMS
1296	0	0	0	1	COL8A2
129607	0	0	1	0	CMPK2
1297	0	0	1	1	COL9A1
1298	0	0	1	1	COL9A2
1299	0	0	1	1	COL9A3
1300	0	0	0	1	COL10A1
1301	0	1	0	1	COL11A1
1302	0	1	0	1	COL11A2
1303	0	0	0	1	COL12A1
130340	0	1	0	0	AP1S3
130367	1	0	0	0	SGPP2
130399	0	0	1	0	ACVR1C
1305	0	0	0	1	COL13A1
130576	0	1	0	0	LYPD6B
1306	1	0	1	1	COL15A1
1307	0	0	0	1	COL16A1
1308	0	0	0	1	COL17A1
1310	0	0	0	1	COL19A1
131118	0	1	0	0	DNAJC19
1314	0	1	0	0	COPA
1315	0	1	0	0	COPB1
131873	0	0	0	1	COL6A6
1325	0	1	0	0	CORT
133	0	1	0	0	ADM
134	0	1	0	0	ADORA1
134266	0	1	0	0	GRPEL2
134429	0	1	0	0	STARD4
134430	0	1	0	0	WDR36
134510	0	1	0	0	UBLCP1
134860	0	1	0	0	TAAR9
134864	0	1	0	0	TAAR1
135152	0	1	0	0	B3GAT2
1352	0	1	0	0	COX10
135228	0	1	0	0	CD109
1353	0	1	0	0	COX11
1355	0	1	0	0	COX15
1356	0	1	0	0	CP
1357	0	1	0	0	CPA1
136	0	1	0	0	ADORA2B
136227	0	0	0	1	COL26A1
1364	0	1	0	0	CLDN4
1365	0	1	0	0	CLDN3
1366	0	1	0	0	CLDN7
1368	1	1	0	0	CPM
137075	0	1	0	0	CLDN23
1373	0	1	0	0	CPS1
137682	0	1	0	0	NDUFAF6
137797	0	1	0	0	LYPD2
137868	1	0	0	0	SGCZ
138050	0	1	0	0	HGSNAT
1381	0	1	0	0	CRABP1
1385	0	1	0	0	CREB1
1386	0	1	0	0	ATF2
1387	0	1	1	0	CREBBP
1392	0	1	0	0	CRH
139285	0	1	0	0	AMER1
139341	0	1	0	0	FUNDC1
1394	0	1	0	0	CRHR1
1395	0	1	0	0	CRHR2
139596	0	0	1	0	UPRT
1398	1	1	1	0	CRK
1399	1	1	1	0	CRKL
140453	0	1	0	0	MUC17
140458	0	1	0	0	ASB5
140462	0	1	0	0	ASB9
1407	0	1	0	0	CRY1
140735	0	1	0	0	DYNLL2
140766	0	0	1	0	ADAMTS14
1408	0	1	0	0	CRY2
140807	0	1	0	0	KRT72
140885	0	1	0	0	SIRPA
142	0	1	0	0	PARP1
142678	0	1	0	0	MIB2
142689	0	1	0	0	ASB12
1428	1	0	0	0	CRYM
1431	0	1	0	0	CS
143187	0	1	0	0	VTI1A
1432	0	1	1	0	MAPK14
143425	0	1	1	0	SYT9
143471	0	1	0	0	PSMA8
1435	0	1	0	0	CSF1
1436	0	0	1	0	CSF1R
144165	0	1	0	0	PRICKLE1
144195	0	1	0	0	SLC2A14
1445	1	1	0	0	CSK
144501	0	1	0	0	KRT80
144715	0	1	0	0	RAD9B
145173	0	0	1	0	B3GLCT
1452	0	1	0	0	CSNK1A1
1453	0	1	0	0	CSNK1D
1454	0	1	0	0	CSNK1E
1455	0	1	0	0	CSNK1G2
1457	0	1	1	0	CSNK2A1
1459	0	1	0	0	CSNK2A2
146	0	1	0	0	ADRA1D
1460	0	1	0	0	CSNK2B
146183	0	1	0	0	OTOA
1462	0	1	0	0	VCAN
1463	0	1	0	0	NCAN
146330	1	0	0	0	FBXL16
1464	0	1	0	0	CSPG4
146760	0	1	0	0	RTN4RL1
146850	1	1	0	0	PIK3R6
146909	0	1	0	0	KIF18B
146956	0	1	0	0	EME1
147	0	1	0	0	ADRA1B
1471	0	1	0	0	CST3
147111	0	1	0	0	NOTUM
147179	1	0	0	0	WIPF2
147183	0	1	0	0	KRT25
147323	0	1	0	0	STARD6
147409	0	1	0	0	DSG4
1475	0	1	0	0	CSTA
1476	0	1	0	0	CSTB
1477	0	1	0	0	CSTF1
147700	0	1	0	0	KLC3
147719	0	1	0	0	LYPD4
1478	0	1	0	0	CSTF2
147841	0	1	0	0	SPC24
1479	0	1	0	0	CSTF3
148	0	1	0	0	ADRA1A
148581	0	1	0	0	UBE2U
149111	0	1	0	0	CNIH3
149233	1	0	0	0	IL23R
1493	0	1	1	0	CTLA4
149371	0	1	0	0	EXOC8
149461	0	1	0	0	CLDN19
1495	1	1	1	0	CTNNA1
1499	0	1	1	0	CTNNB1
149951	0	1	0	0	COMMD7
15	0	1	0	0	AANAT
150	0	1	0	0	ADRA2A
1500	1	1	1	0	CTNND1
150274	0	1	0	0	HSCB
1503	0	0	1	0	CTPS1
1504	0	1	0	0	CTRB1
1506	0	1	0	0	CTRL
1508	0	1	0	0	CTSB
1509	0	1	0	0	CTSD
151	0	1	0	0	ADRA2B
1510	0	1	0	0	CTSE
1511	0	1	0	0	CTSG
1512	0	1	0	0	CTSH
151246	0	1	0	0	SGO2
1513	0	1	0	0	CTSK
151306	0	1	0	0	GPBAR1
1514	0	1	0	0	CTSL
1515	0	1	0	0	CTSV
151648	0	1	0	0	SGO1
1519	0	1	0	0	CTSO
152	0	1	0	0	ADRA2C
1520	0	1	0	0	CTSS
1521	0	1	0	0	CTSW
1522	0	1	0	0	CTSZ
1523	0	1	0	0	CUX1
152330	0	1	0	0	CNTN4
1524	0	1	0	0	CX3CR1
152831	0	1	0	0	KLB
153	0	1	0	0	ADRB1
153129	0	1	0	0	SLC38A9
1535	0	1	0	0	CYBA
153527	1	0	0	0	ZMAT2
1536	0	1	0	0	CYBB
1537	0	1	0	0	CYC1
154	0	1	0	0	ADRB2
1540	0	1	0	0	CYLD
154064	0	1	0	0	RAET1L
154214	0	1	0	0	RNF217
1543	0	1	0	0	CYP1A1
1544	0	1	0	0	CYP1A2
1548	0	1	0	0	CYP2A6
154810	0	1	0	0	AMOTL1
154881	0	1	0	0	KCTD7
155	0	1	0	0	ADRB3
1551	0	1	0	0	CYP3A7
1555	0	1	0	0	CYP2B6
156	0	1	0	0	GRK2
157570	0	0	1	0	ESCO2
1576	0	1	0	0	CYP3A4
1577	0	1	0	0	CYP3A5
157869	0	0	1	0	SBSPON
1579	0	1	0	0	CYP4A11
158506	0	1	0	0	CBLL2
158747	0	1	0	0	MOSPD2
1592	1	0	1	0	CYP26A1
1595	0	1	0	0	CYP51A1
160	0	1	1	0	AP2A1
1600	0	1	0	0	DAB1
1601	0	1	0	0	DAB2
160364	0	1	0	0	CLEC12A
1604	0	1	0	0	CD55
1605	1	0	0	0	DAG1
161	0	1	0	0	AP2A2
161357	0	1	0	0	MDGA2
1616	0	1	0	0	DAXX
161742	0	1	0	0	SPRED1
162	0	1	0	0	AP1B1
162417	0	1	0	0	NAGS
162605	0	1	0	0	KRT28
163	0	1	0	0	AP2B1
1630	1	0	1	0	DCC
1634	0	1	0	0	DCN
163589	1	0	0	0	TDRD5
163732	0	1	0	0	CITED4
1639	0	1	0	0	DCTN1
164	0	1	0	0	AP1G1
1642	0	1	0	0	DDB1
1643	0	1	0	0	DDB2
1644	0	1	0	0	DDC
164656	0	1	0	0	TMPRSS6
165140	0	1	0	0	OXER1
1655	0	1	0	0	DDX5
1659	0	1	0	0	DHX8
165918	0	1	0	0	RNF168
1660	1	1	0	0	DHX9
166012	0	1	0	0	CHST13
1665	1	1	0	0	DHX15
1668	0	1	0	0	DEFA3
1669	0	1	0	0	DEFA4
169044	0	0	0	1	COL22A1
169355	0	1	0	0	IDO2
170482	0	1	0	0	CLEC4C
170589	0	1	0	0	GPHA2
170689	0	0	1	0	ADAMTS15
170690	0	0	1	0	ADAMTS16
170691	0	0	1	0	ADAMTS17
170692	0	0	1	0	ADAMTS18
171019	0	0	1	0	ADAMTS19
171169	0	1	0	0	SPACA4
171177	0	1	0	1	RHOV
171558	0	0	1	0	PTCRA
1718	0	1	0	0	DHCR24
1727	0	1	0	0	CYB5R3
1728	0	1	0	0	NQO1
1737	0	1	0	0	DLAT
1738	0	1	0	0	DLD
1739	0	1	0	0	DLG1
174	0	1	0	0	AFP
1742	0	1	0	0	DLG4
175	0	1	0	0	AGA
1756	1	0	0	0	DMD
1758	0	1	0	0	DMP1
1759	0	1	0	0	DNM1
1763	0	1	0	0	DNA2
1774	0	1	0	0	DNASE1L1
1777	0	1	0	0	DNASE2
1778	0	1	0	0	DYNC1H1
178	0	1	0	0	AGL
1780	0	1	0	0	DYNC1I1
1781	0	1	0	0	DYNC1I2
1783	0	1	0	0	DYNC1LI2
1785	0	1	0	0	DNM2
1788	0	1	0	0	DNMT3A
1793	1	0	1	0	DOCK1
1794	0	1	0	0	DOCK2
1796	1	0	0	0	DOK1
1805	0	1	0	0	DPT
1812	0	1	0	0	DRD1
1813	0	1	0	0	DRD2
1814	0	1	0	0	DRD3
1815	0	1	0	0	DRD4
1816	0	1	0	0	DRD5
1822	0	1	0	0	ATN1
1823	0	1	0	0	DSC1
1824	0	1	0	0	DSC2
1825	0	1	0	0	DSC3
1828	0	1	0	0	DSG1
1829	0	1	0	0	DSG2
183	0	1	0	0	AGT
1830	0	1	0	0	DSG3
1832	0	1	0	0	DSP
185	0	1	0	0	AGTR1
1854	0	1	0	0	DUT
1855	0	1	0	0	DVL1
1856	0	1	0	0	DVL2
1857	0	1	0	0	DVL3
186	0	1	0	0	AGTR2
187	0	1	0	0	APLNR
1880	0	1	0	0	GPR183
1892	0	1	0	0	ECHS1
1893	0	1	0	0	ECM1
1894	0	0	1	0	ECT2
19	1	0	0	0	ABCA1
1901	0	1	0	0	S1PR1
1902	0	1	0	0	LPAR1
1903	0	1	0	0	S1PR3
1906	0	1	1	0	EDN1
1907	0	1	0	0	EDN2
1908	0	1	0	0	EDN3
1909	0	1	1	0	EDNRA
1910	0	1	0	0	EDNRB
1911	0	1	0	0	PHC1
1912	0	1	0	0	PHC2
192134	0	1	0	0	B3GNT6
192666	0	1	0	0	KRT24
1942	0	1	0	0	EFNA1
1943	0	1	0	0	EFNA2
1944	0	1	0	0	EFNA3
1946	0	1	0	0	EFNA5
1947	1	1	0	0	EFNB1
1948	0	1	0	0	EFNB2
1949	0	1	0	0	EFNB3
1950	1	1	1	1	EGF
1956	1	1	1	1	EGFR
1958	0	1	0	0	EGR1
1962	0	1	0	0	EHHADH
196374	0	1	0	0	KRT78
196527	1	1	0	0	ANO6
196528	0	1	0	0	ARID2
196883	0	1	0	0	ADCY4
197	0	1	0	0	AHSG
197131	0	1	0	0	UBR1
197257	0	1	0	0	LDHD
1973	0	1	0	0	EIF4A1
197342	0	1	0	0	EME2
1981	0	1	0	0	EIF4G1
1991	0	1	0	0	ELANE
1993	0	1	0	0	ELAVL2
1994	0	1	0	0	ELAVL1
199675	0	1	0	0	MCEMP1
199699	0	0	1	0	DAND5
200576	0	1	0	0	PIKFYVE
200734	0	1	0	0	SPRED2
200958	0	1	0	0	MUC20
2010	0	0	1	0	EMD
201254	0	1	0	0	CENPX
201294	0	1	0	0	UNC13D
2022	0	0	1	0	ENG
203068	0	1	0	0	TUBB
2033	0	1	1	0	EP300
2034	0	1	1	0	EPAS1
203447	0	1	0	0	NRK
2035	1	0	0	0	EPB41
2036	0	1	0	0	EPB41L1
2040	0	1	0	0	STOM
2041	0	1	0	0	EPHA1
2042	0	1	0	0	EPHA3
2043	0	1	0	0	EPHA4
2044	0	1	0	0	EPHA5
2045	0	1	0	0	EPHA7
2046	0	1	0	0	EPHA8
2047	0	1	0	0	EPHB1
2048	1	0	0	0	EPHB2
2049	0	1	0	0	EPHB3
2050	0	1	0	0	EPHB4
2054	0	1	0	0	STX2
2057	0	0	1	0	EPOR
2059	0	0	1	0	EPS8
2060	0	1	1	0	EPS15
2064	1	0	0	0	ERBB2
2065	1	0	0	0	ERBB3
2067	0	1	0	0	ERCC1
2068	0	1	0	0	ERCC2
207	0	1	1	0	AKT1
2071	0	1	0	0	ERCC3
2072	0	1	0	0	ERCC4
2073	0	1	0	0	ERCC5
208	0	1	0	0	AKT2
2099	0	1	1	0	ESR1
2100	0	1	0	0	ESR2
2122	0	1	0	0	MECOM
2125	0	1	0	0	EVPL
213	0	1	0	0	ALB
2146	0	1	0	0	EZH2
2147	0	1	0	0	F2
2149	0	1	0	0	F2R
2150	0	1	0	0	F2RL1
2151	0	1	1	0	F2RL2
2153	0	1	0	0	F5
2157	0	1	0	0	F8
216	0	1	0	0	ALDH1A1
2171	0	1	0	0	FABP5
2173	1	0	1	0	FABP7
2175	0	1	0	0	FANCA
2176	0	1	0	0	FANCC
2177	0	1	0	0	FANCD2
2178	0	1	0	0	FANCE
2185	1	0	1	0	PTK2B
2187	0	1	0	0	FANCB
2188	0	1	0	0	FANCF
2189	0	1	0	0	FANCG
219402	1	1	0	0	MTIF3
2195	0	0	1	0	FAT1
2197	0	1	0	0	FAU
219927	0	1	0	0	MRPL21
219986	1	0	0	0	OR4D11
2200	0	1	0	0	FBN1
220134	0	1	0	0	SKA1
2204	0	1	0	0	FCAR
2205	0	1	0	0	FCER1A
2206	0	1	0	0	MS4A2
2207	0	1	0	0	FCER1G
2208	0	0	1	0	FCER2
2209	1	0	0	0	FCGR1A
220988	0	1	0	0	HNRNPA3
221	0	1	0	0	ALDH3B1
221037	0	1	0	0	JMJD1C
221120	1	0	0	0	ALKBH3
2212	1	0	0	0	FCGR2A
2214	1	0	0	0	FCGR3A
221458	0	1	0	0	KIF6
221496	1	0	1	0	LEMD2
2215	0	1	0	0	FCGR3B
221662	1	0	0	0	RBM24
221895	1	0	0	0	JAZF1
221914	0	1	0	0	GPC2
221981	0	0	1	0	THSD7A
2222	0	1	0	0	FDFT1
222235	0	1	0	0	FBXL13
2224	0	1	0	0	FDPS
222487	0	1	0	0	ADGRG3
222545	0	1	0	0	GPRC6A
2237	0	1	0	0	FEN1
2239	0	1	0	0	GPC4
2243	0	1	0	0	FGA
2246	0	1	0	0	FGF1
2247	1	1	1	0	FGF2
2248	0	1	0	0	FGF3
2249	0	1	0	0	FGF4
2251	0	1	0	0	FGF6
2252	0	1	0	0	FGF7
2254	0	1	0	0	FGF9
226	0	1	0	0	ALDOA
2260	0	1	0	0	FGFR1
2261	0	1	0	0	FGFR3
2262	0	1	0	0	GPC5
2263	0	1	0	0	FGFR2
2264	0	1	0	0	FGFR4
2266	1	1	0	0	FGG
2268	1	0	0	0	FGR
22794	0	1	0	0	CASC3
2280	0	0	1	0	FKBP1A
22801	0	1	0	0	ITGA11
22818	0	1	0	0	COPZ1
22820	0	1	0	0	COPG1
22826	0	1	0	0	DNAJC8
22827	0	1	0	0	PUF60
22836	0	1	0	0	RHOBTB3
22846	0	1	0	0	VASH1
22848	0	1	0	0	AAK1
22854	0	1	0	0	NTNG1
22856	0	1	0	0	CHSY1
22863	0	1	0	0	ATG14
22866	1	0	0	0	CNKSR2
22872	0	1	0	0	SEC31A
22876	0	1	0	0	INPP5F
22878	0	1	0	0	TRAPPC8
2288	0	1	0	0	FKBP4
22888	0	1	0	0	UBOX5
2289	0	1	0	0	FKBP5
22897	0	1	0	0	CEP164
22905	0	1	0	0	EPN2
22906	1	0	0	0	TRAK1
22908	0	1	0	0	SACM1L
22909	0	1	0	0	FAN1
22916	0	1	0	0	NCBP2
22918	0	1	0	0	CD93
22919	0	1	0	0	MAPRE1
22920	0	1	0	0	KIFAP3
22938	0	1	1	0	SNW1
22948	0	1	0	0	CCT5
22974	0	1	0	0	TPX2
22978	0	0	1	0	NT5C2
230	0	1	0	0	ALDOC
23001	0	1	0	0	WDFY3
23002	0	1	0	0	DAAM1
23014	0	1	0	0	FBXO21
23020	0	1	0	0	SNRNP200
23025	1	0	0	0	UNC13A
23028	0	1	0	0	KDM1A
23030	0	1	0	0	KDM4B
23043	0	1	0	0	TNIK
23046	0	1	0	0	KIF21B
23047	0	1	0	0	PDS5B
23048	0	1	0	0	FNBP1
23053	0	1	0	0	ZSWIM8
23063	0	1	0	0	WAPL
23065	0	1	0	0	EMC1
23071	0	1	0	0	ERP44
23072	0	1	0	0	HECW1
23092	1	0	0	0	ARHGAP26
23095	0	1	0	0	KIF1B
23107	0	1	0	0	MRPS27
23114	0	0	1	0	NFASC
23118	0	1	0	0	TAB2
2312	0	1	0	0	FLG
23122	0	1	1	0	CLASP2
23127	0	0	0	1	COLGALT2
23129	0	1	0	0	PLXND1
23149	0	1	0	0	FCHO1
2316	0	1	0	0	FLNA
23164	1	0	0	0	MPRIP
23179	0	1	0	0	RGL1
23186	0	1	0	0	RCOR1
23191	0	1	1	0	CYFIP1
23192	0	1	0	0	ATG4B
23194	0	1	0	0	FBXL7
23197	0	1	0	0	FAF2
23198	0	1	0	0	PSME4
23203	0	1	0	0	PMPCA
23208	0	1	0	0	SYT11
2321	1	0	1	0	FLT1
23218	0	1	0	0	NBEAL2
23221	0	1	0	1	RHOBTB2
23233	0	1	0	0	EXOC6B
23236	0	1	0	0	PLCB1
2324	0	0	1	0	FLT4
23244	0	1	0	0	PDS5A
23250	0	1	0	0	ATP11A
23256	0	1	0	0	SCFD1
23265	0	1	0	0	EXOC7
23275	0	0	1	0	POFUT2
23283	0	1	0	0	CSTF2T
23286	0	0	1	0	WWC1
23303	0	1	0	0	KIF13B
23310	0	0	1	0	NCAPD3
23332	0	1	1	0	CLASP1
23350	0	1	0	0	U2SURP
23352	0	1	0	0	UBR4
23365	0	0	1	0	ARHGEF12
23380	0	0	1	0	SRGAP2
23397	0	0	1	0	NCAPH
23398	0	1	0	0	PPWD1
23401	0	1	0	0	FRAT2
23421	0	1	0	0	ITGB3BP
23423	0	1	0	0	TMED3
23426	0	0	1	0	GRIP1
23429	1	0	0	0	RYBP
23433	0	1	1	1	RHOQ
23436	0	1	0	0	CELA3B
23450	0	1	0	0	SF3B3
23451	0	1	0	0	SF3B1
23466	0	1	0	0	CBX6
2348	0	1	0	0	FOLR1
2350	0	1	0	0	FOLR2
23500	0	1	0	0	DAAM2
23512	0	1	0	0	SUZ12
23517	0	1	0	0	MTREX
2352	0	1	0	0	FOLR3
23524	0	1	0	0	SRRM2
23526	0	1	0	0	ARHGAP45
23562	0	1	0	0	CLDN14
23566	0	1	0	0	LPAR3
2357	0	1	0	0	FPR1
2358	0	1	0	0	FPR2
23586	0	1	0	0	DDX58
2359	0	1	0	0	FPR3
23592	0	0	1	0	LEMD3
23593	0	1	0	0	HEBP2
23601	0	1	0	0	CLEC5A
23607	0	0	1	0	CD2AP
23626	0	1	0	0	SPO11
23627	0	1	0	0	PRND
23630	0	1	0	0	KCNE5
23649	1	1	1	0	POLA2
23654	0	1	0	0	PLXNB2
23658	0	1	0	0	LSM5
23673	0	1	0	0	STX12
23704	0	1	0	0	KCNE4
23705	1	0	0	0	CADM1
23710	0	1	0	0	GABARAPL1
23761	1	0	1	0	PISD
23767	0	1	0	0	FLRT3
23768	0	1	0	0	FLRT2
23769	0	1	0	0	FLRT1
2395	0	1	0	0	FXN
24137	0	1	0	0	KIF4A
24144	0	1	0	0	TFIP11
24146	0	1	0	0	CLDN15
24148	0	1	0	0	PRPF6
2444	0	1	0	0	FRK
246184	0	1	0	0	CDC26
246213	1	0	0	0	SLC17A8
2475	0	1	0	0	MTOR
248	0	1	0	0	ALPI
2488	0	1	0	0	FSHB
249	0	1	0	0	ALPL
2491	0	1	0	0	CENPI
2492	0	1	0	0	FSHR
2494	0	1	0	0	NR5A2
2495	0	1	0	0	FTH1
25	1	0	1	0	ABL1
251	0	1	0	0	ALPG
2512	0	1	0	0	FTL
2517	0	1	0	0	FUCA1
2519	0	1	0	0	FUCA2
2520	0	1	0	0	GAST
2521	0	1	0	0	FUS
2528	1	0	0	0	FUT6
252969	0	1	0	0	NEIL2
2533	0	1	0	0	FYB1
2534	1	1	1	0	FYN
2535	0	1	0	0	FZD2
254263	0	1	0	0	CNIH2
254531	0	0	1	0	LPCAT4
2547	0	1	0	0	XRCC6
2548	0	1	0	0	GAA
2549	1	0	0	0	GAB1
2550	0	1	0	0	GABBR1
255488	0	1	0	0	RNF144B
255626	0	1	0	0	H2BC1
255631	0	1	0	1	COL24A1
255738	1	1	0	0	PCSK9
256076	0	0	0	1	COL6A5
256933	0	1	0	0	NPB
2571	0	1	0	0	GAD1
257194	0	1	0	0	NEGR1
257313	0	1	0	0	UTS2B
257397	0	1	0	0	TAB3
257629	0	1	0	0	ANKS4B
25782	1	0	0	0	RAB3GAP2
25791	0	1	0	0	NGEF
25797	0	1	0	0	QPCT
258	0	1	0	0	AMBN
2580	0	1	0	0	GAK
25801	0	1	0	0	GCA
258010	0	1	0	0	SVIP
25804	0	1	0	0	LSM4
25818	0	1	0	0	KLK5
25839	0	1	0	0	COG4
25840	0	1	0	0	METTL7A
25843	0	1	0	0	MOB4
25852	0	1	0	0	ARMC8
2587	0	1	0	0	GALR1
2588	0	1	0	0	GALNS
25897	0	1	0	0	RNF19A
25898	0	1	0	0	RCHY1
25906	0	1	0	0	ANAPC15
25909	0	1	0	0	AHCTF1
25915	0	1	0	0	NDUFAF3
259285	0	1	0	0	TAS2R39
259286	0	1	0	0	TAS2R40
259287	0	1	0	0	TAS2R41
259289	0	1	0	0	TAS2R43
259290	0	1	0	0	TAS2R31
259292	0	1	0	0	TAS2R46
259293	0	1	0	0	TAS2R30
259294	0	1	0	0	TAS2R19
259295	0	1	0	0	TAS2R20
259296	0	1	0	0	TAS2R50
25936	0	1	0	0	NSL1
25937	0	1	0	0	WWTR1
25949	0	1	0	0	SYF2
25977	0	1	0	0	NECAP1
25978	0	1	0	0	CHMP2B
25984	0	1	0	0	KRT23
25996	0	1	0	0	REXO2
25999	0	1	0	0	CLIP3
26	0	1	0	0	AOC1
26034	0	0	0	1	IPCEF1
26046	0	1	0	0	LTN1
26052	0	1	0	0	DNM3
26086	0	1	0	0	GPSM1
26100	0	1	0	0	WIPI2
26118	0	1	0	0	WSB1
26119	0	1	0	0	LDLRAP1
26121	0	1	0	0	PRPF31
26130	0	1	0	0	GAPVD1
26153	0	1	0	0	KIF26A
26190	0	1	0	0	FBXW2
26191	0	1	0	0	PTPN22
2621	0	1	0	0	GAS6
26224	0	1	0	0	FBXL3
26227	1	0	0	0	PHGDH
26229	0	1	0	0	B3GAT3
26232	0	1	0	0	FBXO2
26249	0	1	0	0	KLHL3
2625	0	1	0	0	GATA3
26259	0	1	0	0	FBXW8
26267	0	1	0	0	FBXO10
26268	0	1	0	0	FBXO9
2627	0	1	0	0	GATA6
26271	0	1	1	0	FBXO5
26272	0	1	0	0	FBXO4
26281	0	1	0	0	FGF20
26284	0	1	0	0	ERAL1
26285	0	1	0	0	CLDN17
26286	0	1	0	0	ARFGAP3
26291	0	1	0	0	FGF21
2632	0	1	0	0	GBE1
2641	0	1	0	0	GCG
2642	0	1	0	0	GCGR
2648	0	1	1	0	KAT2A
265	0	1	0	0	AMELX
2650	0	1	0	0	GCNT1
26519	0	1	0	0	TIMM10
26524	0	1	0	0	LATS2
2658	0	0	1	0	GDF2
26585	0	1	0	0	GREM1
26589	0	1	0	0	MRPL46
2660	0	1	0	0	MSTN
2664	0	1	0	0	GDI1
2665	0	1	0	0	GDI2
26659	1	0	0	0	OR7A5
266727	0	1	0	0	MDGA1
2668	1	0	0	0	GDNF
267	0	1	0	0	AMFR
2674	1	0	0	0	GFRA1
2683	0	1	0	0	B4GALT1
2691	0	1	0	0	GHRH
2692	0	1	0	0	GHRHR
2693	0	1	0	0	GHSR
2695	0	1	0	0	GIP
26958	0	1	0	0	COPG2
2696	0	1	0	0	GIPR
2697	0	1	0	0	GJA1
26984	0	1	0	0	SEC22A
26986	0	1	0	0	PABPC1
26999	1	0	0	0	CYFIP2
27005	0	1	0	0	USP21
27006	0	1	0	0	FGF22
27044	1	0	0	0	SND1
27071	1	0	0	0	DAPP1
27076	0	1	0	0	LYPD3
27087	0	1	0	0	B3GAT1
27092	0	1	0	0	CACNG4
27095	0	1	0	0	TRAPPC3
27124	0	1	0	0	INPP5J
27130	0	1	0	0	INVS
27161	0	1	0	0	AGO2
2717	0	1	0	0	GLA
2719	0	1	0	0	GPC3
27198	0	1	0	0	HCAR1
27199	0	1	0	0	OXGR1
2720	0	1	0	0	GLB1
27235	0	1	0	0	COQ2
27237	1	0	0	0	ARHGEF16
27238	0	1	0	0	GPKOW
27243	0	1	0	0	CHMP2A
27246	0	1	0	0	RNF115
27248	0	1	0	0	ERLEC1
27252	0	1	0	0	KLHL20
27258	0	1	0	0	LSM3
273	0	1	0	0	AMPH
27316	0	1	0	0	RBMX
27333	0	1	0	0	GOLIM4
27334	0	1	0	0	P2RY10
27338	0	1	0	0	UBE2S
27339	0	1	0	0	PRPF19
2735	0	1	0	0	GLI1
2736	0	1	0	0	GLI2
2737	0	1	0	0	GLI3
274	0	1	0	0	BIN1
2740	0	1	0	0	GLP1R
2760	0	1	0	0	GM2A
2766	0	0	1	0	GMPR
2767	0	1	0	0	GNA11
2768	0	1	1	0	GNA12
2769	0	1	0	0	GNA15
2770	0	1	0	0	GNAI1
2771	0	1	0	0	GNAI2
2773	0	1	0	0	GNAI3
2775	0	1	0	0	GNAO1
2776	0	1	0	0	GNAQ
2778	0	1	0	0	GNAS
2781	0	1	0	0	GNAZ
2782	1	1	1	0	GNB1
2783	0	1	0	0	GNB2
2784	0	1	0	0	GNB3
2785	0	1	0	0	GNG3
2786	0	1	0	0	GNG4
2787	0	1	0	0	GNG5
2788	0	1	0	0	GNG7
2790	0	1	0	0	GNG10
2791	0	1	0	0	GNG11
2792	0	1	0	0	GNGT1
2793	0	1	0	0	GNGT2
2796	0	1	0	0	GNRH1
2797	0	1	0	0	GNRH2
2798	0	1	0	0	GNRHR
2799	0	1	0	0	GNS
2801	0	1	0	0	GOLGA2
2813	0	1	0	0	GP2
2817	0	1	0	0	GPC1
2822	0	1	0	0	GPLD1
2826	0	1	0	0	CCR10
2828	0	1	0	0	GPR4
2829	0	1	0	0	XCR1
2831	0	1	0	0	NPBWR1
2832	0	1	0	0	NPBWR2
283209	0	1	0	0	PGM2L1
2833	0	1	0	0	CXCR3
2834	0	1	0	0	PRLHR
283455	1	0	0	0	KSR2
2838	0	1	0	0	GPR15
283807	0	1	0	0	FBXL22
283869	0	1	0	0	NPW
2840	0	1	0	0	GPR17
284071	0	1	0	0	MEIOC
2841	0	1	0	0	GPR18
284217	1	1	0	0	LAMA1
284252	0	1	0	0	KCTD1
2843	0	1	0	0	GPR20
284348	0	1	0	0	LYPD5
2846	0	1	0	0	LPAR4
284656	0	1	0	0	EPHA10
2847	0	1	0	0	MCHR1
2848	0	1	0	0	GPR25
2850	0	1	0	0	GPR27
2852	0	1	0	0	GPER1
285220	0	1	0	0	EPHA6
2853	0	1	0	0	GPR31
2854	0	1	0	0	GPR32
285601	0	1	0	0	GPR150
285643	0	1	0	0	KIF4B
285755	0	1	0	0	PPIL6
286	0	1	1	0	ANK1
2861	0	1	0	0	GPR37
2862	0	1	0	0	MLNR
286257	0	1	0	0	PAXX
2863	0	1	0	0	GPR39
2864	0	1	0	0	FFAR1
286451	0	1	0	0	YIPF6
2865	0	1	0	0	FFAR3
2867	0	1	0	0	FFAR2
286749	0	1	0	0	STON1-GTF2A1L
286887	0	1	0	0	KRT6C
2869	0	1	0	0	GRK5
287	0	1	1	0	ANK2
2873	0	1	0	0	GPS1
288	0	1	1	0	ANK3
2885	0	1	1	0	GRB2
2889	1	0	0	0	RAPGEF1
2890	0	1	1	0	GRIA1
2891	0	0	1	0	GRIA2
2892	0	1	1	0	GRIA3
2893	0	1	1	0	GRIA4
28952	0	1	0	0	CCDC22
28956	0	1	0	0	LAMTOR2
28957	0	1	0	0	MRPS28
2896	0	1	0	0	GRN
28973	0	1	0	0	MRPS18B
28976	0	1	0	0	ACAD9
28977	0	1	0	0	MRPL42
28988	0	1	0	0	DBNL
28998	0	1	0	0	MRPL13
29071	0	1	0	0	C1GALT1C1
29074	0	1	0	0	MRPL18
29078	0	1	0	0	NDUFAF4
2908	0	1	1	0	NR3C1
29082	0	1	0	0	CHMP4A
29088	0	1	0	0	MRPL15
29089	0	1	0	0	UBE2T
2909	0	0	1	0	ARHGAP35
29090	0	1	0	0	TIMM21
29093	0	1	0	0	MRPL22
291	0	1	0	0	SLC25A4
29106	0	1	0	0	SCG3
29108	0	1	0	0	PYCARD
2911	0	1	0	0	GRM1
29117	0	1	0	0	BRD7
2912	0	1	0	0	GRM2
29126	0	1	0	0	CD274
29127	0	1	1	0	RACGAP1
2913	0	1	0	0	GRM3
2914	0	1	0	0	GRM4
2915	0	1	0	0	GRM5
2916	0	1	0	0	GRM6
2917	0	1	0	0	GRM7
2918	1	1	0	0	GRM8
2919	0	1	0	0	CXCL1
2920	0	1	0	0	CXCL2
2921	0	1	0	0	CXCL3
2922	0	1	0	0	GRP
2923	0	1	0	0	PDIA3
2925	0	1	0	0	GRPR
293	0	1	0	0	SLC25A6
2931	0	1	0	0	GSK3A
2932	0	1	0	0	GSK3B
2956	0	1	0	0	MSH6
2962	0	1	0	0	GTF2F1
2963	0	1	0	0	GTF2F2
2965	0	1	0	0	GTF2H1
2966	0	1	0	0	GTF2H2
2967	0	1	0	0	GTF2H3
2968	0	1	0	0	GTF2H4
29760	1	1	0	0	BLNK
29763	0	1	0	0	PACSIN3
29785	0	1	0	0	CYP2S1
2980	1	0	0	0	GUCA2A
2987	0	0	1	0	GUK1
29882	0	1	0	0	ANAPC2
29888	0	1	0	0	STRN4
29894	0	1	0	0	CPSF1
29895	0	0	1	0	MYLPF
29899	0	1	0	0	GPSM2
2990	0	1	0	0	GUSB
2992	0	1	0	0	GYG1
29924	0	1	0	0	EPN1
29928	0	1	0	0	TIMM22
29933	0	1	0	0	GPR132
29940	0	1	0	0	DSE
29945	0	1	0	0	ANAPC4
29947	1	0	0	0	DNMT3L
29952	0	1	0	0	DPP7
29966	0	1	0	0	STRN3
29978	0	1	0	0	UBQLN2
29984	0	1	0	1	RHOD
29988	0	1	0	0	SLC2A8
29993	0	1	0	0	PACSIN1
29995	0	1	0	0	LMCD1
30	0	1	0	0	ACAA1
30011	1	1	1	0	SH3KBP1
301	0	1	0	0	ANXA1
3013	0	1	0	0	H2AC7
3014	0	1	0	0	H2AX
3015	0	1	0	0	H2AZ1
3017	0	1	0	0	H2BC5
3018	0	1	0	0	H2BC3
302	0	1	0	0	ANXA2
3028	0	1	0	0	HSD17B10
3030	0	1	0	0	HADHA
3033	0	1	0	0	HADH
3043	0	1	0	0	HBB
3053	0	1	0	0	SERPIND1
3055	1	0	1	0	HCK
3060	0	1	0	0	HCRT
3061	0	1	0	0	HCRTR1
3062	0	1	0	0	HCRTR2
3065	0	1	0	0	HDAC1
3066	0	1	0	0	HDAC2
3071	1	0	0	0	NCKAP1L
3074	0	1	0	0	HEXB
3082	1	1	1	0	HGF
30835	0	1	0	0	CD209
3084	1	0	0	0	NRG1
30844	1	0	0	0	EHD4
30849	0	1	0	0	PIK3R4
30851	0	1	0	0	TAX1BP3
3091	0	1	0	0	HIF1A
3092	0	1	0	0	HIP1
3105	0	1	0	0	HLA-A
3106	0	1	0	0	HLA-B
3107	0	1	0	0	HLA-C
3109	0	1	0	0	HLA-DMB
3111	0	1	0	0	HLA-DOA
3112	0	1	0	0	HLA-DOB
3113	0	1	0	0	HLA-DPA1
3115	0	1	0	0	HLA-DPB1
3118	0	1	0	0	HLA-DQA2
3119	0	1	0	0	HLA-DQB1
3122	0	1	0	0	HLA-DRA
3123	0	1	0	0	HLA-DRB1
3127	0	1	0	0	HLA-DRB5
3133	0	1	0	0	HLA-E
3134	0	1	0	0	HLA-F
3135	0	1	0	0	HLA-G
3141	0	0	1	0	HLCS
3150	0	1	0	0	HMGN1
3156	0	1	0	0	HMGCR
3157	0	1	0	0	HMGCS1
316	0	1	0	0	AOX1
3163	0	1	0	0	HMOX2
3169	0	1	0	0	FOXA1
3178	0	1	0	0	HNRNPA1
3181	0	1	0	0	HNRNPA2B1
3183	0	1	0	0	HNRNPC
3184	0	1	1	0	HNRNPD
3185	0	1	1	0	HNRNPF
3187	1	1	1	0	HNRNPH1
3188	0	1	0	0	HNRNPH2
3190	0	1	0	0	HNRNPK
3191	0	1	1	0	HNRNPL
319100	0	1	0	0	TAAR6
319101	0	1	0	0	KRT73
3192	0	1	0	0	HNRNPU
320	0	0	1	0	APBA1
321	0	0	1	0	APBA2
3221	1	0	0	0	HOXC4
324	0	1	0	0	APC
3240	0	1	0	0	HP
3251	0	0	1	0	HPRT1
3265	1	1	1	0	HRAS
326624	0	1	0	0	RAB37
3267	0	1	0	0	AGFG1
3269	0	1	0	0	HRH1
3270	0	1	0	0	HRC
3274	0	1	0	0	HRH2
328	0	1	0	0	APEX1
3280	0	1	0	0	HES1
329	0	1	0	0	BIRC2
3297	0	1	0	0	HSF1
330	0	1	0	0	BIRC3
3303	0	1	0	0	HSPA1A
3304	0	1	0	0	HSPA1B
3305	0	1	0	0	HSPA1L
3306	0	1	0	0	HSPA2
3308	0	1	0	0	HSPA4
331	0	1	0	0	XIAP
3312	0	1	0	0	HSPA8
3313	0	1	0	0	HSPA9
332	0	1	0	0	BIRC5
3320	0	1	0	0	HSP90AA1
3326	0	1	0	0	HSP90AB1
3329	0	1	0	0	HSPD1
3339	0	1	0	0	HSPG2
334	0	1	0	0	APLP2
335	0	1	0	0	APOA1
3350	0	1	0	0	HTR1A
3351	0	1	0	0	HTR1B
3352	0	1	0	0	HTR1D
3354	0	1	0	0	HTR1E
3355	0	1	0	0	HTR1F
3356	0	1	0	0	HTR2A
3357	0	1	0	0	HTR2B
3358	0	1	0	0	HTR2C
336	0	1	0	0	APOA2
3360	0	1	0	0	HTR4
3361	0	1	0	0	HTR5A
3362	0	1	0	0	HTR6
3363	0	1	0	0	HTR7
3364	0	1	0	0	HUS1
3371	0	1	0	0	TNC
3375	0	1	0	0	IAPP
337876	0	1	0	0	CHSY3
338	0	1	0	0	APOB
338328	0	1	0	0	GPIHBP1
338339	0	1	0	0	CLEC4D
338398	0	1	0	0	TAS2R60
338442	0	1	0	0	HCAR2
3385	0	1	0	0	ICAM3
338557	0	1	0	0	FFAR4
338785	0	1	0	0	KRT79
339345	0	1	0	0	NANOS2
339366	0	0	1	0	ADAMTSL5
339403	0	1	0	0	RXFP4
339488	0	1	0	0	TFAP2E
3396	0	1	0	0	MRPL58
339745	0	1	0	0	SPOPL
340267	0	0	0	1	COL28A1
3417	0	1	0	0	IDH1
3421	0	1	0	0	IDH3G
3422	0	1	0	0	IDI1
342574	0	1	0	0	KRT27
344	0	1	0	0	APOC2
3458	0	0	1	0	IFNG
3459	0	0	1	0	IFNGR1
346562	0	1	0	0	GNAT3
347148	0	1	0	0	QRFP
3479	1	1	0	0	IGF1
348	0	1	0	0	APOE
3480	1	0	0	0	IGF1R
3482	0	1	0	0	IGF2R
348235	0	1	0	0	SKA2
3484	0	1	0	0	IGFBP1
3486	0	1	0	0	IGFBP3
3487	0	1	0	0	IGFBP4
3488	0	1	0	0	IGFBP5
348995	0	1	0	0	NUP43
3490	0	1	0	0	IGFBP7
3491	0	1	0	0	CCN1
349633	0	1	0	0	PLET1
349667	0	1	0	0	RTN4RL2
350	0	1	0	0	APOH
351	0	1	0	0	APP
3516	0	1	1	0	RBPJ
353	0	0	1	0	APRT
353091	0	1	0	0	RAET1G
353189	0	1	0	0	SLCO4C1
353288	0	1	0	0	KRT26
353299	0	1	0	0	RGSL1
353497	0	1	0	0	POLN
3549	0	1	0	0	IHH
355	0	1	0	0	FAS
3551	0	1	0	0	IKBKB
3558	1	0	1	0	IL2
3559	1	0	0	0	IL2RA
3560	1	0	0	0	IL2RB
3561	1	0	0	0	IL2RG
3565	0	0	1	0	IL4
3569	0	1	1	0	IL6
3575	0	1	1	0	IL7R
3576	0	1	0	0	CXCL8
3577	0	1	0	0	CXCR1
3579	0	1	0	0	CXCR2
3586	0	1	0	0	IL10
3603	0	1	0	0	IL16
3608	0	1	0	0	ILF2
3612	0	1	0	0	IMPA1
3613	0	1	0	0	IMPA2
3614	0	1	1	0	IMPDH1
3615	0	0	1	0	IMPDH2
3617	1	0	0	0	IMPG1
3619	0	1	0	0	INCENP
3620	0	1	0	0	IDO1
3624	0	1	0	0	INHBA
3625	0	1	0	0	INHBB
3627	0	1	0	0	CXCL10
3628	0	1	0	0	INPP1
3630	0	1	0	0	INS
3631	0	1	0	0	INPP4A
3632	0	1	0	0	INPP5A
3633	0	1	0	0	INPP5B
3635	1	1	0	0	INPP5D
3636	0	1	0	0	INPPL1
3640	0	1	0	0	INSL3
3643	0	1	0	0	INSR
3655	1	1	0	0	ITGA6
3667	1	0	0	0	IRS1
367	0	1	0	0	AR
3672	1	1	0	0	ITGA1
3673	1	1	0	0	ITGA2
3674	1	0	0	0	ITGA2B
3675	1	1	0	0	ITGA3
3676	0	1	0	0	ITGA4
3678	0	1	0	0	ITGA5
3681	0	1	0	0	ITGAD
3683	0	1	0	0	ITGAL
3684	0	1	1	0	ITGAM
3685	0	1	1	0	ITGAV
3687	0	1	1	0	ITGAX
3688	0	1	1	0	ITGB1
3689	0	1	0	0	ITGB2
369	1	1	0	0	ARAF
3690	0	1	1	0	ITGB3
3691	1	1	0	0	ITGB4
3693	0	1	0	0	ITGB5
3694	0	1	0	0	ITGB6
3695	0	1	0	0	ITGB7
3696	0	1	0	0	ITGB8
3698	0	1	0	0	ITIH2
3699	0	1	0	0	ITIH3
3700	0	1	0	0	ITIH4
3702	1	1	0	0	ITK
3704	0	0	1	0	ITPA
3705	0	1	0	0	ITPK1
3713	0	1	0	0	IVL
3716	1	0	1	0	JAK1
3717	0	0	1	0	JAK2
3718	1	0	1	0	JAK3
372	0	1	0	0	ARCN1
3725	0	1	0	0	JUN
3728	0	1	1	0	JUP
3730	0	1	0	0	ANOS1
374	0	1	0	0	AREG
374291	0	1	0	0	NDUFS7
374454	0	1	0	0	KRT77
3749	1	0	0	0	KCNC4
374969	0	1	0	0	SVBP
375	0	1	0	0	ARF1
375056	0	1	0	0	MIA3
3753	0	1	0	0	KCNE1
3757	0	1	0	0	KCNH2
375790	1	1	0	0	AGRN
3759	0	1	0	0	KCNJ2
3760	1	0	0	0	KCNJ3
3768	0	1	0	0	KCNJ12
377	0	1	0	0	ARF3
377841	0	0	1	0	ENTPD8
378	0	1	0	0	ARF4
3784	0	1	0	0	KCNQ1
378708	0	1	0	0	CENPS
3791	1	0	1	0	KDR
3796	0	1	0	0	KIF2A
3797	0	1	0	0	KIF3C
3798	0	1	0	0	KIF5A
3799	0	1	0	0	KIF5B
381	0	1	0	0	ARF5
3814	0	1	0	0	KISS1
382	0	1	0	1	ARF6
3822	0	1	0	0	KLRC2
3824	0	1	0	0	KLRD1
3827	0	1	0	0	KNG1
383	0	1	0	0	ARG1
3831	0	1	0	0	KLC1
3832	0	1	1	0	KIF11
3833	0	1	0	0	KIFC1
3834	0	1	0	0	KIF25
3835	0	1	0	0	KIF22
3837	0	1	0	0	KPNB1
384	0	1	0	0	ARG2
3845	0	1	1	0	KRAS
3848	0	1	0	0	KRT1
3849	0	1	0	0	KRT2
3850	0	1	0	0	KRT3
3852	0	1	0	0	KRT5
3853	0	1	0	0	KRT6A
3854	0	1	0	0	KRT6B
3855	0	1	0	0	KRT7
3856	0	1	0	0	KRT8
3857	0	1	0	0	KRT9
3858	0	1	0	0	KRT10
3859	0	1	0	0	KRT12
3860	0	1	0	0	KRT13
3861	0	1	0	0	KRT14
3866	0	1	0	0	KRT15
3868	0	1	0	0	KRT16
387	1	1	1	1	RHOA
387129	0	1	0	0	NPSR1
3872	0	1	0	0	KRT17
387263	0	1	0	0	C6orf120
3875	0	1	0	0	KRT18
387921	0	1	0	0	NHLRC3
388	0	1	0	1	RHOB
3880	0	1	0	0	KRT19
3881	0	1	0	0	KRT31
3882	1	1	0	0	KRT32
3883	0	1	0	0	KRT33A
388372	0	1	0	0	CCL4L1
3884	0	1	0	0	KRT33B
3885	0	1	0	0	KRT34
3886	0	1	0	0	KRT35
388697	0	1	0	0	HRNR
388698	0	1	0	0	FLG2
3887	0	1	0	0	KRT81
3888	0	1	0	0	KRT82
3889	0	1	0	0	KRT83
389	0	1	0	1	RHOC
3890	0	1	0	0	KRT84
3891	0	1	0	0	KRT85
3892	0	1	0	0	KRT86
3895	0	1	0	0	KTN1
389541	0	1	0	0	LAMTOR4
3897	0	1	0	0	L1CAM
39	0	1	0	0	ACAT2
390243	0	1	0	0	IZUMO1R
3903	0	1	0	0	LAIR1
390792	0	1	0	0	KRT39
3908	1	1	0	0	LAMA2
3909	1	1	0	0	LAMA3
391	0	1	0	1	RHOG
3910	1	1	0	0	LAMA4
3911	1	1	0	0	LAMA5
3912	1	1	1	0	LAMB1
3913	1	1	1	0	LAMB2
3914	1	1	0	0	LAMB3
3915	1	1	1	0	LAMC1
3918	1	1	0	0	LAMC2
3930	0	1	0	0	LBR
3932	0	1	1	0	LCK
3934	0	1	0	0	LCN2
3937	1	1	0	0	LCP2
394	0	1	0	0	ARHGAP5
394263	0	1	0	0	MUC21
3949	0	1	0	0	LDLR
395	1	0	0	0	ARHGAP6
3956	0	1	0	0	LGALS1
3959	0	1	0	0	LGALS3BP
396	0	1	0	0	ARHGDIA
3972	0	1	0	0	LHB
3973	0	1	0	0	LHCGR
3978	0	1	0	0	LIG1
3980	0	1	0	0	LIG3
3981	0	1	0	0	LIG4
399	0	1	0	1	RHOH
399473	0	1	0	0	SPRED3
3998	0	1	0	0	LMAN1
4000	1	0	0	0	LMNA
4001	0	0	1	0	LMNB1
4008	0	1	0	0	LMO7
401036	0	1	0	0	ASB18
401138	0	1	0	0	AMTN
4014	0	1	0	0	LOR
4015	0	1	0	0	LOX
401541	0	1	0	0	CENPP
4016	0	1	0	0	LOXL1
4017	0	1	0	0	LOXL2
4036	0	1	0	0	LRP2
4040	0	1	0	0	LRP6
4041	0	1	0	0	LRP5
4045	0	1	0	0	LSAMP
404672	0	1	0	0	GTF2H5
4047	0	1	0	0	LSS
4048	0	1	0	0	LTA4H
4049	0	1	0	0	LTA
405	0	1	0	0	ARNT
4050	0	1	0	0	LTB
4052	0	1	0	0	LTBP1
4055	0	1	0	0	LTBR
4057	0	1	0	0	LTF
406	0	1	0	0	ARNTL
4060	0	1	0	0	LUM
4061	0	1	0	0	LY6E
4062	0	1	0	0	LY6H
4067	0	1	0	0	LYN
4069	0	1	0	0	LYZ
407	0	1	0	0	ARR3
4074	0	1	0	0	M6PR
4077	0	1	0	0	NBR1
407977	0	1	0	0	TNFSF12-TNFSF13
408	0	1	0	0	ARRB1
4085	0	1	0	0	MAD2L1
4087	0	0	1	0	SMAD2
4088	0	1	0	0	SMAD3
4089	0	0	1	0	SMAD4
409	0	1	0	0	ARRB2
4092	0	1	0	0	SMAD7
4099	0	1	0	0	MAG
410	0	1	0	0	ARSA
411	0	1	0	0	ARSB
4116	0	1	0	0	MAGOH
4121	0	1	0	0	MAN1A1
4122	0	1	0	0	MAN2A2
4124	0	1	0	0	MAN2A1
4125	0	1	0	0	MAN2B1
4128	0	1	0	0	MAOA
4129	0	1	0	0	MAOB
4140	1	1	0	0	MARK3
4148	0	1	0	0	MATN3
4157	0	1	0	0	MC1R
4158	0	1	0	0	MC2R
4159	0	1	0	0	MC3R
4160	0	1	0	0	MC4R
4161	0	1	0	0	MC5R
4171	0	1	1	0	MCM2
4172	0	0	1	0	MCM3
4173	0	0	1	0	MCM4
4174	0	1	1	0	MCM5
4175	0	0	1	0	MCM6
4176	0	1	1	0	MCM7
419	0	1	0	0	ART3
4193	0	1	0	0	MDM2
420	0	1	0	0	ART4
4212	1	0	0	0	MEIS2
4214	1	1	1	0	MAP3K1
4215	0	1	0	0	MAP3K3
4217	0	1	0	0	MAP3K5
4218	0	1	0	0	RAB8A
4221	0	1	0	0	MEN1
4233	1	1	1	0	MET
4240	0	1	0	0	MFGE8
4241	0	1	0	0	MELTF
427	0	1	0	0	ASAH1
4282	0	1	0	0	MIF
4283	0	1	0	0	CXCL9
4289	0	1	0	0	MKLN1
4292	0	1	0	0	MLH1
4295	0	1	0	0	MLN
4296	0	1	0	0	MAP3K11
4306	0	1	0	0	NR3C2
4313	0	1	0	0	MMP2
4314	0	1	1	0	MMP3
4316	0	1	0	0	MMP7
4317	0	1	0	0	MMP8
431704	0	1	0	0	RGS21
4318	0	1	0	0	MMP9
4322	0	0	1	0	MMP13
4323	0	1	0	0	MMP14
4331	0	1	0	0	MNAT1
4332	0	1	0	0	MNDA
435	0	1	0	0	ASL
4353	0	1	0	0	MPO
4361	0	1	1	0	MRE11
440193	0	1	0	0	CCDC88C
440387	0	1	0	0	CTRB2
440738	0	1	0	0	MAP1LC3C
441864	0	1	0	0	TARM1
4435	0	1	0	0	CITED1
4436	0	1	0	0	MSH2
4437	0	1	0	0	MSH3
445	0	1	0	0	ASS1
4507	0	1	0	0	MTAP
4512	0	1	0	0	COX1
4513	0	1	1	0	COX2
4514	0	1	0	0	COX3
4528	0	1	0	0	MTIF2
4534	0	1	0	0	MTM1
4535	0	1	0	0	ND1
4536	0	1	0	0	ND2
4537	0	1	0	0	ND3
4538	0	1	0	0	ND4
4540	0	1	0	0	ND5
4541	0	1	0	0	ND6
4543	0	1	0	0	MTNR1A
4544	0	1	0	0	MTNR1B
4582	0	1	0	0	MUC1
4584	0	1	0	0	MUC3A
4586	0	1	0	0	MUC5AC
4588	0	1	0	0	MUC6
4589	0	1	0	0	MUC7
4597	0	1	0	0	MVD
4604	1	0	0	0	MYBPC1
4609	0	1	1	0	MYC
4619	0	0	1	0	MYH1
462	0	1	0	0	SERPINC1
4620	1	0	1	0	MYH2
4624	0	0	1	0	MYH6
4625	0	0	1	0	MYH7
4626	0	0	1	0	MYH8
4627	0	1	1	0	MYH9
4628	0	0	1	0	MYH10
4632	0	0	1	0	MYL1
4634	0	0	1	0	MYL3
4641	0	1	0	0	MYO1C
4644	0	1	0	0	MYO5A
4646	0	1	0	0	MYO6
4647	0	1	0	0	MYO7A
4650	0	0	1	0	MYO9B
4653	0	1	0	0	MYOC
4670	0	1	0	0	HNRNPM
4680	1	0	0	0	CEACAM6
4683	0	1	1	0	NBN
4686	0	1	0	0	NCBP1
4688	0	1	0	0	NCF2
4690	0	1	1	0	NCK1
4694	0	1	0	0	NDUFA1
4695	0	1	0	0	NDUFA2
4696	0	1	0	0	NDUFA3
4698	0	1	0	0	NDUFA5
47	0	1	0	0	ACLY
4700	0	1	0	0	NDUFA6
4701	0	1	0	0	NDUFA7
4702	0	1	0	0	NDUFA8
4704	0	1	0	0	NDUFA9
4705	0	1	0	0	NDUFA10
4706	0	1	0	0	NDUFAB1
4707	0	1	0	0	NDUFB1
4708	0	1	0	0	NDUFB2
4709	0	1	0	0	NDUFB3
4710	0	1	0	0	NDUFB4
4711	0	1	0	0	NDUFB5
4712	0	1	0	0	NDUFB6
4713	0	1	0	0	NDUFB7
4714	0	1	0	0	NDUFB8
4715	0	1	0	0	NDUFB9
4716	0	1	0	0	NDUFB10
4717	0	1	0	0	NDUFC1
4718	0	1	0	0	NDUFC2
4719	0	1	0	0	NDUFS1
472	0	1	0	0	ATM
4720	0	1	0	0	NDUFS2
4722	0	1	0	0	NDUFS3
4723	0	1	0	0	NDUFV1
4724	0	1	0	0	NDUFS4
4725	0	1	0	0	NDUFS5
4726	0	1	0	0	NDUFS6
4728	0	1	0	0	NDUFS8
4729	0	1	0	0	NDUFV2
4731	0	1	0	0	NDUFV3
4738	0	1	0	0	NEDD8
474382	0	1	0	0	H2AB1
4753	1	0	0	0	NELL2
4758	0	1	0	0	NEU1
4763	0	1	0	0	NF1
4780	0	1	0	0	NFE2L2
4790	0	1	0	0	NFKB1
4791	0	1	0	0	NFKB2
4792	0	1	1	0	NFKBIA
4793	0	1	0	0	NFKBIB
4794	0	1	0	0	NFKBIE
4800	0	1	0	0	NFYA
4801	0	1	0	0	NFYB
4802	0	1	0	0	NFYC
4803	1	0	0	0	NGF
4804	0	1	0	0	NGFR
4809	0	1	0	0	SNU13
4811	0	1	0	0	NID1
4826	0	1	0	0	NNAT
4828	0	1	0	0	NMB
4829	0	1	0	0	NMBR
4838	0	0	1	0	NODAL
4842	0	1	0	0	NOS1
4843	0	1	1	0	NOS2
4846	0	1	0	0	NOS3
4851	0	1	1	0	NOTCH1
4852	0	1	0	0	NPY
4853	0	0	1	0	NOTCH2
4854	0	0	1	0	NOTCH3
4855	0	1	1	0	NOTCH4
4862	0	1	0	0	NPAS2
4886	0	1	0	0	NPY1R
4887	0	1	0	0	NPY2R
4889	0	1	0	0	NPY5R
4893	1	1	1	0	NRAS
4897	0	0	1	0	NRCAM
4904	0	1	0	0	YBX1
4905	0	1	0	0	NSF
4907	0	0	1	0	NT5E
4908	1	0	0	0	NTF3
4914	1	0	0	0	NTRK1
4915	1	0	0	0	NTRK2
4920	0	1	0	0	ROR2
4922	0	1	0	0	NTS
4923	0	1	0	0	NTSR1
4924	0	1	0	0	NUCB1
4935	0	1	0	0	GPR143
4942	0	1	0	0	OAT
4943	0	1	0	0	TBC1D25
4946	0	1	0	0	OAZ1
4947	0	1	0	0	OAZ2
4952	0	1	1	0	OCRL
4953	0	1	0	0	ODC1
4973	0	1	0	0	OLR1
4974	0	1	0	0	OMG
4978	0	1	0	0	OPCML
498	0	1	0	0	ATP5F1A
4985	0	1	0	0	OPRD1
4986	0	1	0	0	OPRK1
49861	0	1	0	0	CLDN20
4987	0	1	0	0	OPRL1
4988	0	1	0	0	OPRM1
4998	0	1	0	0	ORC1
50	0	1	0	0	ACO2
5004	0	1	0	0	ORM1
5005	0	1	0	0	ORM2
5009	0	1	0	0	OTC
5010	0	1	0	0	CLDN11
5018	0	1	0	0	OXA1L
5020	0	1	0	0	OXT
5021	0	1	0	0	OXTR
5023	0	1	0	0	P2RX1
5028	0	1	0	0	P2RY1
5029	0	1	0	0	P2RY2
5030	0	1	0	0	P2RY4
5031	0	1	0	0	P2RY6
5034	0	1	0	0	P4HB
503542	0	1	0	0	SPRN
5036	0	1	0	0	PA2G4
5037	1	0	0	0	PEBP1
5048	0	1	0	0	PAFAH1B1
50485	0	1	0	0	SMARCAL1
50508	0	1	0	0	NOX3
50509	0	1	0	1	COL5A3
50515	0	1	0	0	CHST11
5058	1	1	1	0	PAK1
506	0	1	0	0	ATP5F1B
50618	0	1	0	0	ITSN2
5062	1	1	1	0	PAK2
5063	1	1	1	0	PAK3
5067	0	1	0	0	CNTN3
5079	1	0	0	0	PAX5
50813	0	1	0	0	COPS7A
50814	0	1	0	0	NSDHL
50831	0	1	0	0	TAS2R3
50832	0	1	0	0	TAS2R4
50833	0	1	0	0	TAS2R16
50834	0	1	0	0	TAS2R1
50835	0	1	0	0	TAS2R9
50836	0	1	0	0	TAS2R8
50837	0	1	0	0	TAS2R7
50838	0	1	0	0	TAS2R13
50839	0	1	0	0	TAS2R10
50840	0	1	0	0	TAS2R14
50846	0	1	0	0	DHH
50852	0	1	0	0	TRAT1
50855	0	1	1	0	PARD6A
50863	0	1	0	0	NTM
50865	0	1	0	0	HEBP1
5087	0	0	1	0	PBX1
5091	0	0	1	0	PC
5093	0	1	0	0	PCBP1
5094	0	1	0	0	PCBP2
5095	0	0	1	0	PCCA
5096	0	0	1	0	PCCB
51009	0	1	0	0	DERL2
51014	0	1	0	0	TMED7
51021	0	1	0	0	MRPS16
51023	0	1	0	0	MRPS18C
51025	0	1	0	0	PAM16
51052	0	1	0	0	PRLH
51053	0	1	0	0	GMNN
51069	0	1	0	0	MRPL2
51073	0	1	0	0	MRPL4
51074	0	1	0	0	APIP
51079	0	1	0	0	NDUFA13
51081	0	1	0	0	MRPS7
[truncated: 1,773 more rows]
