# Supplementary material for: CD4+ T-cell DNA methylation changes during pregnancy significantly correlate with disease-associated methylation changes in autoimmune diseases
Source: Epigenetics. 2021 Oct 4;17(9):1040–55. doi: 10.1080/15592294.2021.1982510 (PMC9487751; doi:10.1080/15592294.2021.1982510)
Supplement: Supplemental Material [file KEPI_A_1982510_SM4016.zip › supplementary/Supplementary Table 4.xlsx]

## Sheet: Table S4
Table S4. Pathway analysis of the pregnancy module using gene ontology			Table S4. GO pathways analsyis of the genes derived from the pregnancy module
ID	Description	GeneRatio	BgRatio	pvalue	p.adjust	qvalue	geneID	Count
GO:0071902	positive regulation of protein serine/threonine kinase activity	24/69	334/18670	5.61627739972311e-25	1.52425768628485e-21	7.50216423184066e-22	RHOA/CDC6/CRK/CRKL/EGF/EGFR/FGF2/HGF/HRAS/MAP3K1/PAK1/PAK3/PIK3CB/PPP2CA/PTPN11/RPS27A/SRC/SYK/TP73/UBA52/UBB/UBC/UBE2N/VEGFA	24
GO:0032147	activation of protein kinase activity	23/69	333/18670	1.61200421616745e-23	1.91890346717202e-20	9.44455067230846e-21	CRK/CRKL/EGF/EGFR/FGF2/HGF/MAP3K1/PAK1/PAK2/PAK3/PIK3CB/PRKCD/PRKCZ/PTPN11/RPS27A/SRC/SYK/TP73/UBA52/UBB/UBC/UBE2N/VEGFA	23
GO:0043405	regulation of MAP kinase activity	23/69	337/18670	2.12111658125131e-23	1.91890346717202e-20	9.44455067230846e-21	CRK/CRKL/EGF/EGFR/FGF2/HGF/HRAS/MAP3K1/PAK1/PAK3/PIK3CB/PPP2CA/PRKCD/PTPN11/RPS27A/SRC/SYK/TP73/UBA52/UBB/UBC/UBE2N/VEGFA	23
GO:0043406	positive regulation of MAP kinase activity	21/69	258/18670	5.86267880026978e-23	3.97782756598304e-20	1.95782615724799e-20	CRK/CRKL/EGF/EGFR/FGF2/HGF/HRAS/MAP3K1/PAK1/PAK3/PIK3CB/PTPN11/RPS27A/SRC/SYK/TP73/UBA52/UBB/UBC/UBE2N/VEGFA	21
GO:0002429	immune response-activating cell surface receptor signaling pathway	25/69	473/18670	9.79060442363425e-23	5.31434008114867e-20	2.61563726601934e-20	BTK/CD28/CDC42/CRK/CRKL/FYN/HRAS/NRAS/PAK1/PAK2/PAK3/PIK3CB/PLCG2/PRKCB/PRKCD/PTK2/RAC1/SRC/SYK/UBE2N/VAV1/VAV2/GRAP2/BCAR1/VAV3	25
GO:0045785	positive regulation of cell adhesion	23/69	403/18670	1.25836220757969e-21	5.69199171895213e-19	2.80151165161162e-19	RHOA/CD28/CD80/CD86/CDC42/CRK/CRKL/FYN/PAK1/PAK2/PAK3/PRKCA/PRKCZ/PTPN11/RAC1/RAC3/CXCL12/SRC/SYK/VAV1/VEGFA/GRAP2/VAV3	23
GO:0048010	vascular endothelial growth factor receptor signaling pathway	15/69	96/18670	6.70161940687716e-21	2.59831358146637e-18	1.27885038004919e-18	RHOA/CDC42/CRK/FYN/PAK2/PIK3CB/PRKCB/PTK2/RAC1/SRC/VAV1/VAV2/VEGFA/BCAR1/VAV3	15
GO:0031295	T cell costimulation	13/69	56/18670	1.20964442880928e-20	4.10371872473548e-18	2.01978786863023e-18	CD28/CD80/CD86/CDC42/FYN/PAK1/PAK2/PAK3/PTPN11/RAC1/SRC/VAV1/GRAP2	13
GO:0031294	lymphocyte costimulation	13/69	57/18670	1.56266510070954e-20	4.42465903221029e-18	2.17774980098315e-18	CD28/CD80/CD86/CDC42/FYN/PAK1/PAK2/PAK3/PTPN11/RAC1/SRC/VAV1/GRAP2	13
GO:0038093	Fc receptor signaling pathway	19/69	241/18670	1.63030914967218e-20	4.42465903221029e-18	2.17774980098315e-18	BTK/CDC42/CRK/FYN/MAP3K1/PAK1/PAK2/PIK3CB/PLCG2/PRKCD/PTK2/RAC1/SOS1/SRC/SYK/VAV1/VAV2/GRAP2/VAV3	19
GO:0048013	ephrin receptor signaling pathway	14/69	86/18670	8.06020706378768e-20	1.98867290646543e-17	9.787945228657e-18	RHOA/CDC42/CRK/FYN/HRAS/PAK1/PAK3/PTK2/PTPN11/RAC1/SRC/VAV2/KALRN/VAV3	14
GO:0022407	regulation of cell-cell adhesion	21/69	403/18670	6.47666488760667e-19	1.46480570874704e-16	7.20955065120427e-17	RHOA/CD28/CD80/CD86/CDC42/FYN/PAK1/PAK2/PAK3/PRKCA/PRKCD/PRKCZ/PTK2/PTPN11/RAC1/CXCL12/SRC/SYK/VAV1/VEGFA/GRAP2	21
GO:0051897	positive regulation of protein kinase B signaling	16/69	176/18670	2.41305654159902e-18	5.03771957992288e-16	2.47948886744061e-16	CD28/CD80/CD86/EGF/EGFR/FGF2/FYN/HGF/MET/PIK3CB/PTK2/PTPN11/RAC1/RAC2/SRC/VAV1	16
GO:0050870	positive regulation of T cell activation	16/69	202/18670	2.23810898526263e-17	4.33873413285913e-15	2.13545887390848e-15	RHOA/CD28/CD80/CD86/CDC42/FYN/PAK1/PAK2/PAK3/PRKCZ/PTPN11/RAC1/SRC/SYK/VAV1/GRAP2	16
GO:0050863	regulation of T cell activation	18/69	314/18670	5.65939557077214e-17	1.02397330527171e-14	5.03984068723498e-15	RHOA/CD28/CD80/CD86/CDC42/FYN/PAK1/PAK2/PAK3/PRKCZ/PTPN11/RAC1/RAC2/SOS1/SRC/SYK/VAV1/GRAP2	18
GO:1903039	positive regulation of leukocyte cell-cell adhesion	16/69	218/18670	7.59856532118801e-17	1.28890664260652e-14	6.34380223196552e-15	RHOA/CD28/CD80/CD86/CDC42/FYN/PAK1/PAK2/PAK3/PRKCZ/PTPN11/RAC1/SRC/SYK/VAV1/GRAP2	16
GO:0002433	immune response-regulating cell surface receptor signaling pathway involved in phagocytosis	14/69	139/18670	8.98647903005616e-17	1.35496133819847e-14	6.66891338546273e-15	CDC42/CRK/FYN/PAK1/PIK3CB/PLCG2/PRKCD/PTK2/RAC1/SRC/SYK/VAV1/VAV2/VAV3	14
GO:0038096	Fc-gamma receptor signaling pathway involved in phagocytosis	14/69	139/18670	8.98647903005616e-17	1.35496133819847e-14	6.66891338546273e-15	CDC42/CRK/FYN/PAK1/PIK3CB/PLCG2/PRKCD/PTK2/RAC1/SRC/SYK/VAV1/VAV2/VAV3	14
GO:0007265	Ras protein signal transduction	20/69	448/18670	1.03038608003132e-16	1.47182516905526e-14	7.24409936598193e-15	RHOA/CBL/CDC42/CRK/CRKL/FGF2/GNB1/HRAS/MET/NRAS/RAC1/RAC2/RAC3/SOS1/VAV1/VAV2/KALRN/GRAP2/VAV3/RHOQ	20
GO:0038094	Fc-gamma receptor signaling pathway	14/69	142/18670	1.21964598035203e-16	1.58066301177198e-14	7.77978265499997e-15	CDC42/CRK/FYN/PAK1/PIK3CB/PLCG2/PRKCD/PTK2/RAC1/SRC/SYK/VAV1/VAV2/VAV3	14
GO:0045088	regulation of innate immune response	20/69	452/18670	1.22306275781914e-16	1.58066301177198e-14	7.77978265499997e-15	BTK/CRK/FYN/HRAS/MAP3K1/NRAS/PAK1/PAK2/PAK3/PLCG2/PRKCD/PTPN11/RPS27A/SRC/SYK/UBA52/UBB/UBC/UBE2N/VAV1	20
GO:0002431	Fc receptor mediated stimulatory signaling pathway	14/69	145/18670	1.64394969190563e-16	1.98459023080296e-14	9.76785092071889e-15	CDC42/CRK/FYN/PAK1/PIK3CB/PLCG2/PRKCD/PTK2/RAC1/SRC/SYK/VAV1/VAV2/VAV3	14
GO:0051251	positive regulation of lymphocyte activation	18/69	334/18670	1.68185612779912e-16	1.98459023080296e-14	9.76785092071889e-15	RHOA/BTK/CD28/CD80/CD86/CDC42/FYN/PAK1/PAK2/PAK3/PRKCZ/PTPN11/RAC1/SRC/SYK/VAV1/GRAP2/VAV3	18
GO:0007159	leukocyte cell-cell adhesion	18/69	337/18670	1.96833635156122e-16	2.22586035755715e-14	1.09553457461894e-14	RHOA/CD28/CD80/CD86/CDC42/FYN/PAK1/PAK2/PAK3/PRKCZ/PTPN11/RAC1/RAC2/CXCL12/SRC/SYK/VAV1/GRAP2	18
GO:0000187	activation of MAPK activity	14/69	152/18670	3.21733923532325e-16	3.49274347386692e-14	1.7190751535264e-14	CRKL/EGF/FGF2/HGF/PAK3/PIK3CB/PTPN11/RPS27A/SYK/TP73/UBA52/UBB/UBC/UBE2N	14
GO:0030168	platelet activation	14/69	153/18670	3.53159261868434e-16	3.68643937196511e-14	1.81440932514592e-14	FYN/GNB1/PIK3CB/PLCG2/PRKCA/PRKCB/PRKCD/PTPN11/SRC/SYK/VAV1/VAV2/VAV3/GNG2	14
GO:0051896	regulation of protein kinase B signaling	16/69	244/18670	4.56919130705825e-16	4.59288341013188e-14	2.26054727822882e-14	CD28/CD80/CD86/EGF/EGFR/FGF2/FYN/HGF/MET/PIK3CB/PTK2/PTPN11/RAC1/RAC2/SRC/VAV1	16
GO:0051249	regulation of lymphocyte activation	20/69	485/18670	4.7385511282885e-16	4.59300991506249e-14	2.26060954202936e-14	RHOA/BTK/CD28/CD80/CD86/CDC42/FYN/PAK1/PAK2/PAK3/PRKCZ/PTPN11/RAC1/RAC2/SOS1/SRC/SYK/VAV1/GRAP2/VAV3	20
GO:0002758	innate immune response-activating signal transduction	17/69	298/18670	5.0740764224973e-16	4.74863565884748e-14	2.33720616339349e-14	BTK/FYN/HRAS/MAP3K1/NRAS/PAK1/PAK2/PAK3/PLCG2/PRKCD/RPS27A/SRC/SYK/UBA52/UBB/UBC/UBE2N	17
GO:1903037	regulation of leukocyte cell-cell adhesion	17/69	304/18670	7.07358277407459e-16	6.39923454961281e-14	3.14960580361426e-14	RHOA/CD28/CD80/CD86/CDC42/FYN/PAK1/PAK2/PAK3/PRKCZ/PTPN11/RAC1/CXCL12/SRC/SYK/VAV1/GRAP2	17
GO:0022409	positive regulation of cell-cell adhesion	16/69	255/18670	9.18214160647272e-16	8.03881687740869e-14	3.95658325929164e-14	RHOA/CD28/CD80/CD86/CDC42/FYN/PAK1/PAK2/PAK3/PRKCZ/PTPN11/RAC1/SRC/SYK/VAV1/GRAP2	16
GO:0002218	activation of innate immune response	17/69	319/18670	1.57511409838293e-15	1.3239399738358e-13	6.51623095372e-14	BTK/FYN/HRAS/MAP3K1/NRAS/PAK1/PAK2/PAK3/PLCG2/PRKCD/RPS27A/SRC/SYK/UBA52/UBB/UBC/UBE2N	17
GO:0002696	positive regulation of leukocyte activation	18/69	380/18670	1.60980173679371e-15	1.3239399738358e-13	6.51623095372e-14	RHOA/BTK/CD28/CD80/CD86/CDC42/FYN/PAK1/PAK2/PAK3/PRKCZ/PTPN11/RAC1/SRC/SYK/VAV1/GRAP2/VAV3	18
GO:0045089	positive regulation of innate immune response	18/69	381/18670	1.68518022293662e-15	1.34517033089706e-13	6.62072353841044e-14	BTK/FYN/HRAS/MAP3K1/NRAS/PAK1/PAK2/PAK3/PLCG2/PRKCD/RPS27A/SRC/SYK/UBA52/UBB/UBC/UBE2N/VAV1	18
GO:0043491	protein kinase B signaling	16/69	269/18670	2.13288632358347e-15	1.65390099491587e-13	8.14024885602232e-14	CD28/CD80/CD86/EGF/EGFR/FGF2/FYN/HGF/MET/PIK3CB/PTK2/PTPN11/RAC1/RAC2/SRC/VAV1	16
GO:0050867	positive regulation of cell activation	18/69	394/18670	3.01981932445944e-15	2.27660823516192e-13	1.12051190723363e-13	RHOA/BTK/CD28/CD80/CD86/CDC42/FYN/PAK1/PAK2/PAK3/PRKCZ/PTPN11/RAC1/SRC/SYK/VAV1/GRAP2/VAV3	18
GO:0051056	regulation of small GTPase mediated signal transduction	17/69	338/18670	4.10375543075e-15	3.01016006460959e-13	1.4815549478298e-13	RHOA/CBL/CDC42/CRK/CRKL/HRAS/MET/RAC1/RAC2/RAC3/SOS1/SRC/VAV1/VAV2/KALRN/VAV3/RHOQ	17
GO:0018108	peptidyl-tyrosine phosphorylation	17/69	363/18670	1.32863487841396e-14	9.48925015793549e-13	4.67046443409228e-13	BTK/CBL/CD80/EGF/EGFR/FYN/HGF/MET/PAK2/PPP2CA/PRKCD/PRKCZ/PTK2/PTPN11/SRC/SYK/VEGFA	17
GO:0018212	peptidyl-tyrosine modification	17/69	366/18670	1.52076113534514e-14	1.05829377469915e-12	5.20876081174893e-13	BTK/CBL/CD80/EGF/EGFR/FYN/HGF/MET/PAK2/PPP2CA/PRKCD/PRKCZ/PTK2/PTPN11/SRC/SYK/VEGFA	17
GO:0031098	stress-activated protein kinase signaling cascade	16/69	315/18670	2.51848358758734e-14	1.70879111417801e-12	8.41040966486402e-13	RHOA/CRKL/EGFR/HGF/HRAS/MAP3K1/PAK1/PAK2/PAK3/RPS27A/SYK/UBA52/UBB/UBC/UBE2N/VEGFA	16
GO:0050851	antigen receptor-mediated signaling pathway	16/69	316/18670	2.64562134242054e-14	1.75127227398277e-12	8.61949546477963e-13	BTK/CD28/CRKL/FYN/HRAS/PAK1/PAK2/PAK3/PIK3CB/PLCG2/PRKCB/SYK/UBE2N/GRAP2/BCAR1/VAV3	16
GO:0038095	Fc-epsilon receptor signaling pathway	13/69	169/18670	4.2798947999735e-14	2.76562725884002e-12	1.36119962435247e-12	BTK/MAP3K1/PAK1/PAK2/PIK3CB/PLCG2/RAC1/SOS1/SYK/VAV1/VAV2/GRAP2/VAV3	13
GO:0042110	T cell activation	18/69	464/18670	5.06124751443027e-14	3.19447110561948e-12	1.57227003569449e-12	RHOA/CD28/CD80/CD86/CDC42/FYN/PAK1/PAK2/PAK3/PRKCZ/PTPN11/RAC1/RAC2/SOS1/SRC/SYK/VAV1/GRAP2	18
GO:0007596	blood coagulation	16/69	336/18670	6.84773850212419e-14	4.2238096124466e-12	2.07889477492718e-12	CDC42/FYN/GNB1/PIK3CB/PLCG2/PRKCA/PRKCB/PRKCD/PTPN11/RAC1/SRC/SYK/VAV1/VAV2/VAV3/GNG2	16
GO:0007599	hemostasis	16/69	341/18670	8.60286505611006e-14	5.18848350272949e-12	2.55369257455057e-12	CDC42/FYN/GNB1/PIK3CB/PLCG2/PRKCA/PRKCB/PRKCD/PTPN11/RAC1/SRC/SYK/VAV1/VAV2/VAV3/GNG2	16
GO:0050817	coagulation	16/69	342/18670	9.0006339968664e-14	5.31037405815117e-12	2.61368524989095e-12	CDC42/FYN/GNB1/PIK3CB/PLCG2/PRKCA/PRKCB/PRKCD/PTPN11/RAC1/SRC/SYK/VAV1/VAV2/VAV3/GNG2	16
GO:0006909	phagocytosis	16/69	369/18670	2.89684237063514e-13	1.67277238168165e-11	8.23313094812093e-12	CDC42/CRK/FYN/MET/PAK1/PIK3CB/PLCG2/PRKCD/PTK2/RAC1/RAC3/SRC/SYK/VAV1/VAV2/VAV3	16
GO:0050852	T cell receptor signaling pathway	13/69	202/18670	4.29079905498356e-13	2.42608929900529e-11	1.19408421069608e-11	BTK/CD28/CRKL/FYN/HRAS/PAK1/PAK2/PAK3/PIK3CB/PLCG2/UBE2N/GRAP2/BCAR1	13
GO:0050730	regulation of peptidyl-tyrosine phosphorylation	14/69	256/18670	4.59836278161427e-13	2.5469299161839e-11	1.25356012242073e-11	CBL/CD80/EGF/EGFR/FYN/HGF/PAK2/PPP2CA/PRKCD/PRKCZ/PTPN11/SRC/SYK/VEGFA	14
GO:0007409	axonogenesis	17/69	468/18670	8.21153752475088e-13	4.45722256843478e-11	2.19377707766502e-11	RHOA/FYN/LAMB2/PAK1/PAK3/PIK3CB/PRKCA/PTK2/PTPN11/RAC1/RAC2/CXCL12/SOS1/SRC/VEGFA/SH3KBP1/SPTBN4	17
GO:0007411	axon guidance	14/69	276/18670	1.28053730129342e-12	6.81446712884383e-11	3.35397695632890e-11	FYN/LAMB2/PIK3CB/PRKCA/PTK2/PTPN11/RAC1/RAC2/CXCL12/SOS1/SRC/VEGFA/SH3KBP1/SPTBN4	14
GO:0097485	neuron projection guidance	14/69	277/18670	1.34495517010205e-12	7.01963140703262e-11	3.45495568999899e-11	FYN/LAMB2/PIK3CB/PRKCA/PTK2/PTPN11/RAC1/RAC2/CXCL12/SOS1/SRC/VEGFA/SH3KBP1/SPTBN4	14
GO:0031589	cell-substrate adhesion	15/69	354/18670	2.45721934775286e-12	1.25828175656628e-10	6.19307120615369e-11	RHOA/CDC42/CRK/CRKL/LAMB1/LAMB2/LAMC1/PIK3CB/PRKCZ/PTK2/RAC1/RAC2/RAC3/SRC/VEGFA	15
GO:0034446	substrate adhesion-dependent cell spreading	10/69	100/18670	3.21037478944487e-12	1.61351058862099e-10	7.94145342652151e-11	CDC42/CRK/CRKL/LAMB1/LAMB2/LAMC1/PTK2/RAC1/RAC3/SRC	10
GO:0038127	ERBB signaling pathway	11/69	142/18670	4.16559312429256e-12	2.05553086169637e-10	1.01170099037842e-10	CBL/CDC42/EGF/EGFR/PRKCA/PTK2/PTPN11/SOS1/SRC/BCAR1/SH3KBP1	11
GO:0060326	cell chemotaxis	14/69	304/18670	4.72776373597224e-12	2.29127692489797e-10	1.12773161296029e-10	CRK/CRKL/FGF2/HGF/MET/PRKCD/RAC1/RAC2/CXCL12/SYK/VAV1/VEGFA/BCAR1/VAV3	14
GO:0007266	Rho protein signal transduction	12/69	203/18670	1.00940204934756e-11	4.7451362837035e-10	2.33548382423292e-10	RHOA/CDC42/MET/RAC1/RAC2/RAC3/SOS1/VAV1/VAV2/KALRN/VAV3/RHOQ	12
GO:0010770	positive regulation of cell morphogenesis involved in differentiation	11/69	154/18670	1.01406744456449e-11	4.7451362837035e-10	2.33548382423292e-10	RHOA/CDC42/CRK/CRKL/PAK1/PAK3/RAC1/RAC3/CXCL12/VEGFA/KALRN	11
GO:0002223	stimulatory C-type lectin receptor signaling pathway	10/69	113/18670	1.10910443565046e-11	5.10188040399212e-10	2.511067848065e-10	FYN/HRAS/NRAS/PAK1/PAK2/PAK3/PLCG2/PRKCD/SRC/SYK	10
GO:0007015	actin filament organization	15/69	400/18670	1.40099532716804e-11	6.33716886322341e-10	3.11905801785305e-10	RHOA/CDC42/MET/PAK1/PAK3/PRKCD/RAC1/RAC2/RAC3/CXCL12/SRC/BCAR1/RHOQ/SH3KBP1/SPTBN4	15
GO:0002220	innate immune response activating cell surface receptor signaling pathway	10/69	116/18670	1.44459014585167e-11	6.42724205875643e-10	3.16339067314196e-10	FYN/HRAS/NRAS/PAK1/PAK2/PAK3/PLCG2/PRKCD/SRC/SYK	10
GO:0022604	regulation of cell morphogenesis	16/69	484/18670	1.75970900739489e-11	7.70298426785440e-10	3.79129156262158e-10	RHOA/CDC42/CRK/CRKL/FYN/PAK1/PAK3/PTK2/RAC1/RAC3/CXCL12/SRC/VEGFA/KALRN/RHOQ/SH3KBP1	16
GO:0007173	epidermal growth factor receptor signaling pathway	10/69	119/18670	1.86794982829124e-11	8.04700926028956e-10	3.96061542539947e-10	CBL/CDC42/EGF/EGFR/PTK2/PTPN11/SOS1/SRC/BCAR1/SH3KBP1	10
GO:0010810	regulation of cell-substrate adhesion	12/69	215/18670	1.98036405581895e-11	8.39798132420724e-10	4.13335853097738e-10	RHOA/CDC42/CRK/CRKL/PIK3CB/PRKCZ/PTK2/RAC1/RAC2/RAC3/SRC/VEGFA	12
GO:0018105	peptidyl-serine phosphorylation	13/69	299/18670	6.08831860663567e-11	2.54210718437065e-09	1.25118644725841e-09	EGFR/HGF/PAK1/PAK2/PLK1/PRKCA/PRKCB/PRKCD/PRKCZ/SRC/SYK/VEGFA/SPTBN4	13
GO:0031346	positive regulation of cell projection organization	14/69	383/18670	1.02578197203269e-10	4.21813980620717e-09	2.07610418263076e-09	RHOA/CDC42/FYN/HGF/HRAS/PAK1/PAK3/RAC1/RAC2/CXCL12/SRC/VEGFA/KALRN/RHOQ	14
GO:0071560	cellular response to transforming growth factor beta stimulus	12/69	249/18670	1.09323504311994e-10	4.42841777168287e-09	2.1795997953169e-09	RHOA/CBL/CRK/CRKL/FYN/PRKCZ/PTK2/RPS27A/SRC/UBA52/UBB/UBC	12
GO:0007229	integrin-mediated signaling pathway	9/69	103/18670	1.42851928569029e-10	5.66164647757965e-09	2.78657618587774e-09	CDC42/CTNNA1/PTK2/PTPN11/SRC/SYK/VAV1/BCAR1/VAV3	9
GO:0071559	response to transforming growth factor beta	12/69	255/18670	1.43940164684228e-10	5.66164647757965e-09	2.78657618587774e-09	RHOA/CBL/CRK/CRKL/FYN/PRKCZ/PTK2/RPS27A/SRC/UBA52/UBB/UBC	12
GO:0071375	cellular response to peptide hormone stimulus	13/69	321/18670	1.46680656709765e-10	5.68701860443288e-09	2.7990639603713e-09	CDC6/CRK/FYN/PAK1/PRKCB/PRKCD/PRKCZ/PTK2/PTPN11/SOS1/SRC/BCAR1/RHOQ	13
GO:0018209	peptidyl-serine modification	13/69	322/18670	1.52421067022881e-10	5.82634895633942e-09	2.86764023798422e-09	EGFR/HGF/PAK1/PAK2/PLK1/PRKCA/PRKCB/PRKCD/PRKCZ/SRC/SYK/VEGFA/SPTBN4	13
GO:0050900	leukocyte migration	15/69	499/18670	3.09975060760923e-10	1.16843377070159e-08	5.75085310095923e-09	RHOA/CRK/CRKL/FYN/PIK3CB/PTPN11/RAC1/RAC2/CXCL12/SOS1/SRC/SYK/VAV1/VEGFA/VAV3	15
GO:0032956	regulation of actin cytoskeleton organization	13/69	343/18670	3.31596373654017e-10	1.23281172342055e-08	6.06771158135468e-09	RHOA/CDC42/CRK/HRAS/MET/PAK1/PAK3/PRKCD/RAC1/RAC3/CXCL12/RHOQ/SPTBN4	13
GO:0051403	stress-activated MAPK cascade	12/69	286/18670	5.3740130512834e-10	1.97095559745718e-08	9.70074333154855e-09	CRKL/EGFR/HGF/HRAS/PAK1/RPS27A/SYK/UBA52/UBB/UBC/UBE2N/VEGFA	12
GO:0043434	response to peptide hormone	14/69	436/18670	5.59178199930285e-10	2.02347951281439e-08	9.95925804507412e-09	CDC6/CRK/FYN/PAK1/PRKCB/PRKCD/PRKCZ/PTK2/PTPN11/CXCL12/SOS1/SRC/BCAR1/RHOQ	14
GO:0051054	positive regulation of DNA metabolic process	11/69	228/18670	6.93091294280736e-10	2.47506549036568e-08	1.21818954631891e-08	CD28/EGFR/FGF2/HGF/HRAS/PAK3/PRKCD/RAC1/SRC/UBE2N/RAD50	11
GO:0010769	regulation of cell morphogenesis involved in differentiation	12/69	301/18670	9.62211776851325e-10	3.39148410697986e-08	1.66923683502984e-08	RHOA/CDC42/CRK/CRKL/PAK1/PAK3/PTK2/RAC1/RAC3/CXCL12/VEGFA/KALRN	12
GO:0046578	regulation of Ras protein signal transduction	11/69	238/18670	1.09124342255069e-09	3.79696749846484e-08	1.86880958598762e-08	CBL/CRK/CRKL/HRAS/MET/RAC1/SOS1/VAV1/VAV2/KALRN/VAV3	11
GO:0048015	phosphatidylinositol-mediated signaling	10/69	181/18670	1.18516383639716e-09	4.07156285061e-08	2.00396123702598e-08	RHOA/CBL/CD28/EGFR/FYN/HGF/PIK3CB/PLCG2/PTK2/SRC	10
GO:1901653	cellular response to peptide	13/69	385/18670	1.35603049363829e-09	4.55762466439921e-08	2.24319346046721e-08	CDC6/CRK/FYN/PAK1/PRKCB/PRKCD/PRKCZ/PTK2/PTPN11/SOS1/SRC/BCAR1/RHOQ	13
GO:0043254	regulation of protein complex assembly	14/69	467/18670	1.36023433241097e-09	4.55762466439921e-08	2.24319346046721e-08	RHOA/CDC42/MET/PAK1/PAK3/PRKCD/PRKCZ/PTPN11/RAC1/RAC3/SRC/SYK/VEGFA/SPTBN4	14
GO:0048017	inositol lipid-mediated signaling	10/69	184/18670	1.39068553237652e-09	4.60282992057301e-08	2.26544279921156e-08	RHOA/CBL/CD28/EGFR/FYN/HGF/PIK3CB/PLCG2/PTK2/SRC	10
GO:0032970	regulation of actin filament-based process	13/69	388/18670	1.4897175869708e-09	4.87119702534789e-08	2.39752900173233e-08	RHOA/CDC42/CRK/HRAS/MET/PAK1/PAK3/PRKCD/RAC1/RAC3/CXCL12/RHOQ/SPTBN4	13
GO:0008286	insulin receptor signaling pathway	9/69	141/18670	2.38432561718158e-09	7.70364252979859e-08	3.7916155491271e-08	PAK1/PRKCB/PRKCD/PRKCZ/PTPN11/SOS1/SRC/BCAR1/RHOQ	9
GO:0048012	hepatocyte growth factor receptor signaling pathway	5/69	16/18670	2.51777104569691e-09	8.03909484473108e-08	3.95672007057509e-08	HGF/MET/PAK1/RAC1/BCAR1	5
GO:0071897	DNA biosynthetic process	10/69	196/18670	2.56609840169354e-09	8.09812914208869e-08	3.98577585281408e-08	FGF2/HGF/PAK3/RPS27A/SRC/UBA52/UBB/UBC/RAD50/POLA2	10
GO:0002755	MyD88-dependent toll-like receptor signaling pathway	6/69	36/18670	3.64210777397727e-09	1.13617017224992e-07	5.59205658218652e-08	BTK/MAP3K1/RPS27A/UBA52/UBB/UBC	6
GO:0038083	peptidyl-tyrosine autophosphorylation	6/69	37/18670	4.33446008582014e-09	1.33678689464953e-07	6.5794615417533e-08	BTK/EGFR/FYN/PTK2/SRC/VEGFA	6
GO:0007163	establishment or maintenance of cell polarity	10/69	210/18670	4.99097534763389e-09	1.50570492018058e-07	7.4108503421214e-08	RHOA/CDC42/CRK/CRKL/CTNNA1/PAK1/PLK1/PRKCZ/PTK2/RHOQ	10
GO:0051052	regulation of DNA metabolic process	13/69	429/18670	4.99312611703215e-09	1.50570492018058e-07	7.4108503421214e-08	CD28/CDC6/EGFR/FGF2/HGF/HRAS/PAK3/PPP2CA/PRKCD/RAC1/SRC/UBE2N/RAD50	13
GO:0007254	JNK cascade	10/69	214/18670	5.98272225461638e-09	1.78429760428889e-07	8.78204111175036e-08	CRKL/EGFR/HRAS/PAK1/RPS27A/SYK/UBA52/UBB/UBC/UBE2N	10
GO:0032535	regulation of cellular component size	12/69	370/18670	9.80788568338875e-09	2.89332627659968e-07	1.42405113640965e-07	RHOA/PAK1/PAK3/PRKCD/RAC1/RAC3/CXCL12/VAV1/VAV2/VEGFA/VAV3/SPTBN4	12
GO:0046777	protein autophosphorylation	10/69	235/18670	1.46370008283749e-08	4.27148604819457e-07	2.10236039062906e-07	BTK/EGFR/FYN/PAK1/PAK2/PTK2/SRC/SYK/VEGFA/RAD50	10
GO:0033628	regulation of cell adhesion mediated by integrin	6/69	46/18670	1.70147293152449e-08	4.91255057038027e-07	2.41788258690322e-07	CRK/CRKL/PTK2/PTPN11/RAC3/SYK	6
GO:0014066	regulation of phosphatidylinositol 3-kinase signaling	8/69	124/18670	1.79625582151049e-08	5.13161926271523e-07	2.52570486149231e-07	CBL/CD28/EGFR/FYN/HGF/PIK3CB/PTK2/SRC	8
GO:0034329	cell junction assembly	10/69	241/18670	1.86007219706021e-08	5.25857910710565e-07	2.5881925636726e-07	RHOA/CDC42/CTNNA1/CTNND1/LAMC1/PRKCA/PTK2/RAC1/SRC/VEGFA	10
GO:1903727	positive regulation of phospholipid metabolic process	6/69	48/18670	2.21623476065577e-08	6.20088777362861e-07	3.05198254071858e-07	FGF2/PRKCD/PTK2/SRC/VAV2/VAV3	6
GO:0014068	positive regulation of phosphatidylinositol 3-kinase signaling	7/69	87/18670	3.18719610561377e-08	8.82658186799569e-07	4.34430919229203e-07	CBL/CD28/FYN/HGF/PIK3CB/PTK2/SRC	7
GO:0030010	establishment of cell polarity	8/69	135/18670	3.49993993454612e-08	9.59478483066481e-07	4.72240699302395e-07	RHOA/CDC42/CRK/CRKL/PAK1/PLK1/PRKCZ/PTK2	8
GO:0050731	positive regulation of peptidyl-tyrosine phosphorylation	9/69	192/18670	3.55024129076321e-08	9.63535486313135e-07	4.74237494524054e-07	CD80/EGF/FYN/HGF/PAK2/PTPN11/SRC/SYK/VEGFA	9
GO:1900024	regulation of substrate adhesion-dependent cell spreading	6/69	52/18670	3.63440784737677e-08	9.76612168097085e-07	4.80673638178335e-07	CDC42/CRK/CRKL/PTK2/RAC1/RAC3	6
GO:0110053	regulation of actin filament organization	10/69	261/18670	3.95362097188103e-08	1.05197326643972e-06	5.17765223252532e-07	RHOA/CDC42/MET/PAK1/PAK3/PRKCD/RAC1/RAC3/CXCL12/SPTBN4	10
GO:0007179	transforming growth factor beta receptor signaling pathway	9/69	199/18670	4.83432162708986e-08	1.27382028115746e-06	6.26954945812675e-07	RHOA/CBL/PRKCZ/PTK2/RPS27A/SRC/UBA52/UBB/UBC	9
GO:0046651	lymphocyte proliferation	10/69	272/18670	5.82836425857229e-08	1.52097890363127e-06	7.48602656288283e-07	BTK/CD28/CD80/CD86/FYN/PRKCD/RAC2/SOS1/SYK/VAV3	10
GO:0032943	mononuclear cell proliferation	10/69	274/18670	6.24287315359948e-08	1.61363407036848e-06	7.94206118487994e-07	BTK/CD28/CD80/CD86/FYN/PRKCD/RAC2/SOS1/SYK/VAV3	10
GO:0050679	positive regulation of epithelial cell proliferation	9/69	206/18670	6.50683089123205e-08	1.66599424894375e-06	8.1997700108972e-07	EGFR/FGF2/HRAS/LAMB1/LAMC1/NRAS/PRKCA/CXCL12/VEGFA	9
GO:0014065	phosphatidylinositol 3-kinase signaling	8/69	148/18670	7.1653553465254e-08	1.81745555238037e-06	8.94523948326683e-07	CBL/CD28/EGFR/FYN/HGF/PIK3CB/PTK2/SRC	8
GO:0051092	positive regulation of NF-kappaB transcription factor activity	8/69	149/18670	7.54986881115968e-08	1.89725406976735e-06	9.3379956348554e-07	BTK/PRKCB/PRKCZ/RPS27A/UBA52/UBB/UBC/UBE2N	8
GO:0008360	regulation of cell shape	8/69	150/18670	7.95200831820388e-08	1.97997711702801e-06	9.74514587716149e-07	RHOA/CDC42/CRK/FYN/PTK2/VEGFA/RHOQ/SH3KBP1	8
GO:0032869	cellular response to insulin stimulus	9/69	216/18670	9.76402337235701e-08	2.40905085750699e-06	1.18569814923646e-06	PAK1/PRKCB/PRKCD/PRKCZ/PTPN11/SOS1/SRC/BCAR1/RHOQ	9
GO:0048259	regulation of receptor-mediated endocytosis	7/69	103/18670	1.03152470806504e-07	2.51605664013127e-06	1.23836476605771e-06	CBL/EGF/PIK3CB/PLCG2/RAC1/SYK/VEGFA	7
GO:0036293	response to decreased oxygen levels	11/69	370/18670	1.0412613770657e-07	2.51605664013127e-06	1.23836476605771e-06	RHOA/CBL/GNB1/PAK1/RPS27A/CXCL12/SRC/UBA52/UBB/UBC/VEGFA	11
GO:0034330	cell junction organization	10/69	290/18670	1.06109735218531e-07	2.51605664013127e-06	1.23836476605771e-06	RHOA/CDC42/CTNNA1/CTNND1/LAMC1/PRKCA/PTK2/RAC1/SRC/VEGFA	10
GO:0045453	bone resorption	6/69	62/18670	1.06612569497088e-07	2.51605664013127e-06	1.23836476605771e-06	EGFR/PRKCA/RAC1/RAC2/SRC/SYK	6
GO:0046635	positive regulation of alpha-beta T cell activation	6/69	62/18670	1.06612569497088e-07	2.51605664013127e-06	1.23836476605771e-06	RHOA/CD28/CD80/CD86/PRKCZ/SYK	6
GO:0038128	ERBB2 signaling pathway	5/69	32/18670	1.10884572552199e-07	2.57214299065528e-06	1.26596961375385e-06	EGF/EGFR/PRKCA/SOS1/SRC	5
GO:0043552	positive regulation of phosphatidylinositol 3-kinase activity	5/69	32/18670	1.10884572552199e-07	2.57214299065528e-06	1.26596961375385e-06	FGF2/PTK2/SRC/VAV2/VAV3	5
GO:0070661	leukocyte proliferation	10/69	298/18670	1.36684603685432e-07	3.14374588476492e-06	1.54730385438727e-06	BTK/CD28/CD80/CD86/FYN/PRKCD/RAC2/SOS1/SYK/VAV3	10
GO:0001894	tissue homeostasis	9/69	227/18670	1.49101432251872e-07	3.40051501791243e-06	1.67368171187638e-06	EGFR/PRKCA/PTPN11/RAC1/RAC2/RAC3/SRC/SYK/VEGFA	9
GO:0046626	regulation of insulin receptor signaling pathway	6/69	66/18670	1.55758229468066e-07	3.52273195646943e-06	1.73383502802611e-06	PAK1/PRKCB/PRKCD/PRKCZ/PTPN11/SRC	6
GO:0070423	nucleotide-binding oligomerization domain containing signaling pathway	5/69	35/18670	1.77227212958558e-07	3.97516244602915e-06	1.95651442578869e-06	RPS27A/UBA52/UBB/UBC/UBE2N	5
GO:0033627	cell adhesion mediated by integrin	6/69	68/18670	1.86551505595034e-07	4.15000644413871e-06	2.04256997929334e-06	CRK/CRKL/PTK2/PTPN11/RAC3/SYK	6
GO:0070482	response to oxygen levels	11/69	394/18670	1.95774796485731e-07	4.31977884278272e-06	2.12612936876674e-06	RHOA/CBL/GNB1/PAK1/RPS27A/CXCL12/SRC/UBA52/UBB/UBC/VEGFA	11
GO:0045619	regulation of lymphocyte differentiation	8/69	169/18670	1.99620625626361e-07	4.36911595120923e-06	2.15041234227379e-06	RHOA/BTK/CD28/CD80/CD86/PRKCZ/SOS1/SYK	8
GO:0035872	nucleotide-binding domain, leucine rich repeat containing receptor signaling pathway	5/69	36/18670	2.05224810568975e-07	4.4204772689222e-06	2.17569160076883e-06	RPS27A/UBA52/UBB/UBC/UBE2N	5
GO:0090218	positive regulation of lipid kinase activity	5/69	36/18670	2.05224810568975e-07	4.4204772689222e-06	2.17569160076883e-06	FGF2/PTK2/SRC/VAV2/VAV3	5
GO:0035635	entry of bacterium into host cell	4/69	15/18670	2.26125446381833e-07	4.83231859433304e-06	2.3783936299921e-06	CBL/CTNND1/MET/SRC	4
GO:1900026	positive regulation of substrate adhesion-dependent cell spreading	5/69	37/18670	2.36613927831968e-07	5.01695468856219e-06	2.4692687041017e-06	CDC42/CRK/CRKL/RAC1/RAC3	5
GO:0051057	positive regulation of small GTPase mediated signal transduction	6/69	71/18670	2.41990802868195e-07	5.05723211120555e-06	2.48909263821892e-06	CRKL/HRAS/RAC1/SOS1/SRC/VAV1	6
GO:0070371	ERK1 and ERK2 cascade	10/69	317/18670	2.42240300094591e-07	5.05723211120555e-06	2.48909263821892e-06	CRKL/EGF/EGFR/FGF2/HRAS/PRKCA/PRKCZ/PTPN11/SRC/SYK	10
GO:0001952	regulation of cell-matrix adhesion	7/69	119/18670	2.78364796118164e-07	5.76703860049388e-06	2.83844858396103e-06	RHOA/PIK3CB/PRKCZ/PTK2/RAC1/SRC/VEGFA	7
GO:0032103	positive regulation of response to external stimulus	10/69	323/18670	2.87933836517691e-07	5.9200941841592e-06	2.91378021165032e-06	BTK/CD28/EGFR/FGF2/MET/PRKCA/RAC1/RAC2/CXCL12/VEGFA	10
GO:1903829	positive regulation of cellular protein localization	10/69	324/18670	2.96243519705601e-07	6.04514971790227e-06	2.97533064112709e-06	EGF/EGFR/FYN/HRAS/PAK1/PLK1/PRKCD/RAC2/SRC/TP73	10
GO:0008361	regulation of cell size	8/69	179/18670	3.10040034073586e-07	6.2250117525567e-06	3.06385599580904e-06	RHOA/PAK1/RAC1/CXCL12/VAV1/VAV2/VEGFA/VAV3	8
GO:1900076	regulation of cellular response to insulin stimulus	6/69	74/18670	3.10303714710339e-07	6.2250117525567e-06	3.06385599580904e-06	PAK1/PRKCB/PRKCD/PRKCZ/PTPN11/SRC	6
GO:0010811	positive regulation of cell-substrate adhesion	7/69	121/18670	3.11938687674175e-07	6.2250117525567e-06	3.06385599580904e-06	CDC42/CRK/CRKL/PRKCZ/RAC1/RAC3/VEGFA	7
GO:0021954	central nervous system neuron development	6/69	78/18670	4.25285973976396e-07	8.42500827278788e-06	4.14666078352706e-06	CRK/CRKL/PTK2/RAC3/UBB/SPTBN4	6
GO:1905475	regulation of protein localization to membrane	8/69	187/18670	4.32701014501523e-07	8.50978661852995e-06	4.18838739437401e-06	CRKL/EGFR/FYN/HRAS/PAK1/PRKCZ/TP73/RHOQ	8
GO:0051091	positive regulation of DNA-binding transcription factor activity	9/69	261/18670	4.84434382963504e-07	9.45866845584857e-06	4.65541258599536e-06	BTK/PRKCB/PRKCZ/RPS27A/UBA52/UBB/UBC/UBE2N/VEGFA	9
GO:0050673	epithelial cell proliferation	11/69	434/18670	5.11973781464415e-07	9.92497744924587e-06	4.88492277201761e-06	EGFR/FGF2/HGF/HRAS/LAMB1/LAMC1/NRAS/PIK3CB/PRKCA/CXCL12/VEGFA	11
GO:0060249	anatomical structure homeostasis	11/69	437/18670	5.47998477144725e-07	1.05479990565304e-05	5.19156452031844e-06	EGFR/PRKCA/PTPN11/RAC1/RAC2/RAC3/SRC/SYK/VEGFA/RAD50/POLA2	11
GO:0097581	lamellipodium organization	6/69	82/18670	5.7311237870059e-07	1.09537112379817e-05	5.39124987821386e-06	CDC42/RAC1/RAC2/SRC/VAV2/VAV3	6
GO:0007249	I-kappaB kinase/NF-kappaB signaling	9/69	269/18670	6.2366102483628e-07	1.15274944667417e-05	5.67365724636203e-06	RHOA/BTK/FYN/PRKCB/RPS27A/UBA52/UBB/UBC/UBE2N	9
GO:0030260	entry into host cell	7/69	134/18670	6.24370555125656e-07	1.15274944667417e-05	5.67365724636203e-06	CBL/CD80/CD86/CTNND1/EGFR/MET/SRC	7
GO:0044409	entry into host	7/69	134/18670	6.24370555125656e-07	1.15274944667417e-05	5.67365724636203e-06	CBL/CD80/CD86/CTNND1/EGFR/MET/SRC	7
GO:0051806	entry into cell of other organism involved in symbiotic interaction	7/69	134/18670	6.24370555125656e-07	1.15274944667417e-05	5.67365724636203e-06	CBL/CD80/CD86/CTNND1/EGFR/MET/SRC	7
GO:0051828	entry into other organism involved in symbiotic interaction	7/69	134/18670	6.24370555125656e-07	1.15274944667417e-05	5.67365724636203e-06	CBL/CD80/CD86/CTNND1/EGFR/MET/SRC	7
GO:1902903	regulation of supramolecular fiber organization	10/69	352/18670	6.32771720293753e-07	1.16036651951165e-05	5.71114731900977e-06	RHOA/CDC42/MET/PAK1/PAK3/PRKCD/RAC1/RAC3/CXCL12/SPTBN4	10
GO:0030098	lymphocyte differentiation	10/69	353/18670	6.49333313827107e-07	1.18274537834011e-05	5.82129265451501e-06	RHOA/BTK/CD28/CD80/CD86/PLCG2/PRKCZ/SOS1/SYK/VAV1	10
GO:0032868	response to insulin	9/69	272/18670	6.84164271322389e-07	1.22968333269468e-05	6.05231411856474e-06	PAK1/PRKCB/PRKCD/PRKCZ/PTPN11/SOS1/SRC/BCAR1/RHOQ	9
GO:1902105	regulation of leukocyte differentiation	9/69	272/18670	6.84164271322389e-07	1.22968333269468e-05	6.05231411856474e-06	RHOA/BTK/CD28/CD80/CD86/PRKCA/PRKCZ/SOS1/SYK	9
GO:0001666	response to hypoxia	10/69	359/18670	7.56914621097581e-07	1.34928318135704e-05	6.64096636210712e-06	RHOA/GNB1/PAK1/RPS27A/CXCL12/SRC/UBA52/UBB/UBC/VEGFA	10
GO:0042058	regulation of epidermal growth factor receptor signaling pathway	6/69	86/18670	7.6064969324844e-07	1.34928318135704e-05	6.64096636210712e-06	CBL/CDC42/EGF/EGFR/SOS1/SH3KBP1	6
GO:0042276	error-prone translesion synthesis	4/69	20/18670	7.91513839609605e-07	1.38591520045191e-05	6.82126358210247e-06	RPS27A/UBA52/UBB/UBC	4
GO:0070987	error-free translesion synthesis	4/69	20/18670	7.91513839609605e-07	1.38591520045191e-05	6.82126358210247e-06	RPS27A/UBA52/UBB/UBC	4
GO:0045580	regulation of T cell differentiation	7/69	139/18670	7.99872138405993e-07	1.39157242540632e-05	6.84910758189747e-06	RHOA/CD28/CD80/CD86/PRKCZ/SOS1/SYK	7
GO:0046638	positive regulation of alpha-beta T cell differentiation	5/69	47/18670	8.0919665943955e-07	1.39882785587194e-05	6.88481770585846e-06	RHOA/CD80/CD86/PRKCZ/SYK	5
GO:1904951	positive regulation of establishment of protein localization	11/69	456/18670	8.32881842191183e-07	1.43065906310561e-05	7.04148606089681e-06	EGFR/FYN/HRAS/PAK1/PRKCD/PRKCZ/RAC1/RAC2/SRC/SYK/TP73	11
GO:0035023	regulation of Rho protein signal transduction	7/69	140/18670	8.39523450293983e-07	1.43299788936973e-05	7.05299740763366e-06	MET/RAC1/SOS1/VAV1/VAV2/KALRN/VAV3	7
GO:0030522	intracellular receptor signaling pathway	9/69	280/18670	8.71013453390776e-07	1.4694611972001e-05	7.23246425647491e-06	RHOA/CRKL/PAK1/RPS27A/SRC/UBA52/UBB/UBC/UBE2N	9
GO:1903725	regulation of phospholipid metabolic process	6/69	88/18670	8.71714269525483e-07	1.4694611972001e-05	7.23246425647491e-06	FGF2/PRKCD/PTK2/SRC/VAV2/VAV3	6
GO:0042059	negative regulation of epidermal growth factor receptor signaling pathway	5/69	48/18670	9.00712277094551e-07	1.50897106174976e-05	7.42692579358665e-06	CBL/CDC42/EGF/EGFR/SH3KBP1	5
GO:0034332	adherens junction organization	7/69	142/18670	9.23790449681456e-07	1.5337375794897e-05	7.54882282268327e-06	RHOA/CTNNA1/CTNND1/PTK2/RAC1/SRC/VEGFA	7
GO:0001667	ameboidal-type cell migration	11/69	461/18670	9.26797947812493e-07	1.5337375794897e-05	7.54882282268327e-06	RHOA/FGF2/MET/PAK1/PAK3/PRKCA/PTK2/PTPN11/SRC/VEGFA/BCAR1	11
GO:0050670	regulation of lymphocyte proliferation	8/69	208/18670	9.68530167550107e-07	1.58769372026386e-05	7.81438673162488e-06	BTK/CD28/CD80/CD86/RAC2/SOS1/SYK/VAV3	8
GO:0035690	cellular response to drug	10/69	369/18670	9.71102275474581e-07	1.58769372026386e-05	7.81438673162488e-06	CRK/CRKL/CTNNA1/EGFR/FYN/GNB1/HGF/MET/PRKCD/SRC	10
GO:0046849	bone remodeling	6/69	90/18670	9.95716690176557e-07	1.61818868092166e-05	7.96447828448819e-06	EGFR/PRKCA/RAC1/RAC2/SRC/SYK	6
GO:0032944	regulation of mononuclear cell proliferation	8/69	209/18670	1.00414702190153e-06	1.6221756056195e-05	7.98410132075844e-06	BTK/CD28/CD80/CD86/RAC2/SOS1/SYK/VAV3	8
GO:1902107	positive regulation of leukocyte differentiation	7/69	144/18670	1.0150426327936e-06	1.63007438189458e-05	8.02297789483078e-06	RHOA/BTK/CD80/CD86/PRKCA/PRKCZ/SYK	7
GO:0009612	response to mechanical stimulus	8/69	210/18670	1.04087635794735e-06	1.66172849145242e-05	8.17877460207547e-06	RHOA/EGFR/FYN/MAP3K1/PTPN11/RAC1/CXCL12/SRC	8
GO:0007162	negative regulation of cell adhesion	9/69	289/18670	1.1326019211748e-06	1.79759158717451e-05	8.847472071227e-06	RHOA/CD80/CD86/PRKCD/PTK2/PTPN11/CXCL12/SRC/VEGFA	9
GO:0000717	nucleotide-excision repair, DNA duplex unwinding	4/69	22/18670	1.18838965040712e-06	1.86432919722828e-05	9.17594442571726e-06	RPS27A/UBA52/UBB/UBC	4
GO:0046628	positive regulation of insulin receptor signaling pathway	4/69	22/18670	1.18838965040712e-06	1.86432919722828e-05	9.17594442571726e-06	PAK1/PRKCZ/PTPN11/SRC	4
GO:0046634	regulation of alpha-beta T cell activation	6/69	93/18670	1.20848490466424e-06	1.87418744643357e-05	9.22446522718147e-06	RHOA/CD28/CD80/CD86/PRKCZ/SYK	6
GO:1901184	regulation of ERBB signaling pathway	6/69	93/18670	1.20848490466424e-06	1.87418744643357e-05	9.22446522718147e-06	CBL/CDC42/EGF/EGFR/SOS1/SH3KBP1	6
GO:0048260	positive regulation of receptor-mediated endocytosis	5/69	51/18670	1.22511615820825e-06	1.88918480305523e-05	9.29827993281265e-06	CBL/EGF/PLCG2/SYK/VEGFA	5
GO:1903706	regulation of hemopoiesis	11/69	475/18670	1.24133412614214e-06	1.89404784544286e-05	9.32221508694486e-06	RHOA/BTK/CD28/CD80/CD86/PRKCA/PRKCB/PRKCZ/SOS1/SYK/TP73	11
GO:0070374	positive regulation of ERK1 and ERK2 cascade	8/69	215/18670	1.24222740047469e-06	1.89404784544286e-05	9.32221508694486e-06	CRKL/EGFR/FGF2/HRAS/PRKCA/PRKCZ/PTPN11/SRC	8
GO:0002699	positive regulation of immune effector process	8/69	216/18670	1.28624998381127e-06	1.94073882875554e-05	9.55202099713293e-06	BTK/CD28/CD80/CD86/PRKCZ/RAC2/SYK/VAV1	8
GO:0045621	positive regulation of lymphocyte differentiation	6/69	94/18670	1.2871517655711e-06	1.94073882875554e-05	9.55202099713293e-06	RHOA/BTK/CD80/CD86/PRKCZ/SYK	6
GO:0030900	forebrain development	10/69	381/18670	1.29664613652837e-06	1.9442528257116e-05	9.56931635507126e-06	RHOA/CRK/CRKL/EGFR/FYN/LAMB1/RAC3/CXCL12/SRC/UBB	10
GO:0036294	cellular response to decreased oxygen levels	8/69	217/18670	1.33159661657846e-06	1.98568858098568e-05	9.77325683307152e-06	CBL/GNB1/RPS27A/SRC/UBA52/UBB/UBC/VEGFA	8
GO:0006301	postreplication repair	5/69	52/18670	1.35158127307362e-06	2.00447627055836e-05	9.8657269803303e-06	RPS27A/UBA52/UBB/UBC/UBE2N	5
GO:0032271	regulation of protein polymerization	8/69	218/18670	1.37829990487029e-06	2.03299235968367e-05	1.00060788288352e-05	RHOA/MET/PAK1/PAK3/PRKCD/RAC1/RAC3/SPTBN4	8
GO:0000715	nucleotide-excision repair, DNA damage recognition	4/69	23/18670	1.43457457281691e-06	2.08205101102946e-05	1.02475380405554e-05	RPS27A/UBA52/UBB/UBC	4
GO:0006297	nucleotide-excision repair, DNA gap filling	4/69	23/18670	1.43457457281691e-06	2.08205101102946e-05	1.02475380405554e-05	RPS27A/UBA52/UBB/UBC	4
GO:0032753	positive regulation of interleukin-4 production	4/69	23/18670	1.43457457281691e-06	2.08205101102946e-05	1.02475380405554e-05	CD28/CD86/PRKCZ/SYK	4
GO:0000186	activation of MAPKK activity	5/69	53/18670	1.48811419209356e-06	2.12846923182085e-05	1.04760014551474e-05	CRK/CRKL/EGF/EGFR/MAP3K1	5
GO:1901185	negative regulation of ERBB signaling pathway	5/69	53/18670	1.48811419209356e-06	2.12846923182085e-05	1.04760014551474e-05	CBL/CDC42/EGF/EGFR/SH3KBP1	5
GO:0016049	cell growth	11/69	484/18670	1.49008531336021e-06	2.12846923182085e-05	1.04760014551474e-05	RHOA/CDC42/CRKL/EGFR/LAMB2/PAK1/PPP2CA/PRKCZ/CXCL12/VEGFA/BCAR1	11
GO:0048871	multicellular organismal homeostasis	11/69	485/18670	1.52026497219291e-06	2.16020897095893e-05	1.06322196181472e-05	EGFR/MET/PRKCA/PTPN11/RAC1/RAC2/RAC3/SRC/SYK/UBB/VEGFA	11
GO:0070372	regulation of ERK1 and ERK2 cascade	9/69	300/18670	1.54240888501266e-06	2.17773546430802e-05	1.07184823496369e-05	CRKL/EGFR/FGF2/HRAS/PRKCA/PRKCZ/PTPN11/SRC/SYK	9
GO:0007044	cell-substrate junction assembly	6/69	97/18670	1.54864754831042e-06	2.17773546430802e-05	1.07184823496369e-05	RHOA/LAMC1/PTK2/RAC1/SRC/VEGFA	6
GO:0045787	positive regulation of cell cycle	10/69	389/18670	1.5633420156045e-06	2.1870671290467e-05	1.07644113825399e-05	RHOA/CD28/CDC6/CDC42/EGF/EGFR/PRKCA/PTPN11/SRC/TP73	10
GO:0070663	regulation of leukocyte proliferation	8/69	222/18670	1.57935357712357e-06	2.19813620939147e-05	1.08188917104983e-05	BTK/CD28/CD80/CD86/RAC2/SOS1/SYK/VAV3	8
GO:0030038	contractile actin filament bundle assembly	6/69	98/18670	1.64488019460037e-06	2.26609383154589e-05	1.11533687787757e-05	RHOA/CDC42/MET/PAK1/RAC1/SRC	6
GO:0043149	stress fiber assembly	6/69	98/18670	1.64488019460037e-06	2.26609383154589e-05	1.11533687787757e-05	RHOA/CDC42/MET/PAK1/RAC1/SRC	6
GO:0002092	positive regulation of receptor internalization	4/69	24/18670	1.71670035511173e-06	2.34126872551419e-05	1.15233681599407e-05	EGF/PLCG2/SYK/VEGFA	4
GO:1900078	positive regulation of cellular response to insulin stimulus	4/69	24/18670	1.71670035511173e-06	2.34126872551419e-05	1.15233681599407e-05	PAK1/PRKCZ/PTPN11/SRC	4
GO:0032613	interleukin-10 production	5/69	55/18670	1.79368299240438e-06	2.42191822954501e-05	1.19203127382098e-05	CD28/HGF/PRKCD/PRKCZ/SYK	5
GO:0043551	regulation of phosphatidylinositol 3-kinase activity	5/69	55/18670	1.79368299240438e-06	2.42191822954501e-05	1.19203127382098e-05	FGF2/PTK2/SRC/VAV2/VAV3	5
GO:0001764	neuron migration	7/69	157/18670	1.81222388437337e-06	2.43483941692541e-05	1.19839088549756e-05	CRK/CRKL/FYN/PTK2/RAC1/CXCL12/VEGFA	7
GO:0031532	actin cytoskeleton reorganization	6/69	101/18670	1.96330090823889e-06	2.6248269285519e-05	1.29189984576363e-05	RHOA/CDC42/HRAS/PAK1/RAC3/BCAR1	6
GO:0010975	regulation of neuron projection development	11/69	499/18670	2.003047800989e-06	2.66483908425694e-05	1.31159321953305e-05	RHOA/CRK/CRKL/FYN/HGF/PAK1/PAK3/PTK2/CXCL12/VEGFA/KALRN	11
GO:0048008	platelet-derived growth factor receptor signaling pathway	5/69	57/18670	2.14661576435467e-06	2.84190984607735e-05	1.39874475222905e-05	CBL/PTPN11/SRC/VEGFA/BCAR1	5
GO:0000302	response to reactive oxygen species	8/69	232/18670	2.19437814946314e-06	2.89103995031212e-05	1.422925841425e-05	BTK/CRK/EGFR/FYN/HGF/MET/PRKCD/SRC	8
GO:0016358	dendrite development	8/69	233/18670	2.26578444837944e-06	2.97069516565304e-05	1.46213092549886e-05	RHOA/CDC42/CRK/CRKL/FYN/PAK2/PAK3/KALRN	8
GO:0071453	cellular response to oxygen levels	8/69	234/18670	2.33915887693819e-06	3.05215249615877e-05	1.50222298321587e-05	CBL/GNB1/RPS27A/SRC/UBA52/UBB/UBC/VEGFA	8
GO:0070911	global genome nucleotide-excision repair	4/69	26/18670	2.40185281239873e-06	3.11896102050247e-05	1.53510512159858e-05	RPS27A/UBA52/UBB/UBC	4
GO:0051893	regulation of focal adhesion assembly	5/69	60/18670	2.77608340010636e-06	3.57075371937851e-05	1.75747060849836e-05	RHOA/PTK2/RAC1/SRC/VEGFA	5
GO:0090109	regulation of cell-substrate junction assembly	5/69	60/18670	2.77608340010636e-06	3.57075371937851e-05	1.75747060849836e-05	RHOA/PTK2/RAC1/SRC/VEGFA	5
GO:0032673	regulation of interleukin-4 production	4/69	27/18670	2.81172413104358e-06	3.59734738178927e-05	1.77055960419291e-05	CD28/CD86/PRKCZ/SYK	4
GO:0030217	T cell differentiation	8/69	240/18670	2.82326821046836e-06	3.59734738178927e-05	1.77055960419291e-05	RHOA/CD28/CD80/CD86/PRKCZ/SOS1/SYK/VAV1	8
GO:0034614	cellular response to reactive oxygen species	7/69	168/18670	2.84500519505357e-06	3.6081047193343e-05	1.77585420192965e-05	BTK/CRK/EGFR/HGF/MET/PRKCD/SRC	7
GO:0051222	positive regulation of protein transport	10/69	418/18670	2.97362267862762e-06	3.75367997664901e-05	1.84750412689276e-05	EGFR/FYN/HRAS/PAK1/PRKCD/PRKCZ/RAC1/RAC2/SRC/SYK	10
GO:0019058	viral life cycle	9/69	328/18670	3.20688906635974e-06	4.02939672504645e-05	1.98320771209089e-05	CD28/CD80/CD86/CDC42/EGFR/RPS27A/UBA52/UBB/UBC	9
GO:0002753	cytoplasmic pattern recognition receptor signaling pathway	5/69	62/18670	3.27047551119274e-06	4.07252095040536e-05	2.00443279915619e-05	RPS27A/UBA52/UBB/UBC/UBE2N	5
GO:1902745	positive regulation of lamellipodium organization	4/69	28/18670	3.27122169192471e-06	4.07252095040536e-05	2.00443279915619e-05	CDC42/RAC1/RAC2/SRC	4
GO:0046637	regulation of alpha-beta T cell differentiation	5/69	63/18670	3.54228423635545e-06	4.38984448286242e-05	2.16061460991832e-05	RHOA/CD80/CD86/PRKCZ/SYK	5
GO:0006294	nucleotide-excision repair, preincision complex assembly	4/69	29/18670	3.78406454843728e-06	4.64703673504922e-05	2.28720072015571e-05	RPS27A/UBA52/UBB/UBC	4
GO:0035666	TRIF-dependent toll-like receptor signaling pathway	4/69	29/18670	3.78406454843728e-06	4.64703673504922e-05	2.28720072015571e-05	RPS27A/UBA52/UBB/UBC	4
GO:0030032	lamellipodium assembly	5/69	64/18670	3.83152238439489e-06	4.66311737724113e-05	2.29511536738122e-05	CDC42/RAC1/RAC2/VAV2/VAV3	5
GO:0043550	regulation of lipid kinase activity	5/69	64/18670	3.83152238439489e-06	4.66311737724113e-05	2.29511536738122e-05	FGF2/PTK2/SRC/VAV2/VAV3	5
GO:0051090	regulation of DNA-binding transcription factor activity	10/69	432/18670	3.98321523688703e-06	4.82609203254973e-05	2.37532901109476e-05	BTK/PRKCB/PRKCZ/RPS27A/SYK/UBA52/UBB/UBC/UBE2N/VEGFA	10
GO:0060491	regulation of cell projection assembly	7/69	177/18670	4.01963678800386e-06	4.84857521895222e-05	2.38639489308861e-05	CDC42/HRAS/PRKCD/RAC1/RAC2/SRC/RHOQ	7
GO:0050690	regulation of defense response to virus by virus	4/69	30/18670	4.35408699312034e-06	5.2287575660746e-05	2.57351485527234e-05	CD28/FYN/PAK2/RAC1	4
GO:1903391	regulation of adherens junction organization	5/69	67/18670	4.81183779008293e-06	5.75015559229857e-05	2.83013902440634e-05	RHOA/PTK2/RAC1/SRC/VEGFA	5
GO:0061138	morphogenesis of a branching epithelium	7/69	182/18670	4.83063918586615e-06	5.75015559229857e-05	2.83013902440634e-05	EGF/FGF2/HGF/MET/PAK1/SRC/VEGFA	7
GO:0050918	positive chemotaxis	5/69	68/18670	5.17892400313754e-06	6.12550250435924e-05	3.01487905908229e-05	FGF2/HGF/MET/CXCL12/VEGFA	5
GO:0042098	T cell proliferation	7/69	184/18670	5.19110381725359e-06	6.12550250435924e-05	3.01487905908229e-05	CD28/CD80/CD86/FYN/RAC2/SOS1/SYK	7
GO:0007178	transmembrane receptor protein serine/threonine kinase signaling pathway	9/69	349/18670	5.30874145750703e-06	6.23719667345198e-05	3.06985322833284e-05	RHOA/CBL/PRKCZ/PTK2/RPS27A/SRC/UBA52/UBB/UBC	9
GO:1903708	positive regulation of hemopoiesis	7/69	185/18670	5.37956942849622e-06	6.29316871937015e-05	3.09740181704252e-05	RHOA/BTK/CD80/CD86/PRKCA/PRKCZ/SYK	7
GO:0010631	epithelial cell migration	9/69	351/18670	5.55974699150421e-06	6.47603147422422e-05	3.1874040805145e-05	RHOA/FGF2/MET/PRKCA/PTK2/PTPN11/SRC/VEGFA/BCAR1	9
GO:0090132	epithelium migration	9/69	354/18670	5.95534661843572e-06	6.90718406941647e-05	3.39961082266978e-05	RHOA/FGF2/MET/PRKCA/PTK2/PTPN11/SRC/VEGFA/BCAR1	9
GO:0031334	positive regulation of protein complex assembly	8/69	268/18670	6.36913654491423e-06	7.3520478344365e-05	3.61856599383311e-05	RHOA/MET/PAK1/RAC1/RAC3/SRC/SYK/VEGFA	8
GO:0002756	MyD88-independent toll-like receptor signaling pathway	4/69	33/18670	6.44726376048595e-06	7.3520478344365e-05	3.61856599383311e-05	RPS27A/UBA52/UBB/UBC	4
GO:0032633	interleukin-4 production	4/69	33/18670	6.44726376048595e-06	7.3520478344365e-05	3.61856599383311e-05	CD28/CD86/PRKCZ/SYK	4
GO:0048011	neurotrophin TRK receptor signaling pathway	4/69	33/18670	6.44726376048595e-06	7.3520478344365e-05	3.61856599383311e-05	PTPN11/SOS1/SRC/BCAR1	4
GO:0045927	positive regulation of growth	8/69	270/18670	6.7254553424942e-06	7.63719071110011e-05	3.75890897583138e-05	RHOA/CDC42/EGFR/FGF2/PAK1/CXCL12/VEGFA/SPTBN4	8
GO:0090130	tissue migration	9/69	360/18670	6.81952020890791e-06	7.71174076957336e-05	3.79560137943164e-05	RHOA/FGF2/MET/PRKCA/PTK2/PTPN11/SRC/VEGFA/BCAR1	9
GO:0060193	positive regulation of lipase activity	5/69	72/18670	6.87237308021414e-06	7.73926163473078e-05	3.80914673019949e-05	RHOA/EGFR/FGF2/HRAS/PRKCZ	5
GO:0001819	positive regulation of cytokine production	10/69	464/18670	7.47044258341511e-06	8.37800874850769e-05	4.12352833334223e-05	CD28/CD80/CD86/HGF/HRAS/PLCG2/PRKCZ/PTPN11/SRC/SYK	10
GO:2000377	regulation of reactive oxygen species metabolic process	7/69	195/18670	7.59864420225356e-06	8.48671619955397e-05	4.17703248544932e-05	RHOA/EGFR/FYN/PRKCD/RAC1/RAC2/SYK	7
GO:0001763	morphogenesis of a branching structure	7/69	196/18670	7.85717665810488e-06	8.70382753065169e-05	4.28389137664236e-05	EGF/FGF2/HGF/MET/PAK1/SRC/VEGFA	7
GO:0002685	regulation of leukocyte migration	7/69	196/18670	7.85717665810488e-06	8.70382753065169e-05	4.28389137664236e-05	RHOA/CRK/CRKL/RAC1/RAC2/CXCL12/VEGFA	7
GO:0002221	pattern recognition receptor signaling pathway	7/69	197/18670	8.12297824472116e-06	8.92908859894792e-05	4.39476144438774e-05	BTK/MAP3K1/RPS27A/UBA52/UBB/UBC/UBE2N	7
GO:0050853	B cell receptor signaling pathway	6/69	129/18670	8.12632602778238e-06	8.92908859894792e-05	4.39476144438774e-05	BTK/PLCG2/PRKCB/SYK/BCAR1/VAV3	6
GO:0050769	positive regulation of neurogenesis	10/69	474/18670	8.99958410377588e-06	9.77226199793611e-05	4.8097585522945e-05	RHOA/CRKL/FYN/HGF/PAK1/PAK3/CXCL12/TP73/VEGFA/KALRN	10
GO:0010976	positive regulation of neuron projection development	8/69	281/18670	9.00171517864417e-06	9.77226199793611e-05	4.8097585522945e-05	RHOA/FYN/HGF/PAK1/PAK3/CXCL12/VEGFA/KALRN	8
GO:0030100	regulation of endocytosis	8/69	281/18670	9.00171517864417e-06	9.77226199793611e-05	4.8097585522945e-05	CBL/EGF/PIK3CB/PLCG2/RAC1/SRC/SYK/VEGFA	8
GO:0032733	positive regulation of interleukin-10 production	4/69	36/18670	9.20376036562452e-06	9.95179507263145e-05	4.89812199789369e-05	CD28/HGF/PRKCZ/SYK	4
GO:0002703	regulation of leukocyte mediated immunity	7/69	201/18670	9.26212474045771e-06	9.97516132761993e-05	4.90962251279901e-05	BTK/CD28/CRK/PRKCZ/RAC2/SYK/VAV1	7
GO:0051258	protein polymerization	8/69	283/18670	9.47860159068955e-06	0.000101679544336488	5.0045123439089e-05	RHOA/MET/PAK1/PAK3/PRKCD/RAC1/RAC3/SPTBN4	8
GO:0061418	regulation of transcription from RNA polymerase II promoter in response to hypoxia	5/69	77/18670	9.56715322698694e-06	0.000102225408889931	5.03137896603665e-05	RPS27A/UBA52/UBB/UBC/VEGFA	5
GO:0072593	reactive oxygen species metabolic process	8/69	284/18670	9.72493875178205e-06	0.000103503857930731	5.09430228111926e-05	RHOA/EGFR/FYN/PRKCD/RAC1/RAC2/SYK/VAV1	8
GO:0050678	regulation of epithelial cell proliferation	9/69	378/18670	1.00872161442106e-05	0.000106940252403857	5.26343638445855e-05	EGFR/FGF2/HRAS/LAMB1/LAMC1/NRAS/PRKCA/CXCL12/VEGFA	9
GO:0006296	nucleotide-excision repair, DNA incision, 5'-to lesion	4/69	37/18670	1.02906872065691e-05	0.000108331793565753	5.33192592153512e-05	RPS27A/UBA52/UBB/UBC	4
GO:0002551	mast cell chemotaxis	3/69	12/18670	1.0378137924501e-05	0.000108331793565753	5.33192592153512e-05	RAC1/RAC2/VEGFA	3
GO:0007077	mitotic nuclear envelope disassembly	3/69	12/18670	1.0378137924501e-05	0.000108331793565753	5.33192592153512e-05	PLK1/PRKCA/PRKCB	3
GO:0097531	mast cell migration	3/69	12/18670	1.0378137924501e-05	0.000108331793565753	5.33192592153512e-05	RAC1/RAC2/VEGFA	3
GO:0050921	positive regulation of chemotaxis	6/69	135/18670	1.0547093578659e-05	0.000109673609089964	5.39796803844256e-05	FGF2/MET/RAC1/RAC2/CXCL12/VEGFA	6
GO:0070555	response to interleukin-1	7/69	207/18670	1.12173849575808e-05	0.000115756588497621	5.69736302228139e-05	PRKCA/RPS27A/SRC/UBA52/UBB/UBC/UBE2N	7
GO:0071456	cellular response to hypoxia	7/69	207/18670	1.12173849575808e-05	0.000115756588497621	5.69736302228139e-05	GNB1/RPS27A/SRC/UBA52/UBB/UBC/VEGFA	7
GO:0019068	virion assembly	4/69	38/18670	1.14693931245298e-05	0.000117908836893841	5.80329341109584e-05	RPS27A/UBA52/UBB/UBC	4
GO:0010632	regulation of epithelial cell migration	8/69	291/18670	1.16055459511395e-05	0.000118858308344877	5.85002495014736e-05	RHOA/FGF2/MET/PRKCA/PTK2/SRC/VEGFA/BCAR1	8
GO:0008154	actin polymerization or depolymerization	7/69	209/18670	1.19406030338657e-05	0.000121113029521575	5.96099889318075e-05	RHOA/PAK3/PRKCD/RAC1/RAC3/CXCL12/SPTBN4	7
GO:0051701	interaction with host	7/69	209/18670	1.19406030338657e-05	0.000121113029521575	5.96099889318075e-05	CBL/CD80/CD86/CTNND1/EGFR/MET/SRC	7
GO:0046631	alpha-beta T cell activation	6/69	138/18670	1.19595769756014e-05	0.000121113029521575	5.96099889318075e-05	RHOA/CD28/CD80/CD86/PRKCZ/SYK	6
GO:0007045	cell-substrate adherens junction assembly	5/69	81/18670	1.22657210837609e-05	0.000122838254691244	6.04591184901634e-05	RHOA/PTK2/RAC1/SRC/VEGFA	5
GO:0031145	anaphase-promoting complex-dependent catabolic process	5/69	81/18670	1.22657210837609e-05	0.000122838254691244	6.04591184901634e-05	PLK1/RPS27A/UBA52/UBB/UBC	5
GO:0048041	focal adhesion assembly	5/69	81/18670	1.22657210837609e-05	0.000122838254691244	6.04591184901634e-05	RHOA/PTK2/RAC1/SRC/VEGFA	5
GO:0097529	myeloid leukocyte migration	7/69	210/18670	1.23164556778628e-05	0.000122892870256323	6.04859994396593e-05	RAC1/RAC2/CXCL12/SYK/VAV1/VEGFA/VAV3	7
GO:0033683	nucleotide-excision repair, DNA incision	4/69	39/18670	1.27446664570355e-05	0.000125778271870525	6.19061501779064e-05	RPS27A/UBA52/UBB/UBC	4
GO:0038179	neurotrophin signaling pathway	4/69	39/18670	1.27446664570355e-05	0.000125778271870525	6.19061501779064e-05	PTPN11/SOS1/SRC/BCAR1	4
GO:0042769	DNA damage response, detection of DNA damage	4/69	39/18670	1.27446664570355e-05	0.000125778271870525	6.19061501779064e-05	RPS27A/UBA52/UBB/UBC	4
GO:0045086	positive regulation of interleukin-2 biosynthetic process	3/69	13/18670	1.34558466274271e-05	0.000132315825169699	6.51238343638632e-05	CD28/CD80/CD86	3
GO:0045582	positive regulation of T cell differentiation	5/69	83/18670	1.38204298642863e-05	0.000135410276720841	6.66468762978501e-05	RHOA/CD80/CD86/PRKCZ/SYK	5
GO:0045124	regulation of bone resorption	4/69	40/18670	1.41213926167822e-05	0.000137861365330744	6.78532647887036e-05	EGFR/PRKCA/SRC/SYK	4
GO:0051492	regulation of stress fiber assembly	5/69	84/18670	1.46532765895422e-05	0.000142541192344149	7.01566043845655e-05	RHOA/CDC42/MET/PAK1/RAC1	5
GO:0034599	cellular response to oxidative stress	8/69	302/18670	1.51771907825639e-05	0.00014711034208528	7.24054703123068e-05	BTK/CRK/EGFR/FYN/HGF/MET/PRKCD/SRC	8
GO:0019985	translesion synthesis	4/69	41/18670	1.56045523652668e-05	0.000150714431029659	7.41793480109518e-05	RPS27A/UBA52/UBB/UBC	4
GO:0002224	toll-like receptor signaling pathway	6/69	146/18670	1.64880670545182e-05	0.000157565542204093	7.7551360608538e-05	BTK/MAP3K1/RPS27A/UBA52/UBB/UBC	6
GO:0042542	response to hydrogen peroxide	6/69	146/18670	1.64880670545182e-05	0.000157565542204093	7.7551360608538e-05	CRK/FYN/HGF/MET/PRKCD/SRC	6
GO:0045834	positive regulation of lipid metabolic process	6/69	146/18670	1.64880670545182e-05	0.000157565542204093	7.7551360608538e-05	FGF2/PRKCD/PTK2/SRC/VAV2/VAV3	6
GO:0051781	positive regulation of cell division	5/69	87/18670	1.73886484900539e-05	0.000165588743866688	8.1500258296873e-05	RHOA/CDC6/CDC42/FGF2/VEGFA	5
GO:2001233	regulation of apoptotic signaling pathway	9/69	406/18670	1.78040148250298e-05	0.00016844514478369	8.2906135333554e-05	CTNNA1/FYN/HGF/PAK2/PRKCD/CXCL12/SRC/TP73/UBB	9
GO:0061041	regulation of wound healing	6/69	148/18670	1.78127327018861e-05	0.00016844514478369	8.2906135333554e-05	CRK/FGF2/HRAS/PRKCA/PRKCD/SYK	6
GO:0061097	regulation of protein tyrosine kinase activity	5/69	88/18670	1.83836445274351e-05	0.00017264086936837	8.49712070854678e-05	CBL/EGF/FYN/PAK2/SRC	5
GO:1901888	regulation of cell junction assembly	5/69	88/18670	1.83836445274351e-05	0.00017264086936837	8.49712070854678e-05	RHOA/PTK2/RAC1/SRC/VEGFA	5
GO:0030595	leukocyte chemotaxis	7/69	224/18670	1.86966855710678e-05	0.000174975188413372	8.61201233745371e-05	RAC1/RAC2/CXCL12/SYK/VAV1/VEGFA/VAV3	7
GO:0048754	branching morphogenesis of an epithelial tube	6/69	150/18670	1.9222012821396e-05	0.000178835600904953	8.80201596200539e-05	EGF/FGF2/MET/PAK1/SRC/VEGFA	6
GO:0007160	cell-matrix adhesion	7/69	225/18670	1.92409710627289e-05	0.000178835600904953	8.80201596200539e-05	RHOA/PIK3CB/PRKCZ/PTK2/RAC1/SRC/VEGFA	7
GO:0051495	positive regulation of cytoskeleton organization	7/69	226/18670	1.97982888304651e-05	0.000183387562750452	9.02605659272867e-05	RHOA/CDC42/HRAS/MET/PAK1/RAC1/RAC3	7
GO:0034333	adherens junction assembly	5/69	90/18670	2.05063555631321e-05	0.000189300166661023	9.31706595403319e-05	RHOA/PTK2/RAC1/SRC/VEGFA	5
GO:2000404	regulation of T cell migration	4/69	44/18670	2.07438351811409e-05	0.000190843283666496	9.39301582332481e-05	RHOA/CRK/CRKL/CXCL12	4
GO:2001028	positive regulation of endothelial cell chemotaxis	3/69	15/18670	2.12938081908043e-05	0.000195241200776496	9.60947460673208e-05	FGF2/MET/VEGFA	3
GO:0051017	actin filament bundle assembly	6/69	153/18670	2.15033833254208e-05	0.000195810146754941	9.63747726145212e-05	RHOA/CDC42/MET/PAK1/RAC1/SRC	6
GO:0010594	regulation of endothelial cell migration	7/69	229/18670	2.15508792481738e-05	0.000195810146754941	9.63747726145212e-05	RHOA/FGF2/MET/PRKCA/PTK2/VEGFA/BCAR1	7
GO:0001558	regulation of cell growth	9/69	416/18670	2.15723043035104e-05	0.000195810146754941	9.63747726145212e-05	RHOA/CDC42/CRKL/EGFR/PAK1/PPP2CA/CXCL12/VEGFA/BCAR1	9
GO:1902743	regulation of lamellipodium organization	4/69	45/18670	2.27043843408279e-05	0.000205398997003356	0.000101094258696528	CDC42/RAC1/RAC2/SRC	4
GO:0042129	regulation of T cell proliferation	6/69	156/18670	2.39982162310933e-05	0.00021616787674801	0.000106394537328172	CD28/CD80/CD86/RAC2/SOS1/SYK	6
GO:0060562	epithelial tube morphogenesis	8/69	322/18670	2.40540526079215e-05	0.00021616787674801	0.000106394537328172	RHOA/EGF/FGF2/MET/PAK1/SRC/VEGFA/SALL4	8
GO:0032386	regulation of intracellular transport	9/69	423/18670	2.45970736276917e-05	0.000220318342658598	0.000108437333449855	FYN/HRAS/PAK1/PRKCB/PRKCD/PTPN11/RAC2/SRC/SYK	9
GO:0061572	actin filament bundle organization	6/69	157/18670	2.48797788408968e-05	0.000222117499257216	0.00010932285093178	RHOA/CDC42/MET/PAK1/RAC1/SRC	6
GO:0030397	membrane disassembly	3/69	16/18670	2.61383805414144e-05	0.000231116350448959	0.00011375194846206	PLK1/PRKCA/PRKCB	3
GO:0051081	nuclear envelope disassembly	3/69	16/18670	2.61383805414144e-05	0.000231116350448959	0.00011375194846206	PLK1/PRKCA/PRKCB	3
GO:0071216	cellular response to biotic stimulus	7/69	236/18670	2.61432275563118e-05	0.000231116350448959	0.00011375194846206	RHOA/BTK/CD80/CD86/PRKCA/SRC/SYK	7
GO:0110020	regulation of actomyosin structure organization	5/69	95/18670	2.66517993117354e-05	0.000234847348480682	0.00011558828888104	RHOA/CDC42/MET/PAK1/RAC1	5
GO:0046677	response to antibiotic	8/69	327/18670	2.68519218809531e-05	0.00023584503554986	0.000116079335264621	RHOA/CBL/CRK/FYN/HGF/MET/PRKCD/SRC	8
GO:0043303	mast cell degranulation	4/69	47/18670	2.70291250838865e-05	0.000236635630573122	0.000116468454096611	BTK/CBL/RAC2/SYK	4
GO:2000116	regulation of cysteine-type endopeptidase activity	7/69	239/18670	2.83441815329777e-05	0.000247350831770101	0.000121742312964456	RHOA/FYN/HGF/PAK2/SRC/SYK/VEGFA	7
GO:0048608	reproductive structure development	9/69	431/18670	2.84889462199709e-05	0.000247817307823721	0.000121971905374977	CBL/CRKL/CTNNA1/EGFR/PTK2/PTPN11/SRC/UBB/VEGFA	9
GO:0002279	mast cell activation involved in immune response	4/69	48/18670	2.94044353390494e-05	0.000253958562821022	0.00012499453757122	BTK/CBL/RAC2/SYK	4
GO:0046850	regulation of bone remodeling	4/69	48/18670	2.94044353390494e-05	0.000253958562821022	0.00012499453757122	EGFR/PRKCA/SRC/SYK	4
GO:0032231	regulation of actin filament bundle assembly	5/69	97/18670	2.94756622286742e-05	0.000253958562821022	0.00012499453757122	RHOA/CDC42/MET/PAK1/RAC1	5
GO:0061458	reproductive system development	9/69	434/18670	3.00775138996217e-05	0.000258323964315105	0.000127143121714257	CBL/CRKL/CTNNA1/EGFR/PTK2/PTPN11/SRC/UBB/VEGFA	9
GO:0045931	positive regulation of mitotic cell cycle	6/69	163/18670	3.07331552074618e-05	0.000263122344583758	0.000129504811417131	CD28/CDC6/EGF/EGFR/PRKCA/PTPN11	6
GO:0060191	regulation of lipase activity	5/69	98/18670	3.09719408326567e-05	0.000264332853521479	0.000130100605483752	RHOA/EGFR/FGF2/HRAS/PRKCZ	5
GO:0002448	mast cell mediated immunity	4/69	49/18670	3.19292558684623e-05	0.000271648904159896	0.000133701454205836	BTK/CBL/RAC2/SYK	4
GO:0019932	second-messenger-mediated signaling	9/69	439/18670	3.28924351463377e-05	0.000278968965584877	0.000137304276975995	BTK/EGFR/GNB1/PLCG2/PPP2CA/PRKCA/SYK/VEGFA/GNG2	9
GO:0070498	interleukin-1-mediated signaling pathway	5/69	100/18670	3.41409623368209e-05	0.000287759539696062	0.000141630863698679	RPS27A/UBA52/UBB/UBC/UBE2N	5
GO:0120034	positive regulation of plasma membrane bounded cell projection assembly	5/69	100/18670	3.41409623368209e-05	0.000287759539696062	0.000141630863698679	CDC42/HRAS/RAC1/RAC2/RHOQ	5
GO:0046632	alpha-beta T cell differentiation	5/69	101/18670	3.5816882202893e-05	0.000300950521048457	0.000148123263860098	RHOA/CD80/CD86/PRKCZ/SYK	5
GO:0051302	regulation of cell division	6/69	168/18670	3.64148990932306e-05	0.00030503097573774	0.000150131601524723	RHOA/CDC6/CDC42/FGF2/PLK1/VEGFA	6
GO:0000731	DNA synthesis involved in DNA repair	4/69	51/18670	3.74505619071058e-05	0.000310642266393621	0.000152893393341933	RPS27A/UBA52/UBB/UBC	4
GO:0051496	positive regulation of stress fiber assembly	4/69	51/18670	3.74505619071058e-05	0.000310642266393621	0.000152893393341933	RHOA/CDC42/PAK1/RAC1	4
GO:0030307	positive regulation of cell growth	6/69	169/18670	3.76463930990289e-05	0.000310642266393621	0.000152893393341933	RHOA/CDC42/EGFR/PAK1/CXCL12/VEGFA	6
GO:0001101	response to acid chemical	8/69	343/18670	3.77082508444089e-05	0.000310642266393621	0.000152893393341933	RHOA/EGFR/FYN/GNB1/SRC/VEGFA/GNG2/COL18A1	8
GO:0045780	positive regulation of bone resorption	3/69	18/18670	3.78859949065175e-05	0.000310642266393621	0.000152893393341933	EGFR/PRKCA/SYK	3
GO:0046852	positive regulation of bone remodeling	3/69	18/18670	3.78859949065175e-05	0.000310642266393621	0.000152893393341933	EGFR/PRKCA/SYK	3
GO:0090330	regulation of platelet aggregation	3/69	18/18670	3.78859949065175e-05	0.000310642266393621	0.000152893393341933	PRKCA/PRKCD/SYK	3
GO:0010634	positive regulation of epithelial cell migration	6/69	171/18670	4.02097168915239e-05	0.000328702324227699	0.000161782278805783	FGF2/MET/PRKCA/SRC/VEGFA/BCAR1	6
GO:0006998	nuclear envelope organization	4/69	52/18670	4.0458810293275e-05	0.000328758117173498	0.000161809739244141	PLK1/PPP2CA/PRKCA/PRKCB	4
GO:0032653	regulation of interleukin-10 production	4/69	52/18670	4.0458810293275e-05	0.000328758117173498	0.000161809739244141	CD28/HGF/PRKCZ/SYK	4
GO:0030593	neutrophil chemotaxis	5/69	104/18670	4.12298222645111e-05	0.000334023097390696	0.000164401082336731	RAC1/RAC2/SYK/VAV1/VAV3	5
GO:0036297	interstrand cross-link repair	4/69	53/18670	4.36400916076572e-05	0.000351451657635554	0.000172979154303036	RPS27A/UBA52/UBB/UBC	4
GO:0050732	negative regulation of peptidyl-tyrosine phosphorylation	4/69	53/18670	4.36400916076572e-05	0.000351451657635554	0.000172979154303036	CBL/PPP2CA/PRKCD/PRKCZ	4
GO:0032930	positive regulation of superoxide anion generation	3/69	19/18670	4.48705605614019e-05	0.000358172651069544	0.00017628712493009	EGFR/PRKCD/SYK	3
GO:0035728	response to hepatocyte growth factor	3/69	19/18670	4.48705605614019e-05	0.000358172651069544	0.00017628712493009	CRK/HGF/BCAR1	3
GO:0045076	regulation of interleukin-2 biosynthetic process	3/69	19/18670	4.48705605614019e-05	0.000358172651069544	0.00017628712493009	CD28/CD80/CD86	3
GO:0002697	regulation of immune effector process	9/69	458/18670	4.57220667253663e-05	0.000363109139573122	0.000178716789403208	BTK/CD28/CD80/CD86/CRK/PRKCZ/RAC2/SYK/VAV1	9
GO:0120032	regulation of plasma membrane bounded cell projection assembly	6/69	175/18670	4.57565680670625e-05	0.000363109139573122	0.000178716789403208	CDC42/HRAS/PRKCD/RAC1/RAC2/RHOQ	6
GO:0043488	regulation of mRNA stability	6/69	177/18670	4.87511730066136e-05	0.000385745433061077	0.000189858028373155	PRKCA/PRKCD/RPS27A/UBA52/UBB/UBC	6
GO:0006275	regulation of DNA replication	5/69	108/18670	4.94087725048112e-05	0.00038981223423854	0.000191859645987165	CDC6/EGFR/HRAS/PPP2CA/RAC1	5
GO:0002090	regulation of receptor internalization	4/69	55/18670	5.05461069729308e-05	0.000396480157007325	0.000195141496040916	EGF/PLCG2/SYK/VEGFA	4
GO:0061098	positive regulation of protein tyrosine kinase activity	4/69	55/18670	5.05461069729308e-05	0.000396480157007325	0.000195141496040916	EGF/FYN/PAK2/SRC	4
GO:0008064	regulation of actin polymerization or depolymerization	6/69	179/18670	5.19008398178351e-05	0.000403607103912907	0.000198649270785199	RHOA/PAK3/PRKCD/RAC3/CXCL12/SPTBN4	6
GO:0048771	tissue remodeling	6/69	179/18670	5.19008398178351e-05	0.000403607103912907	0.000198649270785199	EGFR/PRKCA/RAC1/RAC2/SRC/SYK	6
GO:1903034	regulation of response to wounding	6/69	179/18670	5.19008398178351e-05	0.000403607103912907	0.000198649270785199	CRK/FGF2/HRAS/PRKCA/PRKCD/SYK	6
GO:0010592	positive regulation of lamellipodium assembly	3/69	20/18670	5.26492158652474e-05	0.000408257062452232	0.000200937909572929	CDC42/RAC1/RAC2	3
GO:0030832	regulation of actin filament length	6/69	180/18670	5.35356523361853e-05	0.000413948035442755	0.00020373891982192	RHOA/PAK3/PRKCD/RAC3/CXCL12/SPTBN4	6
GO:0032508	DNA duplex unwinding	5/69	110/18670	5.39417788547335e-05	0.000415383940740418	0.000204445650544774	RPS27A/UBA52/UBB/UBC/RAD50	5
GO:0042326	negative regulation of phosphorylation	9/69	468/18670	5.40274617101575e-05	0.000415383940740418	0.000204445650544774	RHOA/CBL/CRKL/HGF/PAK2/PLK1/PPP2CA/PRKCD/PRKCZ	9
GO:0022029	telencephalon cell migration	4/69	56/18670	5.42831985030813e-05	0.000416171188523623	0.000204833121916176	RHOA/EGFR/LAMB1/CXCL12	4
GO:0022408	negative regulation of cell-cell adhesion	6/69	181/18670	5.52114444244543e-05	0.000422095380754842	0.000207748919124188	CD80/CD86/PRKCD/PTK2/CXCL12/VEGFA	6
GO:0030041	actin filament polymerization	6/69	182/18670	5.69289718757697e-05	0.00043400345413157	0.000213609891514937	RHOA/PAK3/PRKCD/RAC1/RAC3/SPTBN4	6
GO:0042743	hydrogen peroxide metabolic process	4/69	57/18670	5.82180349361927e-05	0.000440760597439198	0.000216935654559338	EGFR/FYN/RAC1/RAC2	4
GO:0075733	intracellular transport of virus	4/69	57/18670	5.82180349361927e-05	0.000440760597439198	0.000216935654559338	RPS27A/UBA52/UBB/UBC	4
GO:0021953	central nervous system neuron differentiation	6/69	183/18670	5.86889990483406e-05	0.000440760597439198	0.000216935654559338	CRK/CRKL/PTK2/RAC3/UBB/SPTBN4	6
GO:0043487	regulation of RNA stability	6/69	183/18670	5.86889990483406e-05	0.000440760597439198	0.000216935654559338	PRKCA/PRKCD/RPS27A/UBA52/UBB/UBC	6
GO:0050770	regulation of axonogenesis	6/69	183/18670	5.86889990483406e-05	0.000440760597439198	0.000216935654559338	RHOA/PAK1/PAK3/PTK2/CXCL12/VEGFA	6
GO:0001938	positive regulation of endothelial cell proliferation	5/69	112/18670	5.87897333356631e-05	0.000440760597439198	0.000216935654559338	FGF2/NRAS/PRKCA/CXCL12/VEGFA	5
GO:0010310	regulation of hydrogen peroxide metabolic process	3/69	21/18670	6.1261579890667e-05	0.000456769032481512	0.000224814762525322	FYN/RAC1/RAC2	3
GO:0036120	cellular response to platelet-derived growth factor stimulus	3/69	21/18670	6.1261579890667e-05	0.000456769032481512	0.000224814762525322	CBL/FYN/SRC	3
GO:0007548	sex differentiation	7/69	270/18670	6.14492657499218e-05	0.000456913170535035	0.000224885705080464	CBL/CRKL/CTNNA1/PTPN11/SRC/UBB/VEGFA	7
GO:0008543	fibroblast growth factor receptor signaling pathway	5/69	114/18670	6.39675345712184e-05	0.000474338494060893	0.000233462183982963	CBL/CRKL/FGF2/HNRNPH1/PTPN11	5
GO:0043087	regulation of GTPase activity	9/69	479/18670	6.46034947810071e-05	0.00047774900500178	0.000235140785535918	CRK/CRKL/HRAS/PTK2/SOS1/VAV1/VAV2/KALRN/VAV3	9
GO:0045666	positive regulation of neuron differentiation	8/69	371/18670	6.55106308130492e-05	0.000483140902246238	0.000237794595256749	RHOA/FYN/HGF/PAK1/PAK3/CXCL12/VEGFA/KALRN	8
GO:0043542	endothelial cell migration	7/69	273/18670	6.58713127280894e-05	0.00048448439768031	0.000238455843251877	RHOA/FGF2/MET/PRKCA/PTK2/VEGFA/BCAR1	7
GO:1904375	regulation of protein localization to cell periphery	5/69	115/18670	6.66848822013771e-05	0.000485365208703836	0.000238889365025469	EGFR/HRAS/PLK1/PRKCZ/RHOQ	5
GO:0010518	positive regulation of phospholipase activity	4/69	59/18670	6.67064196192081e-05	0.000485365208703836	0.000238889365025469	EGFR/FGF2/HRAS/PRKCZ	4
GO:0021885	forebrain cell migration	4/69	59/18670	6.67064196192081e-05	0.000485365208703836	0.000238889365025469	RHOA/EGFR/LAMB1/CXCL12	4
GO:0070527	platelet aggregation	4/69	59/18670	6.67064196192081e-05	0.000485365208703836	0.000238889365025469	PIK3CB/PRKCA/PRKCD/SYK	4
GO:0006260	DNA replication	7/69	274/18670	6.74019370688961e-05	0.000489114591457176	0.000240734754124484	CDC6/EGFR/HRAS/PPP2CA/RAC1/RAD50/POLA2	7
GO:0021987	cerebral cortex development	5/69	116/18670	6.94904418248804e-05	0.000502925490967267	0.000247532268563574	RHOA/CRK/CRKL/EGFR/LAMB1	5
GO:0032928	regulation of superoxide anion generation	3/69	22/18670	7.07468204549186e-05	0.000506614434603296	0.000249347910449359	EGFR/PRKCD/SYK	3
GO:0036119	response to platelet-derived growth factor	3/69	22/18670	7.07468204549186e-05	0.000506614434603296	0.000249347910449359	CBL/FYN/SRC	3
GO:0042094	interleukin-2 biosynthetic process	3/69	22/18670	7.07468204549186e-05	0.000506614434603296	0.000249347910449359	CD28/CD80/CD86	3
GO:0045624	positive regulation of T-helper cell differentiation	3/69	22/18670	7.07468204549186e-05	0.000506614434603296	0.000249347910449359	CD80/CD86/PRKCZ	3
GO:0045576	mast cell activation	4/69	60/18670	7.12728722062867e-05	0.000507702297028509	0.000249883339770073	BTK/CBL/RAC2/SYK	4
GO:0046794	transport of virus	4/69	60/18670	7.12728722062867e-05	0.000507702297028509	0.000249883339770073	RPS27A/UBA52/UBB/UBC	4
GO:0001935	endothelial cell proliferation	6/69	191/18670	7.43937728116668e-05	0.000528546333536292	0.000260142457145233	FGF2/NRAS/PIK3CB/PRKCA/CXCL12/VEGFA	6
GO:1990266	neutrophil migration	5/69	118/18670	7.53740732367378e-05	0.000534112884502628	0.000262882228768504	RAC1/RAC2/SYK/VAV1/VAV3	5
GO:0032233	positive regulation of actin filament bundle assembly	4/69	61/18670	7.60628754997835e-05	0.000537590219027115	0.00026459371987178	RHOA/CDC42/PAK1/RAC1	4
GO:0032392	DNA geometric change	5/69	119/18670	7.84561388291943e-05	0.000553064833201125	0.000272210089334922	RPS27A/UBA52/UBB/UBC/RAD50	5
GO:0043618	regulation of transcription from RNA polymerase II promoter in response to stress	5/69	121/18670	8.49109207408568e-05	0.000597016162929237	0.000293842264576349	RPS27A/UBA52/UBB/UBC/VEGFA	5
GO:2000401	regulation of lymphocyte migration	4/69	63/18670	8.63400414758909e-05	0.00060549579474307	0.000298015810235021	RHOA/CRK/CRKL/CXCL12	4
GO:1905477	positive regulation of protein localization to membrane	5/69	122/18670	8.82877637284286e-05	0.000617559254533389	0.000303953261452457	EGFR/FYN/HRAS/PAK1/TP73	5
GO:0071621	granulocyte chemotaxis	5/69	123/18670	9.17670291732106e-05	0.000639116446033819	0.000314563382855725	RAC1/RAC2/SYK/VAV1/VAV3	5
GO:0046579	positive regulation of Ras protein signal transduction	4/69	64/18670	9.1840609415324e-05	0.000639116446033819	0.000314563382855725	CRKL/HRAS/RAC1/VAV1	4
GO:2001026	regulation of endothelial cell chemotaxis	3/69	24/18670	9.24903654775371e-05	0.000641991948608787	0.000315978661437595	FGF2/MET/VEGFA	3
GO:0031032	actomyosin structure organization	6/69	199/18670	9.32866295177392e-05	0.00064422369595711	0.000317077093499427	RHOA/CDC42/MET/PAK1/RAC1/SRC	6
GO:0061013	regulation of mRNA catabolic process	6/69	199/18670	9.32866295177392e-05	0.00064422369595711	0.000317077093499427	PRKCA/PRKCD/RPS27A/UBA52/UBB/UBC	6
GO:0042063	gliogenesis	7/69	290/18670	9.6130030964411e-05	0.000662174883343684	0.000325912394586795	RHOA/CRKL/EGFR/LAMB1/LAMB2/PTPN11/TP73	7
GO:0072678	T cell migration	4/69	65/18670	9.75915358136143e-05	0.000670540324552276	0.000330029737368359	RHOA/CRK/CRKL/CXCL12	4
GO:0090287	regulation of cellular response to growth factor stimulus	7/69	292/18670	0.000100333414966766	0.000687638606615665	0.000338445251442919	FGF2/PRKCB/RPS27A/UBA52/UBB/UBC/VEGFA	7
GO:0018107	peptidyl-threonine phosphorylation	5/69	126/18670	0.000102840651284134	0.0007030466689802	0.000346028865118828	EGF/PLK1/PRKCA/PRKCB/PRKCD	5
GO:0034110	regulation of homotypic cell-cell adhesion	3/69	25/18670	0.000104824778156649	0.000713018666459013	0.00035093693043342	PRKCA/PRKCD/SYK	3
GO:1904385	cellular response to angiotensin	3/69	25/18670	0.000104824778156649	0.000713018666459013	0.00035093693043342	CDC6/PRKCD/SRC	3
GO:0043620	regulation of DNA-templated transcription in response to stress	5/69	127/18670	0.000106751006313746	0.000723594105516282	0.000356142000504271	RPS27A/UBA52/UBB/UBC/VEGFA	5
GO:1902905	positive regulation of supramolecular fiber organization	6/69	204/18670	0.000106912762089915	0.000723594105516282	0.000356142000504271	RHOA/CDC42/MET/PAK1/RAC1/RAC3	6
GO:0042108	positive regulation of cytokine biosynthetic process	4/69	67/18670	0.000109871911966308	0.000739931436914541	0.000364182986248518	CD28/CD80/CD86/SYK	4
GO:2000573	positive regulation of DNA biosynthetic process	4/69	67/18670	0.000109871911966308	0.000739931436914541	0.000364182986248518	FGF2/HGF/PAK3/SRC	4
GO:0002687	positive regulation of leukocyte migration	5/69	128/18670	0.000110774592110244	0.000742326525894328	0.000365361812574139	RHOA/RAC1/RAC2/CXCL12/VEGFA	5
GO:0010595	positive regulation of endothelial cell migration	5/69	128/18670	0.000110774592110244	0.000742326525894328	0.000365361812574139	FGF2/MET/PRKCA/VEGFA/BCAR1	5
GO:0090068	positive regulation of cell cycle process	7/69	298/18670	0.000113851723594615	0.000761067925703906	0.000374586044183476	RHOA/CD28/CDC6/CDC42/EGF/EGFR/TP73	7
GO:0006625	protein targeting to peroxisome	4/69	68/18670	0.000116415223714006	0.000772496129975094	0.000380210832307487	RPS27A/UBA52/UBB/UBC	4
GO:0072662	protein localization to peroxisome	4/69	68/18670	0.000116415223714006	0.000772496129975094	0.000380210832307487	RPS27A/UBA52/UBB/UBC	4
GO:0072663	establishment of protein localization to peroxisome	4/69	68/18670	0.000116415223714006	0.000772496129975094	0.000380210832307487	RPS27A/UBA52/UBB/UBC	4
GO:0031954	positive regulation of protein autophosphorylation	3/69	26/18670	0.000118184290158073	0.000782322349973198	0.000385047148165841	SRC/VEGFA/RAD50	3
GO:0050671	positive regulation of lymphocyte proliferation	5/69	130/18670	0.000119170383082296	0.000786930461521535	0.000387315190501814	CD28/CD80/CD86/SYK/VAV3	5
GO:0071229	cellular response to acid chemical	6/69	209/18670	0.000122077359555008	0.000804169790855079	0.000395800125895006	EGFR/FYN/GNB1/SRC/VEGFA/GNG2	6
GO:0043574	peroxisomal transport	4/69	69/18670	0.000123236615252519	0.000809840614516552	0.000398591218951055	RPS27A/UBA52/UBB/UBC	4
GO:0032946	positive regulation of mononuclear cell proliferation	5/69	131/18670	0.000123547105163195	0.00080991991162539	0.000398630247780561	CD28/CD80/CD86/SYK/VAV3	5
GO:0050808	synapse organization	8/69	408/18670	0.000126686198642685	0.000828497212328309	0.000407773712308352	RHOA/CDC42/CRKL/FYN/LAMB2/PAK3/PTK2/KALRN	8
GO:0010517	regulation of phospholipase activity	4/69	70/18670	0.000130343149631978	0.000850363721397086	0.000418536075108754	EGFR/FGF2/HRAS/PRKCZ	4
GO:0002705	positive regulation of leukocyte mediated immunity	5/69	133/18670	0.000132669653899076	0.000863466284609336	0.000424984957207946	BTK/CD28/PRKCZ/SYK/VAV1	5
GO:0018210	peptidyl-threonine modification	5/69	134/18670	0.000137420124353853	0.000890115077556937	0.00043810108731325	EGF/PLK1/PRKCA/PRKCB/PRKCD	5
GO:0032273	positive regulation of protein polymerization	5/69	134/18670	0.000137420124353853	0.000890115077556937	0.00043810108731325	RHOA/MET/PAK1/RAC1/RAC3	5
GO:0032388	positive regulation of intracellular transport	6/69	215/18670	0.000142479242594973	0.00091850039050536	0.000452071906120817	FYN/HRAS/PAK1/PRKCD/RAC2/SYK	6
GO:0043281	regulation of cysteine-type endopeptidase activity involved in apoptotic process	6/69	215/18670	0.000142479242594973	0.00091850039050536	0.000452071906120817	RHOA/HGF/PAK2/SRC/SYK/VEGFA	6
GO:0042113	B cell activation	7/69	310/18670	0.000145346445392208	0.000934763632214345	0.000460076426048173	BTK/CD28/PLCG2/PRKCB/PRKCD/SYK/VAV3	7
GO:1990776	response to angiotensin	3/69	28/18670	0.000148126017617795	0.000950387734786516	0.000467766371424616	CDC6/PRKCD/SRC	3
GO:0008406	gonad development	6/69	217/18670	0.000149849850305711	0.000954677215327932	0.000469877588430805	CBL/CRKL/CTNNA1/SRC/UBB/VEGFA	6
GO:0043393	regulation of protein binding	6/69	217/18670	0.000149849850305711	0.000954677215327932	0.000469877588430805	CRK/MET/PLK1/PPP2CA/PRKCD/SRC	6
GO:0050920	regulation of chemotaxis	6/69	217/18670	0.000149849850305711	0.000954677215327932	0.000469877588430805	FGF2/MET/RAC1/RAC2/CXCL12/VEGFA	6
GO:0006283	transcription-coupled nucleotide-excision repair	4/69	73/18670	0.000153444989806163	0.000969761343795078	0.000477301766774989	RPS27A/UBA52/UBB/UBC	4
GO:0044766	multi-organism transport	4/69	73/18670	0.000153444989806163	0.000969761343795078	0.000477301766774989	RPS27A/UBA52/UBB/UBC	4
GO:1902579	multi-organism localization	4/69	73/18670	0.000153444989806163	0.000969761343795078	0.000477301766774989	RPS27A/UBA52/UBB/UBC	4
GO:0050807	regulation of synapse organization	6/69	218/18670	0.00015364678623135	0.000969761343795078	0.000477301766774989	RHOA/CRKL/FYN/PAK3/PTK2/KALRN	6
GO:0032418	lysosome localization	4/69	74/18670	0.000161763716455085	0.00101626557050718	0.00050019043903875	BTK/CBL/RAC2/SYK	4
GO:1900182	positive regulation of protein localization to nucleus	4/69	74/18670	0.000161763716455085	0.00101626557050718	0.00050019043903875	FYN/PLK1/PRKCD/SRC	4
GO:0031333	negative regulation of protein complex assembly	5/69	139/18670	0.000163159191130944	0.00101796332121697	0.00050102604608631	CDC42/PRKCD/PRKCZ/SRC/SPTBN4	5
GO:0033135	regulation of peptidyl-serine phosphorylation	5/69	139/18670	0.000163159191130944	0.00101796332121697	0.00050102604608631	EGFR/HGF/PAK1/VEGFA/SPTBN4	5
GO:0070665	positive regulation of leukocyte proliferation	5/69	139/18670	0.000163159191130944	0.00101796332121697	0.00050102604608631	CD28/CD80/CD86/SYK/VAV3	5
GO:0006898	receptor-mediated endocytosis	7/69	316/18670	0.000163557958892736	0.00101811078081396	0.000501098623454567	CBL/EGF/PIK3CB/PLCG2/RAC1/SYK/VEGFA	7
GO:0031116	positive regulation of microtubule polymerization	3/69	29/18670	0.000164780858356567	0.00102337585716184	0.000503690013861217	MET/PAK1/RAC1	3
GO:0045137	development of primary sexual characteristics	6/69	223/18670	0.000173791360958055	0.00107687158365334	0.000530019795856217	CBL/CRKL/CTNNA1/SRC/UBB/VEGFA	6
GO:0097530	granulocyte migration	5/69	141/18670	0.000174427132572252	0.00107834906105032	0.000530746987733336	RAC1/RAC2/SYK/VAV1/VAV3	5
GO:0001933	negative regulation of protein phosphorylation	8/69	429/18670	0.000178637259389759	0.00110186709541774	0.000542322206137809	CBL/CRKL/HGF/PAK2/PLK1/PPP2CA/PRKCD/PRKCZ	8
GO:0006644	phospholipid metabolic process	8/69	430/18670	0.000181493405791847	0.00111369176122295	0.00054814212659191	FGF2/PIK3CB/PLCG2/PRKCD/PTK2/SRC/VAV2/VAV3	8
GO:0033157	regulation of intracellular protein transport	6/69	225/18670	0.000182411228616627	0.00111369176122295	0.00054814212659191	FYN/HRAS/PAK1/PRKCD/PTPN11/RAC2	6
GO:0032743	positive regulation of interleukin-2 production	3/69	30/18670	0.000182606055174728	0.00111369176122295	0.00054814212659191	CD28/CD80/CD86	3
GO:0043372	positive regulation of CD4-positive, alpha-beta T cell differentiation	3/69	30/18670	0.000182606055174728	0.00111369176122295	0.00054814212659191	CD80/CD86/PRKCZ	3
GO:0090314	positive regulation of protein targeting to membrane	3/69	30/18670	0.000182606055174728	0.00111369176122295	0.00054814212659191	FYN/HRAS/PAK1	3
GO:0044344	cellular response to fibroblast growth factor stimulus	5/69	143/18670	0.000186280338819506	0.00113355345191959	0.000557917748317094	CBL/CRKL/FGF2/HNRNPH1/PTPN11	5
GO:0006605	protein targeting	8/69	432/18670	0.000187318744181387	0.00113732230807223	0.000559772721926717	FYN/HRAS/PAK1/RAC2/RPS27A/UBA52/UBB/UBC	8
GO:0050803	regulation of synapse structure or activity	6/69	227/18670	0.00019136587119162	0.00115930128217423	0.000570590438303961	RHOA/CRKL/FYN/PAK3/PTK2/KALRN	6
GO:0048732	gland development	8/69	434/18670	0.000193297360925362	0.0011683942929876	0.000575065879766229	CRKL/EGF/EGFR/HGF/MET/SRC/VEGFA/KALRN	8
GO:0010543	regulation of platelet activation	3/69	31/18670	0.00020163685715782	0.00120537980248089	0.000593269584357232	PRKCA/PRKCD/SYK	3
GO:0010762	regulation of fibroblast migration	3/69	31/18670	0.00020163685715782	0.00120537980248089	0.000593269584357232	FGF2/PAK1/PAK3	3
GO:0035767	endothelial cell chemotaxis	3/69	31/18670	0.00020163685715782	0.00120537980248089	0.000593269584357232	FGF2/MET/VEGFA	3
GO:0045737	positive regulation of cyclin-dependent protein serine/threonine kinase activity	3/69	31/18670	0.00020163685715782	0.00120537980248089	0.000593269584357232	CDC6/EGFR/SRC	3
GO:0045742	positive regulation of epidermal growth factor receptor signaling pathway	3/69	31/18670	0.00020163685715782	0.00120537980248089	0.000593269584357232	CBL/EGF/SOS1	3
GO:0071260	cellular response to mechanical stimulus	4/69	79/18670	0.000208322773119587	0.00124261100273969	0.000611594214201864	EGFR/MAP3K1/PTPN11/RAC1	4
GO:0097061	dendritic spine organization	4/69	80/18670	0.000218679684254099	0.00130152776988075	0.000640592149857921	CDC42/FYN/PAK3/KALRN	4
GO:0097305	response to alcohol	6/69	233/18670	0.000220331871643065	0.00130849168411221	0.000644019682402511	RHOA/CBL/CTNNA1/FYN/GNB1/GNG2	6
GO:0090150	establishment of protein localization to membrane	7/69	332/18670	0.000221327556575854	0.00131153490949098	0.00064551751159448	EGFR/FYN/HRAS/PAK1/RPS27A/TP73/UBA52	7
GO:0002706	regulation of lymphocyte mediated immunity	5/69	149/18670	0.000225555259922135	0.0013307760335406	0.000654987699865422	BTK/CD28/CRK/PRKCZ/VAV1	5
GO:0050773	regulation of dendrite development	5/69	149/18670	0.000225555259922135	0.0013307760335406	0.000654987699865422	RHOA/CRK/CRKL/PAK3/KALRN	5
GO:0007031	peroxisome organization	4/69	81/18670	0.000229402487535674	0.00134180679131858	0.000660416870877429	RPS27A/UBA52/UBB/UBC	4
GO:0030512	negative regulation of transforming growth factor beta receptor signaling pathway	4/69	81/18670	0.000229402487535674	0.00134180679131858	0.000660416870877429	RPS27A/UBA52/UBB/UBC	4
GO:0034109	homotypic cell-cell adhesion	4/69	81/18670	0.000229402487535674	0.00134180679131858	0.000660416870877429	PIK3CB/PRKCA/PRKCD/SYK	4
GO:1903533	regulation of protein targeting	4/69	81/18670	0.000229402487535674	0.00134180679131858	0.000660416870877429	FYN/HRAS/PAK1/RAC2	4
GO:0035567	non-canonical Wnt signaling pathway	5/69	150/18670	0.000232670199477332	0.00135507923043236	0.00066694936330864	RHOA/CDC42/GNB1/RAC1/GNG2	5
GO:0071774	response to fibroblast growth factor	5/69	150/18670	0.000232670199477332	0.00135507923043236	0.00066694936330864	CBL/CRKL/FGF2/HNRNPH1/PTPN11	5
GO:0032872	regulation of stress-activated MAPK cascade	6/69	237/18670	0.000241490190881323	0.00140283361974551	0.000690453346568302	EGFR/HGF/HRAS/PAK1/SYK/VEGFA	6
GO:0010591	regulation of lamellipodium assembly	3/69	33/18670	0.000243454176455466	0.00140283361974551	0.000690453346568302	CDC42/RAC1/RAC2	3
GO:0031112	positive regulation of microtubule polymerization or depolymerization	3/69	33/18670	0.000243454176455466	0.00140283361974551	0.000690453346568302	MET/PAK1/RAC1	3
GO:1901186	positive regulation of ERBB signaling pathway	3/69	33/18670	0.000243454176455466	0.00140283361974551	0.000690453346568302	CBL/EGF/SOS1	3
GO:2001024	negative regulation of response to drug	3/69	33/18670	0.000243454176455466	0.00140283361974551	0.000690453346568302	HGF/MET/PTPN11	3
GO:0030902	hindbrain development	5/69	152/18670	0.000247411777168532	0.00142261771871906	0.000700190778828873	CRK/CRKL/EGF/PAK1/PTPN11	5
GO:0006979	response to oxidative stress	8/69	451/18670	0.000250752965895286	0.00143878128845625	0.000708146241729427	BTK/CRK/EGFR/FYN/HGF/MET/PRKCD/SRC	8
GO:1903845	negative regulation of cellular response to transforming growth factor beta stimulus	4/69	83/18670	0.000251976154207871	0.00144274954118178	0.000710099355295999	RPS27A/UBA52/UBB/UBC	4
GO:0070302	regulation of stress-activated protein kinase signaling cascade	6/69	239/18670	0.000252653172208785	0.00144358044078872	0.000710508311430357	EGFR/HGF/HRAS/PAK1/SYK/VEGFA	6
GO:0045807	positive regulation of endocytosis	5/69	153/18670	0.00025504381750107	0.00145112981278386	0.000714223997371417	CBL/EGF/PLCG2/SYK/VEGFA	5
GO:0090316	positive regulation of intracellular protein transport	5/69	153/18670	0.00025504381750107	0.00145112981278386	0.000714223997371417	FYN/HRAS/PAK1/PRKCD/RAC2	5
GO:0043154	negative regulation of cysteine-type endopeptidase activity involved in apoptotic process	4/69	84/18670	0.000263842298088788	0.001498050202956	0.000737317498953251	HGF/PAK2/SRC/VEGFA	4
GO:0016601	Rac protein signal transduction	3/69	34/18670	0.000266309104524285	0.00150889960266996	0.0007426574082877	CRK/RAC1/RAC2	3
GO:2001236	regulation of extrinsic apoptotic signaling pathway	5/69	155/18670	0.000270844046944539	0.00153139738209891	0.000753730472746973	CTNNA1/FYN/HGF/PAK2/SRC	5
GO:0050772	positive regulation of axonogenesis	4/69	85/18670	0.00027610489283935	0.00155789746188357	0.000766773408497943	RHOA/PAK1/CXCL12/VEGFA	4
GO:0048638	regulation of developmental growth	7/69	347/18670	0.00028949475690136	0.00162899699748388	0.000801767517281557	FGF2/PAK1/PTK2/CXCL12/TP73/VEGFA/SPTBN4	7
GO:0045622	regulation of T-helper cell differentiation	3/69	35/18670	0.000290506465284523	0.00162899699748388	0.000801767517281557	CD80/CD86/PRKCZ	3
GO:1904031	positive regulation of cyclin-dependent protein kinase activity	3/69	35/18670	0.000290506465284523	0.00162899699748388	0.000801767517281557	CDC6/EGFR/SRC	3
GO:0002690	positive regulation of leukocyte chemotaxis	4/69	87/18670	0.000301850361761675	0.00168911728210554	0.000831357805915498	RAC1/RAC2/CXCL12/VEGFA	4
GO:0034103	regulation of tissue remodeling	4/69	88/18670	0.000315348776868068	0.00173651740076446	0.000854687422553659	EGFR/PRKCA/SRC/SYK	4
GO:0106027	neuron projection organization	4/69	88/18670	0.000315348776868068	0.00173651740076446	0.000854687422553659	CDC42/FYN/PAK3/KALRN	4
GO:2000177	regulation of neural precursor cell proliferation	4/69	88/18670	0.000315348776868068	0.00173651740076446	0.000854687422553659	RHOA/CTNNA1/EGF/VEGFA	4
GO:0042554	superoxide anion generation	3/69	36/18670	0.000316079438458969	0.00173651740076446	0.000854687422553659	EGFR/PRKCD/SYK	3
GO:0045740	positive regulation of DNA replication	3/69	36/18670	0.000316079438458969	0.00173651740076446	0.000854687422553659	EGFR/HRAS/RAC1	3
GO:0046627	negative regulation of insulin receptor signaling pathway	3/69	36/18670	0.000316079438458969	0.00173651740076446	0.000854687422553659	PRKCB/PRKCD/PRKCZ	3
GO:0090313	regulation of protein targeting to membrane	3/69	36/18670	0.000316079438458969	0.00173651740076446	0.000854687422553659	FYN/HRAS/PAK1	3
GO:0090322	regulation of superoxide metabolic process	3/69	36/18670	0.000316079438458969	0.00173651740076446	0.000854687422553659	EGFR/PRKCD/SYK	3
GO:2000516	positive regulation of CD4-positive, alpha-beta T cell activation	3/69	36/18670	0.000316079438458969	0.00173651740076446	0.000854687422553659	CD80/CD86/PRKCZ	3
GO:0021537	telencephalon development	6/69	251/18670	0.000328451399775126	0.0018008426242216	0.000886347318053451	RHOA/CRK/CRKL/EGFR/LAMB1/CXCL12	6
GO:0032465	regulation of cytokinesis	4/69	89/18670	0.000329274722547444	0.00180171692942291	0.000886777637760413	RHOA/CDC6/CDC42/PLK1	4
GO:0030833	regulation of actin filament polymerization	5/69	162/18670	0.000332066758095359	0.00181333839330142	0.000892497545320366	RHOA/PAK3/PRKCD/RAC3/SPTBN4	5
GO:0099173	postsynapse organization	5/69	163/18670	0.000341602631604472	0.00186166574733843	0.000916283533092527	CDC42/CRKL/FYN/PAK3/KALRN	5
GO:0030212	hyaluronan metabolic process	3/69	37/18670	0.000343060798863593	0.00186586574772704	0.000918350709330027	EGF/FGF2/HGF	3
GO:0016572	histone phosphorylation	3/69	38/18670	0.000371482919355512	0.00201238451722726	0.000990465016623898	PRKCA/PRKCB/PRKCD	3
GO:1900077	negative regulation of cellular response to insulin stimulus	3/69	38/18670	0.000371482919355512	0.00201238451722726	0.000990465016623898	PRKCB/PRKCD/PRKCZ	3
GO:2000117	negative regulation of cysteine-type endopeptidase activity	4/69	92/18670	0.000373696309202511	0.00202034219756099	0.000994381665711861	HGF/PAK2/SRC/VEGFA	4
GO:0045862	positive regulation of proteolysis	7/69	363/18670	0.000379889253673674	0.00204974042638241	0.00100885102628836	RHOA/EGF/FYN/PLK1/PTK2/SRC/SYK	7
GO:0006402	mRNA catabolic process	7/69	364/18670	0.000386213996564081	0.00207973171959309	0.00102361228412661	PPP2CA/PRKCA/PRKCD/RPS27A/UBA52/UBB/UBC	7
GO:0036473	cell death in response to oxidative stress	4/69	93/18670	0.000389411074989025	0.00208865940221386	0.00102800635356995	FYN/HGF/MET/PRKCD	4
GO:1901655	cellular response to ketone	4/69	93/18670	0.000389411074989025	0.00208865940221386	0.00102800635356995	EGFR/GNB1/SRC/GNG2	4
GO:1990138	neuron projection extension	5/69	168/18670	0.000392432119332008	0.00210071158159185	0.0010339382527402	LAMB2/PAK1/PRKCZ/CXCL12/VEGFA	5
GO:0010761	fibroblast migration	3/69	39/18670	0.000401377773763719	0.00214436865746995	0.00105542560071728	FGF2/PAK1/PAK3	3
GO:0030198	extracellular matrix organization	7/69	368/18670	0.000412363424599045	0.00219873150169314	0.00108218216485614	COL15A1/FGF2/LAMB1/LAMB2/LAMC1/PTK2/COL18A1	7
GO:0042102	positive regulation of T cell proliferation	4/69	95/18670	0.000422249597682661	0.00224703021198185	0.00110595405461155	CD28/CD80/CD86/SYK	4
GO:0032467	positive regulation of cytokinesis	3/69	40/18670	0.000432776939802659	0.00229405588793831	0.00112909937625324	RHOA/CDC6/CDC42	3
GO:0046621	negative regulation of organ growth	3/69	40/18670	0.000432776939802659	0.00229405588793831	0.00112909937625324	PAK1/PTK2/TP73	3
GO:0021543	pallium development	5/69	172/18670	0.000437054170328515	0.00231221251125066	0.00113803578977508	RHOA/CRK/CRKL/EGFR/LAMB1	5
GO:0008585	female gonad development	4/69	96/18670	0.00043938931386932	0.00232004396467186	0.00114189031189877	CTNNA1/SRC/UBB/VEGFA	4
GO:0051098	regulation of binding	7/69	373/18670	0.000447026272172047	0.00235578505373774	0.0011594815317043	CRK/EGF/MET/PLK1/PPP2CA/PRKCD/SRC	7
GO:0060996	dendritic spine development	4/69	97/18670	0.000457020008563541	0.00240378353341366	0.00118310565252373	CDC42/PAK2/PAK3/KALRN	4
GO:0090279	regulation of calcium ion import	3/69	41/18670	0.00046571160196877	0.00244476071130221	0.0012032739955174	EGF/FYN/CXCL12	3
GO:0099175	regulation of postsynapse organization	4/69	98/18670	0.000475149713573368	0.00248949097034386	0.00122528954790612	CRKL/FYN/PAK3/KALRN	4
GO:0001936	regulation of endothelial cell proliferation	5/69	176/18670	0.000485404887259248	0.00253832151063892	0.00124932319629244	FGF2/NRAS/PRKCA/CXCL12/VEGFA	5
GO:0070301	cellular response to hydrogen peroxide	4/69	99/18670	0.000493786479820489	0.00257718558890924	0.00126845150383037	HGF/MET/PRKCD/SRC	4
GO:0002791	regulation of peptide secretion	8/69	500/18670	0.000499081439653254	0.00259982154936455	0.00127959257888671	EGFR/PRKCA/PRKCZ/PTPN11/RAC1/SRC/SYK/KALRN	8
GO:0002824	positive regulation of adaptive immune response based on somatic recombination of immune receptors built from immunoglobulin superfamily domains	4/69	100/18670	0.000512938376382309	0.00266178729159003	0.00131009117365231	BTK/CD28/CD80/PRKCZ	4
GO:2001023	regulation of response to drug	4/69	100/18670	0.000512938376382309	0.00266178729159003	0.00131009117365231	HGF/MET/PTPN11/CXCL12	4
GO:0071347	cellular response to interleukin-1	5/69	179/18670	0.000524233937893086	0.00271003982369873	0.00133384033521068	RPS27A/UBA52/UBB/UBC/UBE2N	5
GO:2001235	positive regulation of apoptotic signaling pathway	5/69	179/18670	0.000524233937893086	0.00271003982369873	0.00133384033521068	CTNNA1/PAK2/PRKCD/TP73/UBB	5
GO:0046545	development of primary female sexual characteristics	4/69	101/18670	0.000532613489544346	0.00274631300607199	0.00135169344323987	CTNNA1/SRC/UBB/VEGFA	4
GO:0010863	positive regulation of phospholipase C activity	3/69	43/18670	0.000536310203838671	0.00274631300607199	0.00135169344323987	EGFR/FGF2/HRAS	3
GO:0021795	cerebral cortex cell migration	3/69	43/18670	0.000536310203838671	0.00274631300607199	0.00135169344323987	RHOA/EGFR/LAMB1	3
GO:0045773	positive regulation of axon extension	3/69	43/18670	0.000536310203838671	0.00274631300607199	0.00135169344323987	PAK1/CXCL12/VEGFA	3
GO:0071364	cellular response to epidermal growth factor stimulus	3/69	43/18670	0.000536310203838671	0.00274631300607199	0.00135169344323987	CBL/EGFR/PTPN11	3
GO:1905330	regulation of morphogenesis of an epithelium	5/69	180/18670	0.00053768246033757	0.00274815479728091	0.00135259994482779	RHOA/CDC42/HGF/RAC1/VEGFA	5
GO:0002285	lymphocyte activation involved in immune response	5/69	181/18670	0.000551389023289647	0.00280965031448703	0.00138286710199901	CD28/CD80/CD86/PLCG2/PRKCZ	5
GO:0000079	regulation of cyclin-dependent protein serine/threonine kinase activity	4/69	102/18670	0.000552819921862961	0.00280965031448703	0.00138286710199901	CDC6/EGFR/PLK1/SRC	4
GO:0021549	cerebellum development	4/69	102/18670	0.000552819921862961	0.00280965031448703	0.00138286710199901	CRK/CRKL/PAK1/PTPN11	4
GO:0030225	macrophage differentiation	3/69	44/18670	0.000574034572277029	0.00290117286621947	0.0014279131083398	CDC42/PRKCA/VEGFA	3
GO:0034105	positive regulation of tissue remodeling	3/69	44/18670	0.000574034572277029	0.00290117286621947	0.0014279131083398	EGFR/PRKCA/SYK	3
GO:0051489	regulation of filopodium assembly	3/69	44/18670	0.000574034572277029	0.00290117286621947	0.0014279131083398	CDC42/PRKCD/RHOQ	3
GO:0048639	positive regulation of developmental growth	5/69	184/18670	0.000594088973179222	0.00297320064495848	0.00146336408426185	FGF2/PAK1/CXCL12/VEGFA/SPTBN4	5
GO:0007191	adenylate cyclase-activating dopamine receptor signaling pathway	2/69	10/18670	0.000594278097010919	0.00297320064495848	0.00146336408426185	GNB1/GNG2	2
GO:0010749	regulation of nitric oxide mediated signal transduction	2/69	10/18670	0.000594278097010919	0.00297320064495848	0.00146336408426185	EGFR/VEGFA	2
GO:0034350	regulation of glial cell apoptotic process	2/69	10/18670	0.000594278097010919	0.00297320064495848	0.00146336408426185	PRKCA/PRKCD	2
GO:0071887	leukocyte apoptotic process	4/69	104/18670	0.000594859229997221	0.00297320064495848	0.00146336408426185	BTK/CRKL/PIK3CB/CXCL12	4
GO:2001237	negative regulation of extrinsic apoptotic signaling pathway	4/69	104/18670	0.000594859229997221	0.00297320064495848	0.00146336408426185	CTNNA1/FYN/HGF/SRC	4
GO:1900274	regulation of phospholipase C activity	3/69	45/18670	0.000613415299986757	0.00306031089000746	0.00150623842043962	EGFR/FGF2/HRAS	3
GO:0002708	positive regulation of lymphocyte mediated immunity	4/69	105/18670	0.000616708383986709	0.00306546987937716	0.001508777596451	BTK/CD28/PRKCZ/VAV1	4
GO:0002821	positive regulation of adaptive immune response	4/69	105/18670	0.000616708383986709	0.00306546987937716	0.001508777596451	BTK/CD28/CD80/PRKCZ	4
GO:0070507	regulation of microtubule cytoskeleton organization	5/69	186/18670	0.000623904758243847	0.00309557132335247	0.00152359306881832	RHOA/MET/PAK1/PLK1/RAC1	5
GO:0010639	negative regulation of organelle organization	7/69	395/18670	0.000628300320131668	0.00311169173145501	0.00153152728821953	HGF/MET/PLK1/PRKCD/SRC/RAD50/SPTBN4	7
GO:1904029	regulation of cyclin-dependent protein kinase activity	4/69	106/18670	0.000639121411676689	0.00315951823550188	0.00155506676525303	CDC6/EGFR/PLK1/SRC	4
GO:0051348	negative regulation of transferase activity	6/69	285/18670	0.000642796137124505	0.0031719067566471	0.00156116420671961	CBL/PAK2/PLK1/PPP2CA/PRKCD/SRC	6
GO:0006401	RNA catabolic process	7/69	397/18670	0.000647314608951645	0.00318840625897416	0.00156928501052562	PPP2CA/PRKCA/PRKCD/RPS27A/UBA52/UBB/UBC	7
GO:1903532	positive regulation of secretion by cell	7/69	399/18670	0.000666784136289018	0.00327835533675434	0.00161355657694654	EGFR/PRKCZ/PTPN11/RAC1/CXCL12/SRC/SYK	7
GO:2000278	regulation of DNA biosynthetic process	4/69	108/18670	0.000685671779841217	0.00336512334627317	0.00165626247000762	FGF2/HGF/PAK3/SRC	4
GO:0097193	intrinsic apoptotic signaling pathway	6/69	289/18670	0.00069136376067473	0.00338527805125493	0.00166618230890219	HRAS/PRKCD/CXCL12/SRC/TP73/UBB	6
GO:0014911	positive regulation of smooth muscle cell migration	3/69	47/18670	0.000697262502082353	0.00338527805125493	0.00166618230890219	CRK/PAK1/SRC	3
GO:0031952	regulation of protein autophosphorylation	3/69	47/18670	0.000697262502082353	0.00338527805125493	0.00166618230890219	SRC/VEGFA/RAD50	3
GO:0043370	regulation of CD4-positive, alpha-beta T cell differentiation	3/69	47/18670	0.000697262502082353	0.00338527805125493	0.00166618230890219	CD80/CD86/PRKCZ	3
GO:0045058	T cell selection	3/69	47/18670	0.000697262502082353	0.00338527805125493	0.00166618230890219	RHOA/CD28/SYK	3
GO:0070849	response to epidermal growth factor	3/69	47/18670	0.000697262502082353	0.00338527805125493	0.00166618230890219	CBL/EGFR/PTPN11	3
GO:0006289	nucleotide-excision repair	4/69	109/18670	0.000709825492437255	0.00344011854727627	0.00169317396598285	RPS27A/UBA52/UBB/UBC	4
GO:0045628	regulation of T-helper 2 cell differentiation	2/69	11/18670	0.000724605612790115	0.00349303664851221	0.00171921944962262	CD86/PRKCZ	2
GO:0071803	positive regulation of podosome assembly	2/69	11/18670	0.000724605612790115	0.00349303664851221	0.00171921944962262	RHOA/SRC	2
GO:0072683	T cell extravasation	2/69	11/18670	0.000724605612790115	0.00349303664851221	0.00171921944962262	CRK/CRKL	2
GO:0043547	positive regulation of GTPase activity	7/69	405/18670	0.000728002692132076	0.00350319025965684	0.00172421690241808	CRK/CRKL/HRAS/SOS1/VAV1/KALRN/VAV3	7
GO:1901654	response to ketone	5/69	193/18670	0.00073717189123468	0.00354103453594853	0.00174284327895074	CBL/EGFR/GNB1/SRC/GNG2	5
GO:0007528	neuromuscular junction development	3/69	48/18670	0.000741786373198574	0.00355690497678609	0.00175065446827039	CRKL/LAMB2/KALRN	3
GO:0000280	nuclear division	7/69	407/18670	0.000749372078498231	0.0035869414833231	0.00176543797941939	RHOA/CD28/CDC6/EGF/PLK1/UBB/RAD50	7
GO:0022037	metencephalon development	4/69	111/18670	0.000759930974760656	0.00361833800964986	0.00178089087159976	CRK/CRKL/PAK1/PTPN11	4
GO:0031623	receptor internalization	4/69	111/18670	0.000759930974760656	0.00361833800964986	0.00178089087159976	EGF/PLCG2/SYK/VEGFA	4
GO:0072676	lymphocyte migration	4/69	111/18670	0.000759930974760656	0.00361833800964986	0.00178089087159976	RHOA/CRK/CRKL/CXCL12	4
GO:0046620	regulation of organ growth	4/69	113/18670	0.000812488626173736	0.00386181108832841	0.00190072461353944	FGF2/PAK1/PTK2/TP73	4
GO:0031099	regeneration	5/69	198/18670	0.000827030400102838	0.00392405682845997	0.00193136101901086	CTNNA1/EGFR/HGF/LAMB2/CXCL12	5
GO:0031113	regulation of microtubule polymerization	3/69	50/18670	0.000836175363362891	0.00396052344880783	0.00194930933426565	MET/PAK1/RAC1	3
GO:0002688	regulation of leukocyte chemotaxis	4/69	114/18670	0.000839707574959282	0.00396341975380781	0.00195073485148436	RAC1/RAC2/CXCL12/VEGFA	4
GO:0042035	regulation of cytokine biosynthetic process	4/69	114/18670	0.000839707574959282	0.00396341975380781	0.00195073485148436	CD28/CD80/CD86/SYK	4
GO:0002863	positive regulation of inflammatory response to antigenic stimulus	2/69	12/18670	0.000867451107763238	0.00406661376619153	0.00200152537303535	BTK/CD28	2
GO:0045579	positive regulation of B cell differentiation	2/69	12/18670	0.000867451107763238	0.00406661376619153	0.00200152537303535	BTK/SYK	2
GO:1901298	regulation of hydrogen peroxide-mediated programmed cell death	2/69	12/18670	0.000867451107763238	0.00406661376619153	0.00200152537303535	HGF/MET	2
GO:0046660	female sex differentiation	4/69	115/18670	0.00086756424857218	0.00406661376619153	0.00200152537303535	CTNNA1/SRC/UBB/VEGFA	4
GO:0001954	positive regulation of cell-matrix adhesion	3/69	51/18670	0.000886095663453879	0.0041463166045066	0.00204075389641193	PRKCZ/RAC1/VEGFA	3
GO:1900180	regulation of protein localization to nucleus	4/69	116/18670	0.00089606688452744	0.00418575821791303	0.00206016645794967	FYN/PLK1/PRKCD/SRC	4
GO:0006612	protein targeting to membrane	5/69	202/18670	0.000904614150622867	0.00421842406321385	0.00207624408960105	FYN/HRAS/PAK1/RPS27A/UBA52	5
GO:0043062	extracellular structure organization	7/69	422/18670	0.000925993860687513	0.00431071584546468	0.00212166869948985	COL15A1/FGF2/LAMB1/LAMB2/LAMC1/PTK2/COL18A1	7
GO:0009620	response to fungus	3/69	52/18670	0.000937869348341262	0.00435852296472292	0.00214519863562556	BTK/CRK/SYK	3
GO:0035265	organ growth	5/69	204/18670	0.000945380638259492	0.00437843524272399	0.00215499915565169	FGF2/PAK1/PTK2/PTPN11/TP73	5
GO:0045766	positive regulation of angiogenesis	5/69	204/18670	0.000945380638259492	0.00437843524272399	0.00215499915565169	FGF2/HGF/PRKCA/PRKCB/VEGFA	5
GO:0052548	regulation of endopeptidase activity	7/69	425/18670	0.000964970261672809	0.00445995905860547	0.00219512393645827	RHOA/FYN/HGF/PAK2/SRC/SYK/VEGFA	7
GO:0071222	cellular response to lipopolysaccharide	5/69	205/18670	0.000966269685504797	0.00445995905860547	0.00219512393645827	RHOA/CD80/CD86/PRKCA/SRC	5
GO:0000209	protein polyubiquitination	6/69	310/18670	0.000994874878551524	0.00458419426212026	0.00225627061188792	CBL/RPS27A/UBA52/UBB/UBC/UBE2N	6
GO:0051047	positive regulation of secretion	7/69	428/18670	0.00100523188573926	0.00461841955053833	0.00227311577769582	EGFR/PRKCZ/PTPN11/RAC1/CXCL12/SRC/SYK	7
GO:1990778	protein localization to cell periphery	6/69	311/18670	0.00101152956808492	0.00461841955053833	0.00227311577769582	EGFR/HRAS/PLK1/PRKCZ/RHOQ/SPTBN4	6
GO:0017015	regulation of transforming growth factor beta receptor signaling pathway	4/69	120/18670	0.00101670190452307	0.00461841955053833	0.00227311577769582	RPS27A/UBA52/UBB/UBC	4
GO:0001886	endothelial cell morphogenesis	2/69	13/18670	0.00102272297342429	0.00461841955053833	0.00227311577769582	MET/COL18A1	2
GO:0010763	positive regulation of fibroblast migration	2/69	13/18670	0.00102272297342429	0.00461841955053833	0.00227311577769582	PAK1/PAK3	2
GO:0032725	positive regulation of granulocyte macrophage colony-stimulating factor production	2/69	13/18670	0.00102272297342429	0.00461841955053833	0.00227311577769582	CD80/SYK	2
GO:0050966	detection of mechanical stimulus involved in sensory perception of pain	2/69	13/18670	0.00102272297342429	0.00461841955053833	0.00227311577769582	FYN/CXCL12	2
GO:0060123	regulation of growth hormone secretion	2/69	13/18670	0.00102272297342429	0.00461841955053833	0.00227311577769582	PTPN11/KALRN	2
GO:0061029	eyelid development in camera-type eye	2/69	13/18670	0.00102272297342429	0.00461841955053833	0.00227311577769582	EGFR/SOS1	2
GO:0070831	basement membrane assembly	2/69	13/18670	0.00102272297342429	0.00461841955053833	0.00227311577769582	LAMB1/LAMB2	2
GO:0099633	protein localization to postsynaptic specialization membrane	2/69	13/18670	0.00102272297342429	0.00461841955053833	0.00227311577769582	HRAS/PRKCZ	2
GO:0099645	neurotransmitter receptor localization to postsynaptic specialization membrane	2/69	13/18670	0.00102272297342429	0.00461841955053833	0.00227311577769582	HRAS/PRKCZ	2
GO:0046879	hormone secretion	6/69	312/18670	0.00102839830766192	0.00463633389866187	0.00228193294705888	BTK/EGFR/PRKCA/PTPN11/RAC1/KALRN	6
GO:0090276	regulation of peptide hormone secretion	5/69	208/18670	0.00103100202155081	0.00464036399086055	0.0022839164970725	EGFR/PRKCA/PTPN11/RAC1/KALRN	5
GO:1901214	regulation of neuron death	6/69	313/18670	0.00104548295035382	0.00469601721077525	0.00231130816447806	RHOA/CBL/FYN/HRAS/PAK3/UBB	6
GO:0032663	regulation of interleukin-2 production	3/69	54/18670	0.00104708325831041	0.00469601721077525	0.00231130816447806	CD28/CD80/CD86	3
GO:0048675	axon extension	4/69	121/18670	0.00104855800653272	0.00469601721077525	0.00231130816447806	LAMB2/PAK1/CXCL12/VEGFA	4
GO:1903844	regulation of cellular response to transforming growth factor beta stimulus	4/69	122/18670	0.0010811095401871	0.00483382420439506	0.00237913466833857	RPS27A/UBA52/UBB/UBC	4
GO:0006816	calcium ion transport	7/69	434/18670	0.00108973030485309	0.0048643553410712	0.00239416162891027	RHOA/EGF/FGF2/FYN/PLCG2/PRKCB/CXCL12	7
GO:0001541	ovarian follicle development	3/69	55/18670	0.00110457578627219	0.00491445685892249	0.00241882083309648	CTNNA1/SRC/VEGFA	3
GO:0002886	regulation of myeloid leukocyte mediated immunity	3/69	55/18670	0.00110457578627219	0.00491445685892249	0.00241882083309648	BTK/RAC2/SYK	3
GO:0042089	cytokine biosynthetic process	4/69	123/18670	0.00111436475064135	0.00494989514442002	0.00243626301759648	CD28/CD80/CD86/SYK	4
GO:0071219	cellular response to molecule of bacterial origin	5/69	212/18670	0.00112226215477917	0.00497682922887365	0.00244951956383689	RHOA/CD80/CD86/PRKCA/SRC	5
GO:0007043	cell-cell junction assembly	4/69	124/18670	0.00114833188115334	0.00507585134438137	0.00249825674127136	RHOA/CTNNA1/CTNND1/PRKCA	4
GO:0042107	cytokine metabolic process	4/69	124/18670	0.00114833188115334	0.00507585134438137	0.00249825674127136	CD28/CD80/CD86/SYK	4
GO:1903202	negative regulation of oxidative stress-induced cell death	3/69	56/18670	0.00116402631010818	0.00513685757013592	0.00252828307664061	FYN/HGF/MET	3
GO:0010421	hydrogen peroxide-mediated programmed cell death	2/69	14/18670	0.00119033009038802	0.00521057397631144	0.00256456516927402	HGF/MET	2
GO:0045064	T-helper 2 cell differentiation	2/69	14/18670	0.00119033009038802	0.00521057397631144	0.00256456516927402	CD86/PRKCZ	2
GO:0045198	establishment of epithelial cell apical/basal polarity	2/69	14/18670	0.00119033009038802	0.00521057397631144	0.00256456516927402	RHOA/CDC42	2
GO:0050930	induction of positive chemotaxis	2/69	14/18670	0.00119033009038802	0.00521057397631144	0.00256456516927402	CXCL12/VEGFA	2
GO:0097468	programmed cell death in response to reactive oxygen species	2/69	14/18670	0.00119033009038802	0.00521057397631144	0.00256456516927402	HGF/MET	2
GO:0009914	hormone transport	6/69	322/18670	0.0012092694205387	0.0052849552453173	0.00260117449726861	BTK/EGFR/PRKCA/PTPN11/RAC1/KALRN	6
GO:0090101	negative regulation of transmembrane receptor protein serine/threonine kinase signaling pathway	4/69	126/18670	0.00121843486157838	0.00531645050534362	0.00261667598467248	RPS27A/UBA52/UBB/UBC	4
GO:0071398	cellular response to fatty acid	3/69	57/18670	0.00122546010317329	0.00532996589745562	0.00262332805486994	GNB1/SRC/GNG2	3
GO:1900408	negative regulation of cellular response to oxidative stress	3/69	57/18670	0.00122546010317329	0.00532996589745562	0.00262332805486994	FYN/HGF/MET	3
GO:1903311	regulation of mRNA metabolic process	6/69	324/18670	0.00124820023729826	0.00542018471044396	0.00266773238085304	PRKCA/PRKCD/RPS27A/UBA52/UBB/UBC	6
GO:0032368	regulation of lipid transport	4/69	127/18670	0.0012545871820748	0.00543921663282907	0.00267709960325024	EGF/PRKCD/PTPN11/SYK	4
GO:0010001	glial cell differentiation	5/69	218/18670	0.00127022280828076	0.00548946608546813	0.00270183161868637	RHOA/EGFR/LAMB2/PTPN11/TP73	5
GO:0032886	regulation of microtubule-based process	5/69	218/18670	0.00127022280828076	0.00548946608546813	0.00270183161868637	RHOA/MET/PAK1/PLK1/RAC1	5
GO:0042093	T-helper cell differentiation	3/69	58/18670	0.00128890209231947	0.00554602620180913	0.00272966964670356	CD80/CD86/PRKCZ	3
GO:0060997	dendritic spine morphogenesis	3/69	58/18670	0.00128890209231947	0.00554602620180913	0.00272966964670356	CDC42/PAK3/KALRN	3
GO:0002576	platelet degranulation	4/69	128/18670	0.00129148436239623	0.00554602620180913	0.00272966964670356	EGF/HGF/SYK/VEGFA	4
GO:0051291	protein heterooligomerization	4/69	128/18670	0.00129148436239623	0.00554602620180913	0.00272966964670356	CTNNA1/GNB1/HRAS/PRKCZ	4
GO:0048285	organelle fission	7/69	449/18670	0.00132559486590651	0.00568351416440802	0.00279733912835348	RHOA/CD28/CDC6/EGF/PLK1/UBB/RAD50	7
GO:0001885	endothelial cell development	3/69	59/18670	0.00135437686049984	0.00577045337424892	0.0028401292836062	MET/VEGFA/COL18A1	3
GO:0031102	neuron projection regeneration	3/69	59/18670	0.00135437686049984	0.00577045337424892	0.0028401292836062	CTNNA1/HGF/LAMB2	3
GO:0046847	filopodium assembly	3/69	59/18670	0.00135437686049984	0.00577045337424892	0.0028401292836062	CDC42/PRKCD/RHOQ	3
GO:1902883	negative regulation of response to oxidative stress	3/69	59/18670	0.00135437686049984	0.00577045337424892	0.0028401292836062	FYN/HGF/MET	3
GO:0006997	nucleus organization	4/69	130/18670	0.00136754618892654	0.00579486568947276	0.00285214465343092	PLK1/PPP2CA/PRKCA/PRKCB	4
GO:0032645	regulation of granulocyte macrophage colony-stimulating factor production	2/69	15/18670	0.00137018182611067	0.00579486568947276	0.00285214465343092	CD80/SYK	2
GO:0034349	glial cell apoptotic process	2/69	15/18670	0.00137018182611067	0.00579486568947276	0.00285214465343092	PRKCA/PRKCD	2
GO:0071801	regulation of podosome assembly	2/69	15/18670	0.00137018182611067	0.00579486568947276	0.00285214465343092	RHOA/SRC	2
GO:0032496	response to lipopolysaccharide	6/69	330/18670	0.00137078252492318	0.00579486568947276	0.00285214465343092	RHOA/CD80/CD86/PLCG2/PRKCA/SRC	6
GO:0052547	regulation of peptidase activity	7/69	452/18670	0.00137723926658661	0.00581310632895187	0.00286112241843072	RHOA/FYN/HGF/PAK2/SRC/SYK/VEGFA	7
GO:0071214	cellular response to abiotic stimulus	6/69	331/18670	0.00139207773807834	0.00585751780022423	0.00288298106833361	EGFR/GNB1/HRAS/MAP3K1/PTPN11/RAC1	6
GO:0104004	cellular response to environmental stimulus	6/69	331/18670	0.00139207773807834	0.00585751780022423	0.00288298106833361	EGFR/GNB1/HRAS/MAP3K1/PTPN11/RAC1	6
GO:0002294	CD4-positive, alpha-beta T cell differentiation involved in immune response	3/69	60/18670	0.00142190864935739	0.0059737772048854	0.0029402021770157	CD80/CD86/PRKCZ	3
GO:0097191	extrinsic apoptotic signaling pathway	5/69	224/18670	0.00143215942626486	0.00600754355932431	0.00295682146250729	CTNNA1/FYN/HGF/PAK2/SRC	5
GO:0003158	endothelium development	4/69	132/18670	0.00144668604901823	0.00604977802316715	0.00297760862250286	RHOA/MET/VEGFA/COL18A1	4
GO:0042476	odontogenesis	4/69	132/18670	0.00144668604901823	0.00604977802316715	0.00297760862250286	RHOA/CTNNA1/LAMB1/SRC	4
GO:0006874	cellular calcium ion homeostasis	7/69	458/18670	0.00148525727282043	0.00618958559009265	0.00304641977808152	FGF2/FYN/GNB1/PIK3CB/PLCG2/PRKCB/CXCL12	7
GO:0002287	alpha-beta T cell activation involved in immune response	3/69	61/18670	0.0014915213617983	0.00618958559009265	0.00304641977808152	CD80/CD86/PRKCZ	3
GO:0002293	alpha-beta T cell differentiation involved in immune response	3/69	61/18670	0.0014915213617983	0.00618958559009265	0.00304641977808152	CD80/CD86/PRKCZ	3
GO:0045123	cellular extravasation	3/69	61/18670	0.0014915213617983	0.00618958559009265	0.00304641977808152	CRK/CRKL/CXCL12	3
GO:2000514	regulation of CD4-positive, alpha-beta T cell activation	3/69	61/18670	0.0014915213617983	0.00618958559009265	0.00304641977808152	CD80/CD86/PRKCZ	3
GO:0023061	signal release	7/69	462/18670	0.00156087818498766	0.0064282264608917	0.00316387518088336	BTK/EGFR/PRKCA/PRKCB/PTPN11/RAC1/KALRN	7
GO:0002830	positive regulation of type 2 immune response	2/69	16/18670	0.00156218803262057	0.0064282264608917	0.00316387518088336	CD86/PRKCZ	2
GO:0030252	growth hormone secretion	2/69	16/18670	0.00156218803262057	0.0064282264608917	0.00316387518088336	PTPN11/KALRN	2
GO:0032604	granulocyte macrophage colony-stimulating factor production	2/69	16/18670	0.00156218803262057	0.0064282264608917	0.00316387518088336	CD80/SYK	2
GO:0071380	cellular response to prostaglandin E stimulus	2/69	16/18670	0.00156218803262057	0.0064282264608917	0.00316387518088336	GNB1/GNG2	2
GO:0032623	interleukin-2 production	3/69	62/18670	0.00156323856454994	0.0064282264608917	0.00316387518088336	CD28/CD80/CD86	3
GO:0071496	cellular response to external stimulus	6/69	339/18670	0.00157169048561094	0.00645320420264461	0.00317616884503588	CBL/EGFR/FYN/MAP3K1/PTPN11/RAC1	6
GO:1904018	positive regulation of vasculature development	5/69	230/18670	0.00160885960928709	0.00658588986365786	0.00324147470697042	FGF2/HGF/PRKCA/PRKCB/VEGFA	5
GO:2001234	negative regulation of apoptotic signaling pathway	5/69	230/18670	0.00160885960928709	0.00658588986365786	0.00324147470697042	CTNNA1/FYN/HGF/CXCL12/SRC	5
GO:0007292	female gamete generation	4/69	136/18670	0.0016144620864703	0.00659887063656686	0.00324786364573686	PLK1/SOS1/SRC/UBB	4
GO:0033044	regulation of chromosome organization	6/69	342/18670	0.001643417425975	0.00670712014149796	0.00330114240373925	CDC6/PLK1/SRC/UBE2N/VEGFA/RAD50	6
GO:0002237	response to molecule of bacterial origin	6/69	343/18670	0.00166787252097476	0.00679670573862688	0.00334523507051837	RHOA/CD80/CD86/PLCG2/PRKCA/SRC	6
GO:0010721	negative regulation of cell development	6/69	344/18670	0.00169260406852027	0.00688714758915146	0.00338974917218058	RHOA/CTNNA1/PAK1/PTK2/TP73/VEGFA	6
GO:0008584	male gonad development	4/69	138/18670	0.00170322900279619	0.00692000525986357	0.00340592121737846	CBL/CRKL/CTNNA1/UBB	4
GO:0048588	developmental cell growth	5/69	234/18670	0.00173525495047309	0.00703958435812253	0.00346477622870011	LAMB2/PAK1/PRKCZ/CXCL12/VEGFA	5
GO:0055074	calcium ion homeostasis	7/69	471/18670	0.00174204133927058	0.00705656745489606	0.00347313505032894	FGF2/FYN/GNB1/PIK3CB/PLCG2/PRKCB/CXCL12	7
GO:0046546	development of primary male sexual characteristics	4/69	139/18670	0.0017488607009196	0.00707363329701313	0.00348153459795588	CBL/CRKL/CTNNA1/UBB	4
GO:0050708	regulation of protein secretion	7/69	472/18670	0.00176314153482879	0.00707706417741331	0.00348322322504654	EGFR/PRKCA/PRKCZ/PTPN11/RAC1/SRC/SYK	7
GO:0035729	cellular response to hepatocyte growth factor stimulus	2/69	17/18670	0.00176625904425843	0.00707706417741331	0.00348322322504654	HGF/BCAR1	2
GO:0060263	regulation of respiratory burst	2/69	17/18670	0.00176625904425843	0.00707706417741331	0.00348322322504654	RAC1/RAC2	2
GO:1902683	regulation of receptor localization to synapse	2/69	17/18670	0.00176625904425843	0.00707706417741331	0.00348322322504654	HRAS/PRKCZ	2
GO:2000811	negative regulation of anoikis	2/69	17/18670	0.00176625904425843	0.00707706417741331	0.00348322322504654	PTK2/SRC	2
GO:0006469	negative regulation of protein kinase activity	5/69	235/18670	0.0017679622373936	0.00707706417741331	0.00348322322504654	CBL/PAK2/PLK1/PPP2CA/PRKCD	5
GO:0060560	developmental growth involved in morphogenesis	5/69	235/18670	0.0017679622373936	0.00707706417741331	0.00348322322504654	LAMB2/PAK1/PRKCZ/CXCL12/VEGFA	5
GO:0070997	neuron death	6/69	348/18670	0.00179433576068929	0.00717205781223967	0.00352997764563167	RHOA/CBL/FYN/HRAS/PAK3/UBB	6
GO:0021872	forebrain generation of neurons	3/69	66/18670	0.00187161198892593	0.00745896466658587	0.00367118883058507	RHOA/RAC3/UBB	3
GO:0099072	regulation of postsynaptic membrane neurotransmitter receptor levels	3/69	66/18670	0.00187161198892593	0.00745896466658587	0.00367118883058507	CTNND1/HRAS/PRKCZ	3
GO:0050871	positive regulation of B cell activation	4/69	142/18670	0.0018908461604424	0.00752456961794819	0.00370347858867326	BTK/CD28/SYK/VAV3	4
GO:0002449	lymphocyte mediated immunity	6/69	352/18670	0.00190065521092664	0.0075525303696265	0.00371724044488851	BTK/CD28/CRK/PRKCD/PRKCZ/VAV1	6
GO:0030879	mammary gland development	4/69	143/18670	0.00193989841430205	0.00768596247651936	0.00378291369611878	EGF/SRC/VEGFA/KALRN	4
GO:0048813	dendrite morphogenesis	4/69	143/18670	0.00193989841430205	0.00768596247651936	0.00378291369611878	CDC42/FYN/PAK3/KALRN	4
GO:0035089	establishment of apical/basal cell polarity	2/69	18/18670	0.00198230567542742	0.0078197348882413	0.00384875444020409	RHOA/CDC42	2
GO:0060749	mammary gland alveolus development	2/69	18/18670	0.00198230567542742	0.0078197348882413	0.00384875444020409	EGF/VEGFA	2
GO:0061377	mammary gland lobule development	2/69	18/18670	0.00198230567542742	0.0078197348882413	0.00384875444020409	EGF/VEGFA	2
GO:0070838	divalent metal ion transport	7/69	483/18670	0.00200865308527035	0.00791216904705911	0.00389424912567118	RHOA/EGF/FGF2/FYN/PLCG2/PRKCB/CXCL12	7
GO:0002292	T cell differentiation involved in immune response	3/69	68/18670	0.002039014093402	0.00801488968737234	0.00394480666069716	CD80/CD86/PRKCZ	3
GO:0002822	regulation of adaptive immune response based on somatic recombination of immune receptors built from immunoglobulin superfamily domains	4/69	145/18670	0.00204063698377829	0.00801488968737234	0.00394480666069716	BTK/CD28/CD80/PRKCZ	4
GO:0061351	neural precursor cell proliferation	4/69	147/18670	0.00214494121950923	0.00840024598809243	0.00413447316405744	RHOA/CTNNA1/EGF/VEGFA	4
GO:0071236	cellular response to antibiotic	4/69	147/18670	0.00214494121950923	0.00840024598809243	0.00413447316405744	HGF/MET/PRKCD/SRC	4
GO:0072511	divalent inorganic cation transport	7/69	489/18670	0.00215333016138957	0.00841622267998212	0.00414233664852706	RHOA/EGF/FGF2/FYN/PLCG2/PRKCB/CXCL12	7
GO:0002460	adaptive immune response based on somatic recombination of immune receptors built from immunoglobulin superfamily domains	6/69	361/18670	0.00215733867302823	0.00841622267998212	0.00414233664852706	BTK/CD28/CD80/HRAS/PRKCD/PRKCZ	6
GO:0048872	homeostasis of number of cells	5/69	246/18670	0.00215832387076918	0.00841622267998212	0.00414233664852706	PIK3CB/PTPN11/RAC3/SOS1/VEGFA	5
GO:0051668	localization within membrane	4/69	148/18670	0.00219845049459058	0.00854499891539826	0.00420571835071186	CRKL/HRAS/PRKCZ/RAC1	4
GO:0030859	polarized epithelial cell differentiation	2/69	19/18670	0.00221023921835283	0.00854499891539826	0.00420571835071186	RHOA/CDC42	2
GO:0030949	positive regulation of vascular endothelial growth factor receptor signaling pathway	2/69	19/18670	0.00221023921835283	0.00854499891539826	0.00420571835071186	PRKCB/VEGFA	2
GO:0046641	positive regulation of alpha-beta T cell proliferation	2/69	19/18670	0.00221023921835283	0.00854499891539826	0.00420571835071186	CD28/SYK	2
GO:0071800	podosome assembly	2/69	19/18670	0.00221023921835283	0.00854499891539826	0.00420571835071186	RHOA/SRC	2
GO:2000251	positive regulation of actin cytoskeleton reorganization	2/69	19/18670	0.00221023921835283	0.00854499891539826	0.00420571835071186	CDC42/HRAS	2
GO:0072503	cellular divalent inorganic cation homeostasis	7/69	493/18670	0.00225418737726818	0.00870251001693575	0.00428324291645327	FGF2/FYN/GNB1/PIK3CB/PLCG2/PRKCB/CXCL12	7
GO:0030072	peptide hormone secretion	5/69	250/18670	0.00231477727372101	0.00892372943306652	0.0043921237445454	EGFR/PRKCA/PTPN11/RAC1/KALRN	5
GO:0016999	antibiotic metabolic process	4/69	151/18670	0.00236450268667598	0.00910249686757251	0.00448011035370186	EGFR/FYN/RAC1/RAC2	4
GO:2000027	regulation of animal organ morphogenesis	5/69	253/18670	0.00243743226814773	0.00936995917245461	0.00461175122749288	RHOA/CDC42/HGF/RAC1/VEGFA	5
GO:0033630	positive regulation of cell adhesion mediated by integrin	2/69	20/18670	0.00244997144085145	0.00939155718993057	0.00462238144281965	RAC3/SYK	2
GO:0061162	establishment of monopolar cell polarity	2/69	20/18670	0.00244997144085145	0.00939155718993057	0.00462238144281965	RHOA/CDC42	2
GO:0051924	regulation of calcium ion transport	5/69	254/18670	0.00247934992281411	0.00949076966222494	0.00467121231096593	RHOA/EGF/FYN/PLCG2/CXCL12	5
GO:0006801	superoxide metabolic process	3/69	73/18670	0.00249743528510947	0.00950636656912637	0.00467888887104734	EGFR/PRKCD/SYK	3
GO:0031100	animal organ regeneration	3/69	73/18670	0.00249743528510947	0.00950636656912637	0.00467888887104734	EGFR/HGF/CXCL12	3
GO:0032945	negative regulation of mononuclear cell proliferation	3/69	73/18670	0.00249743528510947	0.00950636656912637	0.00467888887104734	BTK/CD80/CD86	3
GO:0050672	negative regulation of lymphocyte proliferation	3/69	73/18670	0.00249743528510947	0.00950636656912637	0.00467888887104734	BTK/CD80/CD86	3
GO:0043367	CD4-positive, alpha-beta T cell differentiation	3/69	74/18670	0.00259612563308078	0.00986818622994573	0.00485697099864295	CD80/CD86/PRKCZ	3
GO:0033673	negative regulation of kinase activity	5/69	257/18670	0.00260825420892738	0.00990042226997052	0.00487283708668215	CBL/PAK2/PLK1/PPP2CA/PRKCD	5
GO:0043535	regulation of blood vessel endothelial cell migration	4/69	156/18670	0.00266014649341103	0.010069229544097	0.00495592145656405	RHOA/FGF2/PRKCA/VEGFA	4
GO:0045216	cell-cell junction organization	4/69	156/18670	0.00266014649341103	0.010069229544097	0.00495592145656405	RHOA/CTNNA1/CTNND1/PRKCA	4
GO:0010611	regulation of cardiac muscle hypertrophy	3/69	75/18670	0.00269719738308767	0.0101405797804645	0.00499103895644785	PAK1/PRKCA/PTK2	3
GO:1903201	regulation of oxidative stress-induced cell death	3/69	75/18670	0.00269719738308767	0.0101405797804645	0.00499103895644785	FYN/HGF/MET	3
GO:0061003	positive regulation of dendritic spine morphogenesis	2/69	21/18670	0.00270141458411048	0.0101405797804645	0.00499103895644785	PAK3/KALRN	2
GO:0061339	establishment or maintenance of monopolar cell polarity	2/69	21/18670	0.00270141458411048	0.0101405797804645	0.00499103895644785	RHOA/CDC42	2
GO:1902473	regulation of protein localization to synapse	2/69	21/18670	0.00270141458411048	0.0101405797804645	0.00499103895644785	HRAS/PRKCZ	2
GO:1903392	negative regulation of adherens junction organization	2/69	21/18670	0.00270141458411048	0.0101405797804645	0.00499103895644785	SRC/VEGFA	2
GO:1905952	regulation of lipid localization	4/69	157/18670	0.00272217966835958	0.0102044138396794	0.0050224571083866	EGF/PRKCD/PTPN11/SYK	4
GO:0046785	microtubule polymerization	3/69	76/18670	0.00280066965556542	0.0104697209989043	0.00515303725230174	MET/PAK1/RAC1	3
GO:0061045	negative regulation of wound healing	3/69	76/18670	0.00280066965556542	0.0104697209989043	0.00515303725230174	CRK/FGF2/PRKCD	3
GO:0042176	regulation of protein catabolic process	6/69	381/18670	0.00282110257982188	0.0105315989018385	0.00518349261390569	EGF/EGFR/FYN/PLK1/PTK2/UBB	6
GO:0034504	protein localization to nucleus	5/69	262/18670	0.00283382812232475	0.0105645735219634	0.00519972221982375	FYN/PLK1/PRKCD/SRC/SYK	5
GO:0045765	regulation of angiogenesis	6/69	383/18670	0.00289505235456759	0.0107780138412845	0.00530477429491917	RHOA/FGF2/HGF/PRKCA/PRKCB/VEGFA	6
GO:0008344	adult locomotory behavior	3/69	77/18670	0.00290656127135803	0.0107901999614637	0.00531077211771223	CXCL12/KALRN/SPTBN4	3
GO:0032481	positive regulation of type I interferon production	3/69	77/18670	0.00290656127135803	0.0107901999614637	0.00531077211771223	PLCG2/PTPN11/SYK	3
GO:0002819	regulation of adaptive immune response	4/69	160/18670	0.00291422865576746	0.0107901999614637	0.00531077211771223	BTK/CD28/CD80/PRKCZ	4
GO:0046661	male sex differentiation	4/69	160/18670	0.00291422865576746	0.0107901999614637	0.00531077211771223	CBL/CRKL/CTNNA1/UBB	4
GO:0140014	mitotic nuclear division	5/69	264/18670	0.00292790356263741	0.0108260630367819	0.00532842337729366	RHOA/CD28/CDC6/EGF/PLK1	5
GO:0033622	integrin activation	2/69	22/18670	0.00296448136047604	0.0109315250167554	0.0053803301579578	CXCL12/SRC	2
GO:0071379	cellular response to prostaglandin stimulus	2/69	22/18670	0.00296448136047604	0.0109315250167554	0.0053803301579578	GNB1/GNG2	2
GO:0010827	regulation of glucose transmembrane transport	3/69	78/18670	0.00301489075404205	0.011042393396046	0.00543489788604213	PRKCB/PTPN11/RHOQ	3
GO:0014743	regulation of muscle hypertrophy	3/69	78/18670	0.00301489075404205	0.011042393396046	0.00543489788604213	PAK1/PRKCA/PTK2	3
GO:0033143	regulation of intracellular steroid hormone receptor signaling pathway	3/69	78/18670	0.00301489075404205	0.011042393396046	0.00543489788604213	RHOA/PAK1/SRC	3
GO:0055021	regulation of cardiac muscle tissue growth	3/69	78/18670	0.00301489075404205	0.011042393396046	0.00543489788604213	FGF2/PAK1/TP73	3
GO:0070664	negative regulation of leukocyte proliferation	3/69	78/18670	0.00301489075404205	0.011042393396046	0.00543489788604213	BTK/CD80/CD86	3
GO:0046883	regulation of hormone secretion	5/69	266/18670	0.00302422254983724	0.0110616442051998	0.00544437284117386	EGFR/PRKCA/PTPN11/RAC1/KALRN	5
GO:0050714	positive regulation of protein secretion	5/69	268/18670	0.00312281570383353	0.0113714283722379	0.00559684389107935	EGFR/PRKCZ/RAC1/SRC/SYK	5
GO:0030193	regulation of blood coagulation	3/69	79/18670	0.00312567633223636	0.0113714283722379	0.00559684389107935	PRKCA/PRKCD/SYK	3
GO:0031110	regulation of microtubule polymerization or depolymerization	3/69	79/18670	0.00312567633223636	0.0113714283722379	0.00559684389107935	MET/PAK1/RAC1	3
GO:0043536	positive regulation of blood vessel endothelial cell migration	3/69	79/18670	0.00312567633223636	0.0113714283722379	0.00559684389107935	FGF2/PRKCA/VEGFA	3
GO:0007088	regulation of mitotic nuclear division	4/69	164/18670	0.00318446498334623	0.0115697964722914	0.00569447764935724	CD28/CDC6/EGF/PLK1	4
GO:0070509	calcium ion import	3/69	80/18670	0.003238935941898	0.0116744708601536	0.00574599678917694	EGF/FYN/CXCL12	3
GO:1900046	regulation of hemostasis	3/69	80/18670	0.003238935941898	0.0116744708601536	0.00574599678917694	PRKCA/PRKCD/SYK	3
GO:0034695	response to prostaglandin E	2/69	23/18670	0.00323908495125116	0.0116744708601536	0.00574599678917694	GNB1/GNG2	2
GO:1901032	negative regulation of response to reactive oxygen species	2/69	23/18670	0.00323908495125116	0.0116744708601536	0.00574599678917694	HGF/MET	2
GO:1903206	negative regulation of hydrogen peroxide-induced cell death	2/69	23/18670	0.00323908495125116	0.0116744708601536	0.00574599678917694	HGF/MET	2
GO:2001039	negative regulation of cellular response to drug	2/69	23/18670	0.00323908495125116	0.0116744708601536	0.00574599678917694	HGF/MET	2
GO:0090288	negative regulation of cellular response to growth factor stimulus	4/69	166/18670	0.00332579466107554	0.0119635934645297	0.00588829853255563	RPS27A/UBA52/UBB/UBC	4
GO:0010959	regulation of metal ion transport	6/69	394/18670	0.00332811829982311	0.0119635934645297	0.00588829853255563	RHOA/EGF/FYN/PLCG2/CXCL12/SPTBN4	6
GO:0048708	astrocyte differentiation	3/69	81/18670	0.00335468722860424	0.0120431496540105	0.005927454877609	EGFR/LAMB2/PTPN11	3
GO:0090049	regulation of cell migration involved in sprouting angiogenesis	3/69	82/18670	0.00347294754982078	0.0124512280716164	0.0061283048609088	RHOA/FGF2/VEGFA	3
GO:0001783	B cell apoptotic process	2/69	24/18670	0.00352513900450331	0.0125389610199502	0.00617148568216141	BTK/CRKL	2
GO:0002861	regulation of inflammatory response to antigenic stimulus	2/69	24/18670	0.00352513900450331	0.0125389610199502	0.00617148568216141	BTK/CD28	2
GO:0010640	regulation of platelet-derived growth factor receptor signaling pathway	2/69	24/18670	0.00352513900450331	0.0125389610199502	0.00617148568216141	CBL/SRC	2
GO:0090023	positive regulation of neutrophil chemotaxis	2/69	24/18670	0.00352513900450331	0.0125389610199502	0.00617148568216141	RAC1/RAC2	2
GO:0099563	modification of synaptic structure	2/69	24/18670	0.00352513900450331	0.0125389610199502	0.00617148568216141	RHOA/CDC42	2
GO:2000209	regulation of anoikis	2/69	24/18670	0.00352513900450331	0.0125389610199502	0.00617148568216141	PTK2/SRC	2
GO:2000106	regulation of leukocyte apoptotic process	3/69	83/18670	0.00359373397715627	0.0127662225314164	0.00628334033757413	BTK/PIK3CB/CXCL12	3
GO:0000910	cytokinesis	4/69	171/18670	0.00369772281983035	0.0131184571673459	0.00645670486187096	RHOA/CDC6/CDC42/PLK1	4
GO:0010507	negative regulation of autophagy	3/69	84/18670	0.00371706329860321	0.0131184782736139	0.00645671525005471	HGF/MET/PTK2	3
GO:0014910	regulation of smooth muscle cell migration	3/69	84/18670	0.00371706329860321	0.0131184782736139	0.00645671525005471	CRK/PAK1/SRC	3
GO:0050818	regulation of coagulation	3/69	84/18670	0.00371706329860321	0.0131184782736139	0.00645671525005471	PRKCA/PRKCD/SYK	3
GO:0060420	regulation of heart growth	3/69	84/18670	0.00371706329860321	0.0131184782736139	0.00645671525005471	FGF2/PAK1/TP73	3
GO:0032874	positive regulation of stress-activated MAPK cascade	4/69	172/18670	0.00377535778767564	0.0133069104360411	0.00654945869112835	HRAS/PAK1/SYK/VEGFA	4
GO:0000729	DNA double-strand break processing	2/69	25/18670	0.00382255763288128	0.0133863502137288	0.00658855774006973	UBE2N/RAD50	2
GO:0001945	lymph vessel development	2/69	25/18670	0.00382255763288128	0.0133863502137288	0.00658855774006973	SYK/VEGFA	2
GO:0050927	positive regulation of positive chemotaxis	2/69	25/18670	0.00382255763288128	0.0133863502137288	0.00658855774006973	CXCL12/VEGFA	2
GO:0051894	positive regulation of focal adhesion assembly	2/69	25/18670	0.00382255763288128	0.0133863502137288	0.00658855774006973	RAC1/VEGFA	2
GO:1905809	negative regulation of synapse organization	2/69	25/18670	0.00382255763288128	0.0133863502137288	0.00658855774006973	FYN/PTK2	2
GO:0072384	organelle transport along microtubule	3/69	85/18670	0.0038429520207653	0.0134274827644488	0.00660880255520517	CDC42/PRKCZ/UBB	3
GO:0003018	vascular process in circulatory system	4/69	173/18670	0.00385409324742284	0.0134274827644488	0.00660880255520517	RHOA/EGFR/SRC/VEGFA	4
GO:0010469	regulation of signaling receptor activity	4/69	173/18670	0.00385409324742284	0.0134274827644488	0.00660880255520517	CBL/EGF/PRKCD/SRC	4
GO:0070304	positive regulation of stress-activated protein kinase signaling cascade	4/69	173/18670	0.00385409324742284	0.0134274827644488	0.00660880255520517	HRAS/PAK1/SYK/VEGFA	4
GO:0016579	protein deubiquitination	5/69	283/18670	0.00393784400470068	0.0137016777291765	0.0067437571416534	RHOA/RPS27A/UBA52/UBB/UBC	5
GO:0070542	response to fatty acid	3/69	86/18670	0.00397141637107124	0.0138007990154768	0.00679254312944188	GNB1/SRC/GNG2	3
GO:0021700	developmental maturation	5/69	284/18670	0.00399710502079537	0.0138723056604075	0.00682773761123883	RHOA/BTK/RAC3/VEGFA/SPTBN4	5
GO:0019216	regulation of lipid metabolic process	6/69	410/18670	0.00404227494860015	0.014011154802683	0.0068960770447988	FGF2/PRKCD/PTK2/SRC/VAV2/VAV3	6
GO:0050926	regulation of positive chemotaxis	2/69	26/18670	0.00413125541144155	0.0142649200847995	0.00702097645255033	CXCL12/VEGFA	2
GO:0071624	positive regulation of granulocyte chemotaxis	2/69	26/18670	0.00413125541144155	0.0142649200847995	0.00702097645255033	RAC1/RAC2	2
GO:0071711	basement membrane organization	2/69	26/18670	0.00413125541144155	0.0142649200847995	0.00702097645255033	LAMB1/LAMB2	2
GO:0048469	cell maturation	4/69	177/18670	0.00418018740328708	0.0144155382624157	0.00709510842609685	BTK/RAC3/VEGFA/SPTBN4	4
GO:1900407	regulation of cellular response to oxidative stress	3/69	88/18670	0.00423613548314364	0.0145682048314509	0.00717024858670873	FYN/HGF/MET	3
GO:1903557	positive regulation of tumor necrosis factor superfamily cytokine production	3/69	88/18670	0.00423613548314364	0.0145682048314509	0.00717024858670873	CD86/PTPN11/SYK	3
GO:0002793	positive regulation of peptide secretion	5/69	288/18670	0.00424056072838842	0.0145682048314509	0.00717024858670873	EGFR/PRKCZ/RAC1/SRC/SYK	5
GO:0030099	myeloid cell differentiation	6/69	416/18670	0.00433746030355342	0.0148822594991707	0.00732482151202248	CDC42/PRKCA/PRKCB/PTPN11/SRC/VEGFA	6
GO:0097306	cellular response to alcohol	3/69	89/18670	0.00437242132362955	0.0149832720610235	0.00737453835683931	CTNNA1/GNB1/GNG2	3
GO:0043534	blood vessel endothelial cell migration	4/69	180/18670	0.00443667244470535	0.0151842736632161	0.00747346828476949	RHOA/FGF2/PRKCA/VEGFA	4
GO:0007176	regulation of epidermal growth factor-activated receptor activity	2/69	27/18670	0.00445114737548395	0.0151954892793251	0.00747898844023719	CBL/EGF	2
GO:1905208	negative regulation of cardiocyte differentiation	2/69	27/18670	0.00445114737548395	0.0151954892793251	0.00747898844023719	EGFR/PAK1	2
GO:0030901	midbrain development	3/69	90/18670	0.00451134495403257	0.015362346556141	0.00756111305113562	RHOA/CDC42/SOS1	3
GO:1903035	negative regulation of response to wounding	3/69	90/18670	0.00451134495403257	0.015362346556141	0.00756111305113562	CRK/FGF2/PRKCD	3
GO:1901342	regulation of vasculature development	6/69	422/18670	0.00464834129532175	0.0158047912912226	0.00777887761259804	RHOA/FGF2/HGF/PRKCA/PRKCB/VEGFA	6
GO:0014909	smooth muscle cell migration	3/69	91/18670	0.0046529212386466	0.0158047912912226	0.00777887761259804	CRK/PAK1/SRC	3
GO:0043123	positive regulation of I-kappaB kinase/NF-kappaB signaling	4/69	183/18670	0.00470358643714261	0.0159569169880063	0.00785375156412364	RHOA/FYN/PRKCB/UBE2N	4
GO:0008045	motor neuron axon guidance	2/69	28/18670	0.00478214901839674	0.0161226738334519	0.00793533455945794	RAC1/RAC2	2
GO:0045577	regulation of B cell differentiation	2/69	28/18670	0.00478214901839674	0.0161226738334519	0.00793533455945794	BTK/SYK	2
GO:0095500	acetylcholine receptor signaling pathway	2/69	28/18670	0.00478214901839674	0.0161226738334519	0.00793533455945794	CRKL/GNB1	2
GO:1903831	signal transduction involved in cellular response to ammonium ion	2/69	28/18670	0.00478214901839674	0.0161226738334519	0.00793533455945794	CRKL/GNB1	2
GO:1904994	regulation of leukocyte adhesion to vascular endothelial cell	2/69	28/18670	0.00478214901839674	0.0161226738334519	0.00793533455945794	RHOA/CXCL12	2
GO:0050864	regulation of B cell activation	4/69	184/18670	0.00479490860300846	0.0161332158624071	0.00794052318558533	BTK/CD28/SYK/VAV3	4
GO:0035710	CD4-positive, alpha-beta T cell activation	3/69	92/18670	0.00479716477559416	0.0161332158624071	0.00794052318558533	CD80/CD86/PRKCZ	3
GO:0046328	regulation of JNK cascade	4/69	185/18670	0.00488741796909417	0.016416401445695	0.00807990281758794	EGFR/HRAS/PAK1/SYK	4
GO:0070646	protein modification by small protein removal	5/69	299/18670	0.00496463081198376	0.0166551397079406	0.00819740615497676	RHOA/RPS27A/UBA52/UBB/UBC	5
GO:1901216	positive regulation of neuron death	3/69	94/18670	0.00509371068083789	0.017001240158597	0.00836775152668798	RHOA/FYN/PAK3	3
GO:0007263	nitric oxide mediated signal transduction	2/69	29/18670	0.00512417628951082	0.017001240158597	0.00836775152668798	EGFR/VEGFA	2
GO:0010800	positive regulation of peptidyl-threonine phosphorylation	2/69	29/18670	0.00512417628951082	0.017001240158597	0.00836775152668798	EGF/PLK1	2
GO:0021884	forebrain neuron development	2/69	29/18670	0.00512417628951082	0.017001240158597	0.00836775152668798	RAC3/UBB	2
GO:0050974	detection of mechanical stimulus involved in sensory perception	2/69	29/18670	0.00512417628951082	0.017001240158597	0.00836775152668798	FYN/CXCL12	2
GO:0070102	interleukin-6-mediated signaling pathway	2/69	29/18670	0.00512417628951082	0.017001240158597	0.00836775152668798	CBL/PTPN11	2
GO:0070528	protein kinase C signaling	2/69	29/18670	0.00512417628951082	0.017001240158597	0.00836775152668798	PRKCZ/VEGFA	2
GO:0090162	establishment of epithelial cell polarity	2/69	29/18670	0.00512417628951082	0.017001240158597	0.00836775152668798	RHOA/CDC42	2
GO:1902624	positive regulation of neutrophil migration	2/69	29/18670	0.00512417628951082	0.017001240158597	0.00836775152668798	RAC1/RAC2	2
GO:0031345	negative regulation of cell projection organization	4/69	188/18670	0.00517213931081489	0.0171119870675001	0.0084222594688972	RHOA/FYN/PRKCD/PTK2	4
GO:0051783	regulation of nuclear division	4/69	188/18670	0.00517213931081489	0.0171119870675001	0.0084222594688972	CD28/CDC6/EGF/PLK1	4
GO:0090305	nucleic acid phosphodiester bond hydrolysis	5/69	302/18670	0.00517647066411849	0.0171119870675001	0.0084222594688972	RPS27A/UBA52/UBB/UBC/RAD50	5
GO:0042100	B cell proliferation	3/69	95/18670	0.00524604093354947	0.0172998239291048	0.00851470991197068	BTK/PRKCD/VAV3	3
GO:2000060	positive regulation of ubiquitin-dependent protein catabolic process	3/69	95/18670	0.00524604093354947	0.0172998239291048	0.00851470991197068	EGF/PLK1/PTK2	3
GO:0030516	regulation of axon extension	3/69	96/18670	0.00540109421160368	0.0177895263231704	0.00875573397358848	PAK1/CXCL12/VEGFA	3
GO:0050804	modulation of chemical synaptic transmission	6/69	436/18670	0.00543753887156493	0.0178451058062289	0.00878308934883624	EGFR/FYN/HRAS/PRKCB/PRKCZ/SRC	6
GO:0002828	regulation of type 2 immune response	2/69	30/18670	0.0054771455919634	0.0178451058062289	0.00878308934883624	CD86/PRKCZ	2
GO:0046640	regulation of alpha-beta T cell proliferation	2/69	30/18670	0.0054771455919634	0.0178451058062289	0.00878308934883624	CD28/SYK	2
GO:0048873	homeostasis of number of cells within a tissue	2/69	30/18670	0.0054771455919634	0.0178451058062289	0.00878308934883624	PTPN11/RAC3	2
GO:0051491	positive regulation of filopodium assembly	2/69	30/18670	0.0054771455919634	0.0178451058062289	0.00878308934883624	CDC42/RHOQ	2
GO:0090022	regulation of neutrophil chemotaxis	2/69	30/18670	0.0054771455919634	0.0178451058062289	0.00878308934883624	RAC1/RAC2	2
GO:1903205	regulation of hydrogen peroxide-induced cell death	2/69	30/18670	0.0054771455919634	0.0178451058062289	0.00878308934883624	HGF/MET	2
GO:1905144	response to acetylcholine	2/69	30/18670	0.0054771455919634	0.0178451058062289	0.00878308934883624	CRKL/GNB1	2
GO:1905145	cellular response to acetylcholine	2/69	30/18670	0.0054771455919634	0.0178451058062289	0.00878308934883624	CRKL/GNB1	2
GO:0099177	regulation of trans-synaptic signaling	6/69	437/18670	0.00549744853970624	0.0178897785812503	0.0088050766084655	EGFR/FYN/HRAS/PRKCB/PRKCZ/SRC	6
GO:0010256	endomembrane system organization	6/69	438/18670	0.00555784220661841	0.0180248634058903	0.00887156330220484	CDC42/PLK1/PPP2CA/PRKCA/PRKCB/PRKCD	6
GO:1902882	regulation of response to oxidative stress	3/69	97/18670	0.00555888381382836	0.0180248634058903	0.00887156330220484	FYN/HGF/MET	3
GO:2001022	positive regulation of response to DNA damage stimulus	3/69	97/18670	0.00555888381382836	0.0180248634058903	0.00887156330220484	EGFR/PRKCD/UBE2N	3
GO:0043112	receptor metabolic process	4/69	192/18670	0.00556881068512562	0.0180355038179367	0.0088768003509916	EGF/PLCG2/SYK/VEGFA	4
GO:0009895	negative regulation of catabolic process	5/69	308/18670	0.00561929740470468	0.0181773219980554	0.0089466010997682	EGFR/FYN/HGF/MET/PTK2	5
GO:0002042	cell migration involved in sprouting angiogenesis	3/69	98/18670	0.00571942278541536	0.0184572097974046	0.00908435761273182	RHOA/FGF2/VEGFA	3
GO:0031341	regulation of cell killing	3/69	98/18670	0.00571942278541536	0.0184572097974046	0.00908435761273182	CRK/SYK/VAV1	3
GO:0002888	positive regulation of myeloid leukocyte mediated immunity	2/69	31/18670	0.00584097378057068	0.0187159419604118	0.00921170164362666	BTK/SYK	2
GO:0007143	female meiotic nuclear division	2/69	31/18670	0.00584097378057068	0.0187159419604118	0.00921170164362666	PLK1/UBB	2
GO:0034694	response to prostaglandin	2/69	31/18670	0.00584097378057068	0.0187159419604118	0.00921170164362666	GNB1/GNG2	2
GO:0043304	regulation of mast cell degranulation	2/69	31/18670	0.00584097378057068	0.0187159419604118	0.00921170164362666	RAC2/SYK	2
GO:1903393	positive regulation of adherens junction organization	2/69	31/18670	0.00584097378057068	0.0187159419604118	0.00921170164362666	RAC1/VEGFA	2
GO:2000406	positive regulation of T cell migration	2/69	31/18670	0.00584097378057068	0.0187159419604118	0.00921170164362666	RHOA/CXCL12	2
GO:0055024	regulation of cardiac muscle tissue development	3/69	100/18670	0.0060487997615193	0.0193590124442964	0.00952821114370407	FGF2/PAK1/TP73	3
GO:0043010	camera-type eye development	5/69	314/18670	0.00608832400531693	0.019462557538787	0.00957917446252208	EGFR/GNB1/LAMB2/SOS1/VEGFA	5
GO:0033006	regulation of mast cell activation involved in immune response	2/69	32/18670	0.00621557815970984	0.0196904741123191	0.00969135152950896	RAC2/SYK	2
GO:0045907	positive regulation of vasoconstriction	2/69	32/18670	0.00621557815970984	0.0196904741123191	0.00969135152950896	RHOA/EGFR	2
GO:0046039	GTP metabolic process	2/69	32/18670	0.00621557815970984	0.0196904741123191	0.00969135152950896	RHOA/RHOQ	2
GO:0048841	regulation of axon extension involved in axon guidance	2/69	32/18670	0.00621557815970984	0.0196904741123191	0.00969135152950896	CXCL12/VEGFA	2
GO:0055022	negative regulation of cardiac muscle tissue growth	2/69	32/18670	0.00621557815970984	0.0196904741123191	0.00969135152950896	PAK1/TP73	2
GO:0061117	negative regulation of heart growth	2/69	32/18670	0.00621557815970984	0.0196904741123191	0.00969135152950896	PAK1/TP73	2
GO:0048661	positive regulation of smooth muscle cell proliferation	3/69	101/18670	0.00621766260657976	0.0196904741123191	0.00969135152950896	EGFR/FGF2/PAK1	3
GO:1903426	regulation of reactive oxygen species biosynthetic process	3/69	101/18670	0.00621766260657976	0.0196904741123191	0.00969135152950896	RHOA/FYN/RAC1	3
GO:0050866	negative regulation of cell activation	4/69	199/18670	0.00631107541472085	0.0199630054493618	0.00982548730374281	BTK/CD80/CD86/PRKCD	4
GO:2000379	positive regulation of reactive oxygen species metabolic process	3/69	102/18670	0.00638932450611664	0.020186992677067	0.00993573040654618	EGFR/PRKCD/SYK	3
GO:0051983	regulation of chromosome segregation	3/69	103/18670	0.00656379726756299	0.0207107269017391	0.0101935044169829	CDC6/CDC42/PLK1	3
GO:0046633	alpha-beta T cell proliferation	2/69	33/18670	0.00660087648121014	0.0207107269017391	0.0101935044169829	CD28/SYK	2
GO:0051443	positive regulation of ubiquitin-protein transferase activity	2/69	33/18670	0.00660087648121014	0.0207107269017391	0.0101935044169829	PLK1/UBE2N	2
GO:1901890	positive regulation of cell junction assembly	2/69	33/18670	0.00660087648121014	0.0207107269017391	0.0101935044169829	RAC1/VEGFA	2
GO:1902692	regulation of neuroblast proliferation	2/69	33/18670	0.00660087648121014	0.0207107269017391	0.0101935044169829	CTNNA1/VEGFA	2
GO:2001038	regulation of cellular response to drug	2/69	33/18670	0.00660087648121014	0.0207107269017391	0.0101935044169829	HGF/MET	2
GO:0014812	muscle cell migration	3/69	104/18670	0.00674109245679761	0.0211262412560609	0.0103980142551066	CRK/PAK1/SRC	3
GO:0002573	myeloid leukocyte differentiation	4/69	204/18670	0.00687979827567202	0.0215112586637948	0.0105875139604994	CDC42/PRKCA/SRC/VEGFA	4
GO:0031396	regulation of protein ubiquitination	4/69	204/18670	0.00687979827567202	0.0215112586637948	0.0105875139604994	FYN/PLK1/UBB/UBE2N	4
GO:0008593	regulation of Notch signaling pathway	3/69	105/18670	0.00692122140011559	0.021566239816204	0.0106145748465124	EGF/EGFR/MAML3	3
GO:0033138	positive regulation of peptidyl-serine phosphorylation	3/69	105/18670	0.00692122140011559	0.021566239816204	0.0106145748465124	EGFR/PAK1/VEGFA	3
GO:0055017	cardiac muscle tissue growth	3/69	105/18670	0.00692122140011559	0.021566239816204	0.0106145748465124	FGF2/PAK1/TP73	3
GO:0003382	epithelial cell morphogenesis	2/69	34/18670	0.006996786942253	0.0216278812770782	0.0106449138349347	MET/COL18A1	2
GO:0007435	salivary gland morphogenesis	2/69	34/18670	0.006996786942253	0.0216278812770782	0.0106449138349347	EGFR/HGF	2
GO:0032148	activation of protein kinase B activity	2/69	34/18670	0.006996786942253	0.0216278812770782	0.0106449138349347	PRKCZ/SRC	2
GO:0036474	cell death in response to hydrogen peroxide	2/69	34/18670	0.006996786942253	0.0216278812770782	0.0106449138349347	HGF/MET	2
GO:0043276	anoikis	2/69	34/18670	0.006996786942253	0.0216278812770782	0.0106449138349347	PTK2/SRC	2
GO:0071868	cellular response to monoamine stimulus	2/69	34/18670	0.006996786942253	0.0216278812770782	0.0106449138349347	GNB1/GNG2	2
GO:0071870	cellular response to catecholamine stimulus	2/69	34/18670	0.006996786942253	0.0216278812770782	0.0106449138349347	GNB1/GNG2	2
GO:0002286	T cell activation involved in immune response	3/69	106/18670	0.00710419518618661	0.0219099837901255	0.0107837603962569	CD80/CD86/PRKCZ	3
GO:0003300	cardiac muscle hypertrophy	3/69	106/18670	0.00710419518618661	0.0219099837901255	0.0107837603962569	PAK1/PRKCA/PTK2	3
GO:0071103	DNA conformation change	5/69	327/18670	0.00719821916075928	0.0221747636802505	0.0109140810263499	RPS27A/UBA52/UBB/UBC/RAD50	5
GO:0002064	epithelial cell development	4/69	207/18670	0.00723683305326921	0.0222684409371572	0.0109601875457675	LAMB2/MET/VEGFA/COL18A1	4
GO:0043502	regulation of muscle adaptation	3/69	107/18670	0.00729002466800144	0.0224067122864733	0.011028242598431	PAK1/PRKCA/PTK2	3
GO:1901215	negative regulation of neuron death	4/69	208/18670	0.00735851601467546	0.0225916430586303	0.0111192627085296	RHOA/CBL/FYN/HRAS	4
GO:0021955	central nervous system neuron axonogenesis	2/69	35/18670	0.00740322818328139	0.0226265329835875	0.0111364349983216	PTK2/SPTBN4	2
GO:0042092	type 2 immune response	2/69	35/18670	0.00740322818328139	0.0226265329835875	0.0111364349983216	CD86/PRKCZ	2
GO:0098751	bone cell development	2/69	35/18670	0.00740322818328139	0.0226265329835875	0.0111364349983216	PTPN11/SRC	2
GO:1903539	protein localization to postsynaptic membrane	2/69	35/18670	0.00740322818328139	0.0226265329835875	0.0111364349983216	HRAS/PRKCZ	2
GO:0051346	negative regulation of hydrolase activity	6/69	466/18670	0.00745465354967375	0.0227292803376075	0.0111870056814273	HGF/HRAS/PAK2/PRKCZ/SRC/VEGFA	6
GO:0001655	urogenital system development	5/69	330/18670	0.00747319204469865	0.0227292803376075	0.0111870056814273	CRKL/FGF2/LAMB2/TP73/VEGFA	5
GO:0015696	ammonium transport	3/69	108/18670	0.00747872046480601	0.0227292803376075	0.0111870056814273	BTK/CXCL12/SYK	3
GO:0060071	Wnt signaling pathway, planar cell polarity pathway	3/69	108/18670	0.00747872046480601	0.0227292803376075	0.0111870056814273	RHOA/CDC42/RAC1	3
GO:1904659	glucose transmembrane transport	3/69	108/18670	0.00747872046480601	0.0227292803376075	0.0111870056814273	PRKCB/PTPN11/RHOQ	3
GO:0043523	regulation of neuron apoptotic process	4/69	210/18670	0.00760592622047639	0.0230900265798355	0.0113645594887372	RHOA/FYN/HRAS/PAK3	4
GO:0014897	striated muscle hypertrophy	3/69	109/18670	0.00767029296402398	0.0232075530706367	0.0114224042379234	PAK1/PRKCA/PTK2	3
GO:0021761	limbic system development	3/69	109/18670	0.00767029296402398	0.0232075530706367	0.0114224042379234	CRK/CRKL/UBB	3
GO:0072009	nephron epithelium development	3/69	109/18670	0.00767029296402398	0.0232075530706367	0.0114224042379234	FGF2/LAMB2/VEGFA	3
GO:0030947	regulation of vascular endothelial growth factor receptor signaling pathway	2/69	36/18670	0.00782011928591801	0.0235297159002012	0.0115809678770334	PRKCB/VEGFA	2
GO:0032205	negative regulation of telomere maintenance	2/69	36/18670	0.00782011928591801	0.0235297159002012	0.0115809678770334	SRC/RAD50	2
GO:1901099	negative regulation of signal transduction in absence of ligand	2/69	36/18670	0.00782011928591801	0.0235297159002012	0.0115809678770334	CTNNA1/FYN	2
GO:1902622	regulation of neutrophil migration	2/69	36/18670	0.00782011928591801	0.0235297159002012	0.0115809678770334	RAC1/RAC2	2
GO:2001240	negative regulation of extrinsic apoptotic signaling pathway in absence of ligand	2/69	36/18670	0.00782011928591801	0.0235297159002012	0.0115809678770334	CTNNA1/FYN	2
GO:0061387	regulation of extent of cell growth	3/69	110/18670	0.00786475232316713	0.0236116568640217	0.0116212979717036	PAK1/CXCL12/VEGFA	3
GO:0090175	regulation of establishment of planar polarity	3/69	110/18670	0.00786475232316713	0.0236116568640217	0.0116212979717036	RHOA/CDC42/RAC1	3
GO:0014896	muscle hypertrophy	3/69	111/18670	0.00806210847173398	0.0241774170080508	0.0118997564997155	PAK1/PRKCA/PTK2	3
GO:1903050	regulation of proteolysis involved in cellular protein catabolic process	4/69	214/18670	0.00811709479283015	0.024288638663441	0.0119544981049167	EGF/PLK1/PTK2/UBB	4
GO:2001020	regulation of response to DNA damage stimulus	4/69	214/18670	0.00811709479283015	0.024288638663441	0.0119544981049167	EGFR/PRKCD/CXCL12/UBE2N	4
GO:0002714	positive regulation of B cell mediated immunity	2/69	37/18670	0.00824737977089253	0.0242947726987481	0.0119575171836913	BTK/CD28	2
GO:0002891	positive regulation of immunoglobulin mediated immune response	2/69	37/18670	0.00824737977089253	0.0242947726987481	0.0119575171836913	BTK/CD28	2
GO:0006270	DNA replication initiation	2/69	37/18670	0.00824737977089253	0.0242947726987481	0.0119575171836913	CDC6/POLA2	2
GO:0007431	salivary gland development	2/69	37/18670	0.00824737977089253	0.0242947726987481	0.0119575171836913	EGFR/HGF	2
GO:0043114	regulation of vascular permeability	2/69	37/18670	0.00824737977089253	0.0242947726987481	0.0119575171836913	SRC/VEGFA	2
GO:0045730	respiratory burst	2/69	37/18670	0.00824737977089253	0.0242947726987481	0.0119575171836913	RAC1/RAC2	2
GO:0048846	axon extension involved in axon guidance	2/69	37/18670	0.00824737977089253	0.0242947726987481	0.0119575171836913	CXCL12/VEGFA	2
GO:0090050	positive regulation of cell migration involved in sprouting angiogenesis	2/69	37/18670	0.00824737977089253	0.0242947726987481	0.0119575171836913	FGF2/VEGFA	2
GO:1902284	neuron projection extension involved in neuron projection guidance	2/69	37/18670	0.00824737977089253	0.0242947726987481	0.0119575171836913	CXCL12/VEGFA	2
GO:1903427	negative regulation of reactive oxygen species biosynthetic process	2/69	37/18670	0.00824737977089253	0.0242947726987481	0.0119575171836913	RHOA/FYN	2
GO:2000249	regulation of actin cytoskeleton reorganization	2/69	37/18670	0.00824737977089253	0.0242947726987481	0.0119575171836913	CDC42/HRAS	2
GO:2000403	positive regulation of lymphocyte migration	2/69	37/18670	0.00824737977089253	0.0242947726987481	0.0119575171836913	RHOA/CXCL12	2
GO:0008645	hexose transmembrane transport	3/69	112/18670	0.00826237111309673	0.0242947726987481	0.0119575171836913	PRKCB/PTPN11/RHOQ	3
GO:0031109	microtubule polymerization or depolymerization	3/69	112/18670	0.00826237111309673	0.0242947726987481	0.0119575171836913	MET/PAK1/RAC1	3
GO:0060419	heart growth	3/69	112/18670	0.00826237111309673	0.0242947726987481	0.0119575171836913	FGF2/PAK1/TP73	3
GO:1903510	mucopolysaccharide metabolic process	3/69	112/18670	0.00826237111309673	0.0242947726987481	0.0119575171836913	EGF/FGF2/HGF	3
GO:0000075	cell cycle checkpoint	4/69	216/18670	0.00838094948067875	0.0246167715265824	0.012116000103647	CDC6/HRAS/PLK1/PTPN11	4
GO:0043200	response to amino acid	3/69	113/18670	0.00846554972637644	0.0248115571894014	0.0122118706408681	RHOA/EGFR/FYN	3
GO:0048640	negative regulation of developmental growth	3/69	113/18670	0.00846554972637644	0.0248115571894014	0.0122118706408681	PAK1/PTK2/TP73	3
GO:0019722	calcium-mediated signaling	4/69	218/18670	0.00865038092957645	0.0252365084833877	0.0124210251969976	BTK/EGFR/PLCG2/SYK	4
GO:0007127	meiosis I	3/69	114/18670	0.00867165356830664	0.0252365084833877	0.0124210251969976	PLK1/UBB/RAD50	3
GO:0015749	monosaccharide transmembrane transport	3/69	114/18670	0.00867165356830664	0.0252365084833877	0.0124210251969976	PRKCB/PTPN11/RHOQ	3
GO:0045446	endothelial cell differentiation	3/69	114/18670	0.00867165356830664	0.0252365084833877	0.0124210251969976	MET/VEGFA/COL18A1	3
GO:0007223	Wnt signaling pathway, calcium modulating pathway	2/69	38/18670	0.00868492959597794	0.0252365084833877	0.0124210251969976	GNB1/GNG2	2
GO:0046326	positive regulation of glucose import	2/69	38/18670	0.00868492959597794	0.0252365084833877	0.0124210251969976	PTPN11/RHOQ	2
GO:0071867	response to monoamine	2/69	38/18670	0.00868492959597794	0.0252365084833877	0.0124210251969976	GNB1/GNG2	2
GO:0071869	response to catecholamine	2/69	38/18670	0.00868492959597794	0.0252365084833877	0.0124210251969976	GNB1/GNG2	2
GO:0006661	phosphatidylinositol biosynthetic process	3/69	116/18670	0.0090926728642151	0.0263648655485895	0.0129763853628981	FGF2/PIK3CB/PLCG2	3
GO:0034219	carbohydrate transmembrane transport	3/69	116/18670	0.0090926728642151	0.0263648655485895	0.0129763853628981	PRKCB/PTPN11/RHOQ	3
GO:0033146	regulation of intracellular estrogen receptor signaling pathway	2/69	39/18670	0.00913268915393545	0.0264244332236469	0.0130057036655191	PAK1/SRC	2
GO:0050775	positive regulation of dendrite morphogenesis	2/69	39/18670	0.00913268915393545	0.0264244332236469	0.0130057036655191	PAK3/KALRN	2
GO:0031398	positive regulation of protein ubiquitination	3/69	117/18670	0.00930760573633299	0.0269018551314246	0.0132406834587821	PLK1/UBB/UBE2N	3
GO:2000146	negative regulation of cell motility	5/69	349/18670	0.00938745026557631	0.0271037659795469	0.0133400609037137	RHOA/CRK/CTNNA1/FGF2/CXCL12	5
GO:0016197	endosomal transport	4/69	224/18670	0.00949259832620166	0.0273782272660056	0.0134751465696626	RPS27A/UBA52/UBB/UBC	4
GO:0009395	phospholipid catabolic process	2/69	40/18670	0.00959057927046876	0.027543737714341	0.0135566082920912	PLCG2/PRKCD	2
GO:0071526	semaphorin-plexin signaling pathway	2/69	40/18670	0.00959057927046876	0.027543737714341	0.0135566082920912	MET/RAC1	2
GO:0098760	response to interleukin-7	2/69	40/18670	0.00959057927046876	0.027543737714341	0.0135566082920912	BTK/CRKL	2
GO:0098761	cellular response to interleukin-7	2/69	40/18670	0.00959057927046876	0.027543737714341	0.0135566082920912	BTK/CRKL	2
GO:0051193	regulation of cofactor metabolic process	3/69	119/18670	0.00974635985864434	0.0279320175885541	0.0137477137338072	FYN/RAC1/RAC2	3
GO:0061982	meiosis I cell cycle process	3/69	119/18670	0.00974635985864434	0.0279320175885541	0.0137477137338072	PLK1/UBB/RAD50	3
GO:0000184	nuclear-transcribed mRNA catabolic process, nonsense-mediated decay	3/69	120/18670	0.00997019724208334	0.028453328406955	0.0140042949805786	PPP2CA/RPS27A/UBA52	3
GO:0022612	gland morphogenesis	3/69	120/18670	0.00997019724208334	0.028453328406955	0.0140042949805786	EGFR/HGF/SRC	3
GO:0072089	stem cell proliferation	3/69	120/18670	0.00997019724208334	0.028453328406955	0.0140042949805786	CTNNA1/FGF2/VEGFA	3
GO:1903052	positive regulation of proteolysis involved in cellular protein catabolic process	3/69	120/18670	0.00997019724208334	0.028453328406955	0.0140042949805786	EGF/PLK1/PTK2	3
GO:0097178	ruffle assembly	2/69	41/18670	0.0100585212021867	0.0286752379650575	0.0141135154860404	HRAS/RAC1	2
GO:0046718	viral entry into host cell	3/69	121/18670	0.0101970185785804	0.0290395681240999	0.0142928332426338	CD80/CD86/EGFR	3
GO:0043500	muscle adaptation	3/69	122/18670	0.0104268314114811	0.0296318538751409	0.0145843472705092	PAK1/PRKCA/PTK2	3
GO:1903409	reactive oxygen species biosynthetic process	3/69	122/18670	0.0104268314114811	0.0296318538751409	0.0145843472705092	RHOA/FYN/RAC1	3
GO:0010613	positive regulation of cardiac muscle hypertrophy	2/69	42/18670	0.010536436634575	0.0297996453468444	0.0146669316779062	PRKCA/PTK2	2
GO:0032958	inositol phosphate biosynthetic process	2/69	42/18670	0.010536436634575	0.0297996453468444	0.0146669316779062	FGF2/PLCG2	2
GO:0033003	regulation of mast cell activation	2/69	42/18670	0.010536436634575	0.0297996453468444	0.0146669316779062	RAC2/SYK	2
GO:1901031	regulation of response to reactive oxygen species	2/69	42/18670	0.010536436634575	0.0297996453468444	0.0146669316779062	HGF/MET	2
GO:1903320	regulation of protein modification by small protein conjugation or removal	4/69	231/18670	0.010540773593578	0.0297996453468444	0.0146669316779062	FYN/PLK1/UBB/UBE2N	4
GO:0031331	positive regulation of cellular catabolic process	5/69	361/18670	0.0107574775679347	0.0303806390420132	0.0149528879278264	EGF/PIK3CB/PLK1/PRKCD/PTK2	5
GO:0048738	cardiac muscle tissue development	4/69	233/18670	0.0108534702419443	0.0306198734268575	0.0150706354492038	FGF2/PAK1/TP73/VEGFA	4
GO:0001654	eye development	5/69	362/18670	0.0108775066532444	0.0306427775850824	0.0150819085271185	EGFR/GNB1/LAMB2/SOS1/VEGFA	5
GO:0001736	establishment of planar polarity	3/69	124/18670	0.0108954607109818	0.0306427775850824	0.0150819085271185	RHOA/CDC42/RAC1	3
GO:0007164	establishment of tissue polarity	3/69	124/18670	0.0108954607109818	0.0306427775850824	0.0150819085271185	RHOA/CDC42/RAC1	3
GO:0030111	regulation of Wnt signaling pathway	5/69	363/18670	0.0109984525670686	0.030781695682569	0.0151502818993833	CTNND1/EGF/EGFR/PPP2CA/SRC	5
GO:0014742	positive regulation of muscle hypertrophy	2/69	43/18670	0.0110242476799768	0.030781695682569	0.0151502818993833	PRKCA/PTK2	2
GO:0021762	substantia nigra development	2/69	43/18670	0.0110242476799768	0.030781695682569	0.0151502818993833	RHOA/CDC42	2
GO:0042088	T-helper 1 type immune response	2/69	43/18670	0.0110242476799768	0.030781695682569	0.0151502818993833	CD80/HRAS	2
GO:0045197	establishment or maintenance of epithelial cell apical/basal polarity	2/69	43/18670	0.0110242476799768	0.030781695682569	0.0151502818993833	RHOA/CDC42	2
GO:0045746	negative regulation of Notch signaling pathway	2/69	43/18670	0.0110242476799768	0.030781695682569	0.0151502818993833	EGF/EGFR	2
GO:0055026	negative regulation of cardiac muscle tissue development	2/69	43/18670	0.0110242476799768	0.030781695682569	0.0151502818993833	PAK1/TP73	2
GO:0045471	response to ethanol	3/69	125/18670	0.01113429124062	0.0310570055776388	0.0152857852375688	RHOA/CBL/FYN	3
GO:0009755	hormone-mediated signaling pathway	4/69	235/18670	0.0111721186465777	0.0311305236209567	0.0153219696990242	RHOA/PAK1/PTPN11/SRC	4
GO:0150063	visual system development	5/69	366/18670	0.0113668235075864	0.0316340653169098	0.0155698052542988	EGFR/GNB1/LAMB2/SOS1/VEGFA	5
GO:0032479	regulation of type I interferon production	3/69	126/18670	0.0113761413962063	0.0316340653169098	0.0155698052542988	PLCG2/PTPN11/SYK	3
GO:0043122	regulation of I-kappaB kinase/NF-kappaB signaling	4/69	237/18670	0.0114967597625334	0.0316822429993195	0.0155935175759751	RHOA/FYN/PRKCB/UBE2N	4
GO:0007212	dopamine receptor signaling pathway	2/69	44/18670	0.0115218768755816	0.0316822429993195	0.0155935175759751	GNB1/GNG2	2
GO:0010828	positive regulation of glucose transmembrane transport	2/69	44/18670	0.0115218768755816	0.0316822429993195	0.0155935175759751	PTPN11/RHOQ	2
GO:0014002	astrocyte development	2/69	44/18670	0.0115218768755816	0.0316822429993195	0.0155935175759751	EGFR/LAMB2	2
GO:0042269	regulation of natural killer cell mediated cytotoxicity	2/69	44/18670	0.0115218768755816	0.0316822429993195	0.0155935175759751	CRK/VAV1	2
GO:0050982	detection of mechanical stimulus	2/69	44/18670	0.0115218768755816	0.0316822429993195	0.0155935175759751	FYN/CXCL12	2
GO:0060999	positive regulation of dendritic spine development	2/69	44/18670	0.0115218768755816	0.0316822429993195	0.0155935175759751	PAK3/KALRN	2
GO:0061001	regulation of dendritic spine morphogenesis	2/69	44/18670	0.0115218768755816	0.0316822429993195	0.0155935175759751	PAK3/KALRN	2
GO:0061756	leukocyte adhesion to vascular endothelial cell	2/69	44/18670	0.0115218768755816	0.0316822429993195	0.0155935175759751	RHOA/CXCL12	2
GO:0071622	regulation of granulocyte chemotaxis	2/69	44/18670	0.0115218768755816	0.0316822429993195	0.0155935175759751	RAC1/RAC2	2
GO:1902667	regulation of axon guidance	2/69	44/18670	0.0115218768755816	0.0316822429993195	0.0155935175759751	CXCL12/VEGFA	2
GO:0099024	plasma membrane invagination	3/69	127/18670	0.0116210177078385	0.0319225122055403	0.0157117744206767	RHOA/CDC42/RAC3	3
GO:0033002	muscle cell proliferation	4/69	239/18670	0.0118274338671586	0.0324238944600692	0.0159585471317643	EGFR/FGF2/PAK1/TP73	4
GO:0051402	neuron apoptotic process	4/69	239/18670	0.0118274338671586	0.0324238944600692	0.0159585471317643	RHOA/FYN/HRAS/PAK3	4
GO:0032606	type I interferon production	3/69	128/18670	0.0118689265081292	0.0325048098315465	0.0159983724454999	PLCG2/PTPN11/SYK	3
GO:0048880	sensory system development	5/69	371/18670	0.0119994106533352	0.0328290327753545	0.0161579500414711	EGFR/GNB1/LAMB2/SOS1/VEGFA	5
GO:0090278	negative regulation of peptide hormone secretion	2/69	45/18670	0.0120292471814232	0.0328775194867901	0.0161818144625283	PTPN11/KALRN	2
GO:1903038	negative regulation of leukocyte cell-cell adhesion	3/69	129/18670	0.012119873933902	0.0330918891917606	0.0162873239670885	CD80/CD86/CXCL12	3
GO:0090092	regulation of transmembrane receptor protein serine/threonine kinase signaling pathway	4/69	241/18670	0.0121641805572761	0.0331794834496959	0.0163304365270388	RPS27A/UBA52/UBB/UBC	4
GO:0002437	inflammatory response to antigenic stimulus	2/69	46/18670	0.0125462819783864	0.0339487630003398	0.0167090642079786	BTK/CD28	2
GO:0002715	regulation of natural killer cell mediated immunity	2/69	46/18670	0.0125462819783864	0.0339487630003398	0.0167090642079786	CRK/VAV1	2
GO:0031648	protein destabilization	2/69	46/18670	0.0125462819783864	0.0339487630003398	0.0167090642079786	PLK1/SRC	2
GO:0032369	negative regulation of lipid transport	2/69	46/18670	0.0125462819783864	0.0339487630003398	0.0167090642079786	EGF/PTPN11	2
GO:0035088	establishment or maintenance of apical/basal cell polarity	2/69	46/18670	0.0125462819783864	0.0339487630003398	0.0167090642079786	RHOA/CDC42	2
GO:0043300	regulation of leukocyte degranulation	2/69	46/18670	0.0125462819783864	0.0339487630003398	0.0167090642079786	RAC2/SYK	2
GO:0061245	establishment or maintenance of bipolar cell polarity	2/69	46/18670	0.0125462819783864	0.0339487630003398	0.0167090642079786	RHOA/CDC42	2
GO:0071354	cellular response to interleukin-6	2/69	46/18670	0.0125462819783864	0.0339487630003398	0.0167090642079786	CBL/PTPN11	2
GO:0030183	B cell differentiation	3/69	131/18670	0.0126309082403492	0.0341097362828933	0.0167882928064971	BTK/PLCG2/SYK	3
GO:0046887	positive regulation of hormone secretion	3/69	131/18670	0.0126309082403492	0.0341097362828933	0.0167882928064971	EGFR/PTPN11/RAC1	3
GO:0030518	intracellular steroid hormone receptor signaling pathway	3/69	132/18670	0.0128910064308453	0.0347775262955409	0.0171169688822253	RHOA/PAK1/SRC	3
GO:0010799	regulation of peptidyl-threonine phosphorylation	2/69	47/18670	0.0130729050662222	0.0350245452613298	0.0172385478558071	EGF/PLK1	2
GO:0035722	interleukin-12-mediated signaling pathway	2/69	47/18670	0.0130729050662222	0.0350245452613298	0.0172385478558071	CDC42/PAK2	2
GO:0042551	neuron maturation	2/69	47/18670	0.0130729050662222	0.0350245452613298	0.0172385478558071	RAC3/SPTBN4	2
GO:0061383	trabecula morphogenesis	2/69	47/18670	0.0130729050662222	0.0350245452613298	0.0172385478558071	RHOA/SOS1	2
GO:1900744	regulation of p38MAPK cascade	2/69	47/18670	0.0130729050662222	0.0350245452613298	0.0172385478558071	HGF/VEGFA	2
GO:1901068	guanosine-containing compound metabolic process	2/69	47/18670	0.0130729050662222	0.0350245452613298	0.0172385478558071	RHOA/RHOQ	2
GO:2001239	regulation of extrinsic apoptotic signaling pathway in absence of ligand	2/69	47/18670	0.0130729050662222	0.0350245452613298	0.0172385478558071	CTNNA1/FYN	2
GO:0009581	detection of external stimulus	3/69	133/18670	0.0131541658697854	0.0352075011544355	0.0173285959605083	FYN/GNB1/CXCL12	3
GO:0097237	cellular response to toxic substance	4/69	247/18670	0.0132112418474808	0.0352906598169911	0.017369525387954	HGF/MET/PRKCD/SRC	4
GO:1903362	regulation of cellular protein catabolic process	4/69	247/18670	0.0132112418474808	0.0352906598169911	0.017369525387954	EGF/PLK1/PTK2/UBB	4
GO:0065004	protein-DNA complex assembly	4/69	248/18670	0.0133911712078178	0.0357361245408234	0.0175887763418938	RPS27A/UBA52/UBB/UBC	4
GO:0045926	negative regulation of growth	4/69	249/18670	0.0135726611500543	0.0361493644369454	0.017792166726325	PAK1/PPP2CA/PTK2/TP73	4
GO:0051321	meiotic cell cycle	4/69	249/18670	0.0135726611500543	0.0361493644369454	0.017792166726325	PLK1/PPP2CA/UBB/RAD50	4
GO:0007595	lactation	2/69	48/18670	0.013609040661571	0.0361752559799254	0.0178049101495269	VEGFA/KALRN	2
GO:0035272	exocrine system development	2/69	48/18670	0.013609040661571	0.0361752559799254	0.0178049101495269	EGFR/HGF	2
GO:0001889	liver development	3/69	135/18670	0.0136896890389776	0.0362476254163757	0.0178405292841721	EGFR/HGF/MET	3
GO:0007498	mesoderm development	3/69	135/18670	0.0136896890389776	0.0362476254163757	0.0178405292841721	BTK/PPP2CA/VEGFA	3
GO:0010324	membrane invagination	3/69	135/18670	0.0136896890389776	0.0362476254163757	0.0178405292841721	RHOA/CDC42/RAC3	3
GO:1903322	positive regulation of protein modification by small protein conjugation or removal	3/69	135/18670	0.0136896890389776	0.0362476254163757	0.0178405292841721	PLK1/UBB/UBE2N	3
GO:0051271	negative regulation of cellular component movement	5/69	384/18670	0.0137557150172083	0.0363161611789738	0.0178742615429227	RHOA/CRK/CTNNA1/FGF2/CXCL12	5
GO:0010951	negative regulation of endopeptidase activity	4/69	250/18670	0.0137557161724337	0.0363161611789738	0.0178742615429227	HGF/PAK2/SRC/VEGFA	4
GO:0071383	cellular response to steroid hormone stimulus	4/69	250/18670	0.0137557161724337	0.0363161611789738	0.0178742615429227	RHOA/EGFR/PAK1/SRC	4
GO:0009582	detection of abiotic stimulus	3/69	136/18670	0.0139620625792597	0.0368251096599716	0.0181247582354668	FYN/GNB1/CXCL12	3
GO:0008347	glial cell migration	2/69	49/18670	0.0141546133959958	0.0371165417939445	0.0182681966941456	CRKL/LAMB1	2
GO:0051205	protein insertion into membrane	2/69	49/18670	0.0141546133959958	0.0371165417939445	0.0182681966941456	EGFR/TP73	2
GO:0071349	cellular response to interleukin-12	2/69	49/18670	0.0141546133959958	0.0371165417939445	0.0182681966941456	CDC42/PAK2	2
GO:1904707	positive regulation of vascular smooth muscle cell proliferation	2/69	49/18670	0.0141546133959958	0.0371165417939445	0.0182681966941456	FGF2/PAK1	2
GO:1990090	cellular response to nerve growth factor stimulus	2/69	49/18670	0.0141546133959958	0.0371165417939445	0.0182681966941456	CBL/CRK	2
GO:2001238	positive regulation of extrinsic apoptotic signaling pathway	2/69	49/18670	0.0141546133959958	0.0371165417939445	0.0182681966941456	CTNNA1/PAK2	2
GO:0031644	regulation of neurological system process	3/69	137/18670	0.0142375169912812	0.0372260319020589	0.018322086058144	HGF/PRKCZ/SRC	3
GO:0046425	regulation of JAK-STAT cascade	3/69	137/18670	0.0142375169912812	0.0372260319020589	0.018322086058144	EGF/FYN/PPP2CA	3
GO:1903670	regulation of sprouting angiogenesis	3/69	137/18670	0.0142375169912812	0.0372260319020589	0.018322086058144	RHOA/FGF2/VEGFA	3
GO:0061008	hepaticobiliary system development	3/69	138/18670	0.0145160567243586	0.0379177843598743	0.0186625560845055	EGFR/HGF/MET	3
GO:0014706	striated muscle tissue development	5/69	390/18670	0.0146220612890567	0.0381579560947115	0.0187807649552763	RHOA/FGF2/PAK1/TP73/VEGFA	5
GO:0070671	response to interleukin-12	2/69	50/18670	0.0147095483140221	0.0382758524681267	0.0188387917550528	CDC42/PAK2	2
GO:0070741	response to interleukin-6	2/69	50/18670	0.0147095483140221	0.0382758524681267	0.0188387917550528	CBL/PTPN11	2
GO:1900087	positive regulation of G1/S transition of mitotic cell cycle	2/69	50/18670	0.0147095483140221	0.0382758524681267	0.0188387917550528	CDC6/EGFR	2
GO:0002700	regulation of production of molecular mediator of immune response	3/69	139/18670	0.0147976860484051	0.0383947609324775	0.0188973166905767	BTK/CD28/PRKCZ	3
GO:0007189	adenylate cyclase-activating G protein-coupled receptor signaling pathway	3/69	139/18670	0.0147976860484051	0.0383947609324775	0.0188973166905767	GNB1/PRKCA/GNG2	3
GO:0050715	positive regulation of cytokine secretion	3/69	139/18670	0.0147976860484051	0.0383947609324775	0.0188973166905767	PRKCZ/SRC/SYK	3
GO:0007611	learning or memory	4/69	256/18670	0.0148871594259417	0.0385900197535871	0.0189934201091037	EGFR/FYN/PRKCZ/KALRN	4
GO:0046330	positive regulation of JNK cascade	3/69	140/18670	0.0150824090555121	0.0389473436504851	0.0191692894901546	HRAS/PAK1/SYK	3
GO:0072073	kidney epithelium development	3/69	140/18670	0.0150824090555121	0.0389473436504851	0.0191692894901546	FGF2/LAMB2/VEGFA	3
GO:0097553	calcium ion transmembrane import into cytosol	3/69	140/18670	0.0150824090555121	0.0389473436504851	0.0191692894901546	FGF2/FYN/PLCG2	3
GO:1903364	positive regulation of cellular protein catabolic process	3/69	140/18670	0.0150824090555121	0.0389473436504851	0.0191692894901546	EGF/PLK1/PTK2	3
GO:0002712	regulation of B cell mediated immunity	2/69	51/18670	0.0152737708711882	0.0392547482428076	0.0193205893496191	BTK/CD28	2
GO:0002889	regulation of immunoglobulin mediated immune response	2/69	51/18670	0.0152737708711882	0.0392547482428076	0.0193205893496191	BTK/CD28	2
GO:0030071	regulation of mitotic metaphase/anaphase transition	2/69	51/18670	0.0152737708711882	0.0392547482428076	0.0193205893496191	CDC6/PLK1	2
GO:0031103	axon regeneration	2/69	51/18670	0.0152737708711882	0.0392547482428076	0.0193205893496191	CTNNA1/LAMB2	2
GO:0048146	positive regulation of fibroblast proliferation	2/69	51/18670	0.0152737708711882	0.0392547482428076	0.0193205893496191	CDC6/EGFR	2
GO:0001738	morphogenesis of a polarized epithelium	3/69	141/18670	0.0153702296615217	0.0394652822151088	0.0194242109649665	RHOA/CDC42/RAC1	3
GO:0003007	heart morphogenesis	4/69	259/18670	0.0154743607068489	0.0396576156358715	0.019518874545988	CRKL/PTK2/SOS1/VEGFA	4
GO:0090257	regulation of muscle system process	4/69	259/18670	0.0154743607068489	0.0396576156358715	0.019518874545988	RHOA/PAK1/PRKCA/PTK2	4
GO:0040013	negative regulation of locomotion	5/69	396/18670	0.0155244963072097	0.0397485688469502	0.0195636403315284	RHOA/CRK/CTNNA1/FGF2/CXCL12	5
GO:0072006	nephron development	3/69	142/18670	0.0156611516075882	0.0400163199318345	0.0196954233384393	FGF2/LAMB2/VEGFA	3
GO:1902904	negative regulation of supramolecular fiber organization	3/69	142/18670	0.0156611516075882	0.0400163199318345	0.0196954233384393	MET/PRKCD/SPTBN4	3
GO:0072659	protein localization to plasma membrane	4/69	260/18670	0.0156733043800811	0.0400163199318345	0.0196954233384393	EGFR/PRKCZ/RHOQ/SPTBN4	4
GO:0031529	ruffle organization	2/69	52/18670	0.0158472069321021	0.0403086406876523	0.019839299163259	HRAS/RAC1	2
GO:0051438	regulation of ubiquitin-protein transferase activity	2/69	52/18670	0.0158472069321021	0.0403086406876523	0.019839299163259	PLK1/UBE2N	2
GO:1990089	response to nerve growth factor	2/69	52/18670	0.0158472069321021	0.0403086406876523	0.019839299163259	CBL/CRK	2
GO:2000179	positive regulation of neural precursor cell proliferation	2/69	52/18670	0.0158472069321021	0.0403086406876523	0.019839299163259	EGF/VEGFA	2
GO:0010466	negative regulation of peptidase activity	4/69	262/18670	0.0160760307781885	0.0408141698147836	0.0200881129018967	HGF/PAK2/SRC/VEGFA	4
GO:0015850	organic hydroxy compound transport	4/69	262/18670	0.0160760307781885	0.0408141698147836	0.0200881129018967	EGF/PTPN11/CXCL12/SYK	4
GO:0030534	adult behavior	3/69	144/18670	0.0162523136203721	0.0412231580987755	0.0202894107075771	CXCL12/KALRN/SPTBN4	3
GO:0021879	forebrain neuron differentiation	2/69	53/18670	0.0164297827685082	0.0415180916515189	0.0204345725112584	RAC3/UBB	2
GO:0038066	p38MAPK cascade	2/69	53/18670	0.0164297827685082	0.0415180916515189	0.0204345725112584	HGF/VEGFA	2
GO:0045840	positive regulation of mitotic nuclear division	2/69	53/18670	0.0164297827685082	0.0415180916515189	0.0204345725112584	CD28/EGF	2
GO:1902099	regulation of metaphase/anaphase transition of cell cycle	2/69	53/18670	0.0164297827685082	0.0415180916515189	0.0204345725112584	CDC6/PLK1	2
GO:0071901	negative regulation of protein serine/threonine kinase activity	3/69	145/18670	0.0165525603098776	0.0417894406334956	0.0205681263483326	PLK1/PPP2CA/PRKCD	3
GO:0035264	multicellular organism growth	3/69	146/18670	0.0168559215880707	0.0423975636608191	0.0208674352424386	PTPN11/SOS1/SPTBN4	3
GO:0051250	negative regulation of lymphocyte activation	3/69	146/18670	0.0168559215880707	0.0423975636608191	0.0208674352424386	BTK/CD80/CD86	3
GO:1904892	regulation of STAT cascade	3/69	146/18670	0.0168559215880707	0.0423975636608191	0.0208674352424386	EGF/FYN/PPP2CA	3
GO:2001251	negative regulation of chromosome organization	3/69	146/18670	0.0168559215880707	0.0423975636608191	0.0208674352424386	PLK1/SRC/RAD50	3
GO:0007091	metaphase/anaphase transition of mitotic cell cycle	2/69	54/18670	0.017021425057362	0.0427742107460004	0.0210528152025267	CDC6/PLK1	2
GO:0043524	negative regulation of neuron apoptotic process	3/69	147/18670	0.017162400345749	0.0430487565049565	0.0211879424445525	RHOA/FYN/HRAS	3
GO:0090263	positive regulation of canonical Wnt signaling pathway	3/69	147/18670	0.017162400345749	0.0430487565049565	0.0211879424445525	EGF/EGFR/SRC	3
GO:0060537	muscle tissue development	5/69	408/18670	0.0174400612178854	0.0437041531082203	0.0215105186728975	RHOA/FGF2/PAK1/TP73/VEGFA	5
GO:0008643	carbohydrate transport	3/69	148/18670	0.0174719993081868	0.0437041531082203	0.0215105186728975	PRKCB/PTPN11/RHOQ	3
GO:0051494	negative regulation of cytoskeleton organization	3/69	148/18670	0.0174719993081868	0.0437041531082203	0.0215105186728975	MET/PRKCD/SPTBN4	3
GO:0002011	morphogenesis of an epithelial sheet	2/69	55/18670	0.0176220608789126	0.0439984114308819	0.0216553481386143	RHOA/SOS1	2
GO:0097120	receptor localization to synapse	2/69	55/18670	0.0176220608789126	0.0439984114308819	0.0216553481386143	HRAS/PRKCZ	2
GO:2000058	regulation of ubiquitin-dependent protein catabolic process	3/69	149/18670	0.0177847210366279	0.0443229870462886	0.0218150993141761	EGF/PLK1/PTK2	3
GO:2001056	positive regulation of cysteine-type endopeptidase activity	3/69	149/18670	0.0177847210366279	0.0443229870462886	0.0218150993141761	RHOA/FYN/SYK	3
GO:0002381	immunoglobulin production involved in immunoglobulin mediated immune response	2/69	56/18670	0.0182316177147942	0.0451877721259831	0.0222407333622435	BTK/CD28	2
GO:0010332	response to gamma radiation	2/69	56/18670	0.0182316177147942	0.0451877721259831	0.0222407333622435	CBL/HRAS	2
GO:0032615	interleukin-12 production	2/69	56/18670	0.0182316177147942	0.0451877721259831	0.0222407333622435	PRKCD/SYK	2
GO:0044784	metaphase/anaphase transition of cell cycle	2/69	56/18670	0.0182316177147942	0.0451877721259831	0.0222407333622435	CDC6/PLK1	2
GO:0060688	regulation of morphogenesis of a branching structure	2/69	56/18670	0.0182316177147942	0.0451877721259831	0.0222407333622435	HGF/VEGFA	2
GO:0090307	mitotic spindle assembly	2/69	56/18670	0.0182316177147942	0.0451877721259831	0.0222407333622435	RHOA/PLK1	2
GO:0016202	regulation of striated muscle tissue development	3/69	152/18670	0.0187416460010501	0.0463672080645851	0.0228212337718491	FGF2/PAK1/TP73	3
GO:0032675	regulation of interleukin-6 production	3/69	152/18670	0.0187416460010501	0.0463672080645851	0.0228212337718491	HGF/PTPN11/SYK	3
GO:0010965	regulation of mitotic sister chromatid separation	2/69	57/18670	0.0188500234461259	0.0465081487570778	0.0228906026345777	CDC6/PLK1	2
GO:0043525	positive regulation of neuron apoptotic process	2/69	57/18670	0.0188500234461259	0.0465081487570778	0.0228906026345777	RHOA/PAK3	2
GO:0060043	regulation of cardiac muscle cell proliferation	2/69	57/18670	0.0188500234461259	0.0465081487570778	0.0228906026345777	FGF2/TP73	2
GO:0034250	positive regulation of cellular amide metabolic process	3/69	153/18670	0.0190668811770717	0.0469578180712999	0.0231119230238838	RHOA/CD28/PRKCD	3
GO:0050729	positive regulation of inflammatory response	3/69	153/18670	0.0190668811770717	0.0469578180712999	0.0231119230238838	BTK/CD28/EGFR	3
GO:0043161	proteasome-mediated ubiquitin-dependent protein catabolic process	5/69	419/18670	0.0193289339721143	0.0475600424300256	0.0234083286831255	PLK1/RPS27A/UBA52/UBB/UBC	5
GO:0019229	regulation of vasoconstriction	2/69	58/18670	0.019477206351619	0.0477086083378103	0.0234814505607111	RHOA/EGFR	2
GO:0030520	intracellular estrogen receptor signaling pathway	2/69	58/18670	0.019477206351619	0.0477086083378103	0.0234814505607111	PAK1/SRC	2
GO:0030837	negative regulation of actin filament polymerization	2/69	58/18670	0.019477206351619	0.0477086083378103	0.0234814505607111	PRKCD/SPTBN4	2
GO:0035306	positive regulation of dephosphorylation	2/69	58/18670	0.019477206351619	0.0477086083378103	0.0234814505607111	PRKCD/SRC	2
GO:1903749	positive regulation of establishment of protein localization to mitochondrion	2/69	58/18670	0.019477206351619	0.0477086083378103	0.0234814505607111	RAC2/TP73	2
GO:0001822	kidney development	4/69	278/18670	0.01953357276701	0.0478035315506448	0.0235281703206641	FGF2/LAMB2/TP73/VEGFA	4
GO:1901861	regulation of muscle tissue development	3/69	155/18670	0.0197267526271112	0.0482327987657475	0.0237394491074481	FGF2/PAK1/TP73	3
GO:0009896	positive regulation of catabolic process	5/69	423/18670	0.0200480148365688	0.0488692391377364	0.0240526953674078	EGF/PIK3CB/PLK1/PRKCD/PTK2	5
GO:0007259	JAK-STAT cascade	3/69	156/18670	0.020061391963066	0.0488692391377364	0.0240526953674078	EGF/FYN/PPP2CA	3
GO:0048634	regulation of muscle organ development	3/69	156/18670	0.020061391963066	0.0488692391377364	0.0240526953674078	FGF2/PAK1/TP73	3
GO:0051053	negative regulation of DNA metabolic process	3/69	156/18670	0.020061391963066	0.0488692391377364	0.0240526953674078	CDC6/SRC/RAD50	3
GO:0001658	branching involved in ureteric bud morphogenesis	2/69	59/18670	0.0201130951056933	0.0488692391377364	0.0240526953674078	FGF2/VEGFA	2
GO:0042130	negative regulation of T cell proliferation	2/69	59/18670	0.0201130951056933	0.0488692391377364	0.0240526953674078	CD80/CD86	2
GO:0045843	negative regulation of striated muscle tissue development	2/69	59/18670	0.0201130951056933	0.0488692391377364	0.0240526953674078	PAK1/TP73	2
GO:0031570	DNA integrity checkpoint	3/69	157/18670	0.02039916882595	0.0495199858619215	0.0243729829960743	CDC6/PLK1/PTPN11	3
GO:0060402	calcium ion transport into cytosol	3/69	158/18670	0.0207400843663706	0.0501211542346053	0.0246688689150658	FGF2/FYN/PLCG2	3
GO:0042267	natural killer cell mediated cytotoxicity	2/69	60/18670	0.0207576187766014	0.0501211542346053	0.0246688689150658	CRK/VAV1	2
GO:0046324	regulation of glucose import	2/69	60/18670	0.0207576187766014	0.0501211542346053	0.0246688689150658	PTPN11/RHOQ	2
GO:0048635	negative regulation of muscle organ development	2/69	60/18670	0.0207576187766014	0.0501211542346053	0.0246688689150658	PAK1/TP73	2
GO:0051306	mitotic sister chromatid separation	2/69	60/18670	0.0207576187766014	0.0501211542346053	0.0246688689150658	CDC6/PLK1	2
GO:1902808	positive regulation of cell cycle G1/S phase transition	2/69	60/18670	0.0207576187766014	0.0501211542346053	0.0246688689150658	CDC6/EGFR	2
GO:0007405	neuroblast proliferation	2/69	61/18670	0.0214107068245609	0.0514731363723253	0.0253342939365011	CTNNA1/VEGFA	2
GO:0030888	regulation of B cell proliferation	2/69	61/18670	0.0214107068245609	0.0514731363723253	0.0253342939365011	BTK/VAV3	2
GO:1905953	negative regulation of lipid localization	2/69	61/18670	0.0214107068245609	0.0514731363723253	0.0253342939365011	EGF/PTPN11	2
GO:0060828	regulation of canonical Wnt signaling pathway	4/69	286/18670	0.0214224050597012	0.0514731363723253	0.0253342939365011	CTNND1/EGF/EGFR/SRC	4
GO:0030203	glycosaminoglycan metabolic process	3/69	160/18670	0.0214313353355665	0.0514731363723253	0.0253342939365011	EGF/FGF2/HGF	3
GO:1903305	regulation of regulated secretory pathway	3/69	160/18670	0.0214313353355665	0.0514731363723253	0.0253342939365011	PRKCB/RAC2/SYK	3
GO:0010970	transport along microtubule	3/69	161/18670	0.0217816723230337	0.0521760447349634	0.0256802547293444	CDC42/PRKCZ/UBB	3
GO:0032635	interleukin-6 production	3/69	161/18670	0.0217816723230337	0.0521760447349634	0.0256802547293444	HGF/PTPN11/SYK	3
GO:0099111	microtubule-based transport	3/69	161/18670	0.0217816723230337	0.0521760447349634	0.0256802547293444	CDC42/PRKCZ/UBB	3
GO:0071824	protein-DNA complex subunit organization	4/69	288/18670	0.0219115625324276	0.0524409000996549	0.0258106125068697	RPS27A/UBA52/UBB/UBC	4
GO:0048857	neural nucleus development	2/69	62/18670	0.0220722890998946	0.0526861852393262	0.0259313381176376	RHOA/CDC42	2
GO:1901862	negative regulation of muscle tissue development	2/69	62/18670	0.0220722890998946	0.0526861852393262	0.0259313381176376	PAK1/TP73	2
GO:1905818	regulation of chromosome separation	2/69	62/18670	0.0220722890998946	0.0526861852393262	0.0259313381176376	CDC6/PLK1	2
GO:0000723	telomere maintenance	3/69	162/18670	0.0221351511081757	0.0527434592691738	0.0259595275230119	SRC/RAD50/POLA2	3
GO:0031960	response to corticosteroid	3/69	162/18670	0.0221351511081757	0.0527434592691738	0.0259595275230119	RHOA/EGFR/SRC	3
GO:1903555	regulation of tumor necrosis factor superfamily cytokine production	3/69	163/18670	0.0224917721073401	0.0535462013151939	0.0263546249346395	CD86/PTPN11/SYK	3
GO:0031646	positive regulation of neurological system process	2/69	63/18670	0.0227422958411795	0.0540478029010168	0.0266015055972503	HGF/PRKCZ	2
GO:0035418	protein localization to synapse	2/69	63/18670	0.0227422958411795	0.0540478029010168	0.0266015055972503	HRAS/PRKCZ	2
GO:0072001	renal system development	4/69	293/18670	0.0231643671330089	0.0549293764391771	0.0270354026689353	FGF2/LAMB2/TP73/VEGFA	4
GO:0007093	mitotic cell cycle checkpoint	3/69	165/18670	0.0232144417007134	0.0549293764391771	0.0270354026689353	CDC6/HRAS/PLK1	3
GO:0050954	sensory perception of mechanical stimulus	3/69	165/18670	0.0232144417007134	0.0549293764391771	0.0270354026689353	FYN/CXCL12/SPTBN4	3
GO:0071695	anatomical structure maturation	3/69	165/18670	0.0232144417007134	0.0549293764391771	0.0270354026689353	RHOA/RAC3/SPTBN4	3
GO:2001242	regulation of intrinsic apoptotic signaling pathway	3/69	165/18670	0.0232144417007134	0.0549293764391771	0.0270354026689353	CXCL12/SRC/UBB	3
GO:0002228	natural killer cell mediated immunity	2/69	64/18670	0.0234206576734033	0.0552247306043584	0.0271807714916537	CRK/VAV1	2
GO:0043297	apical junction assembly	2/69	64/18670	0.0234206576734033	0.0552247306043584	0.0271807714916537	RHOA/CTNNA1	2
GO:1903672	positive regulation of sprouting angiogenesis	2/69	64/18670	0.0234206576734033	0.0552247306043584	0.0271807714916537	FGF2/VEGFA	2
GO:2000378	negative regulation of reactive oxygen species metabolic process	2/69	64/18670	0.0234206576734033	0.0552247306043584	0.0271807714916537	RHOA/FYN	2
GO:0097696	STAT cascade	3/69	166/18670	0.0235804904192344	0.0555533428800365	0.0273425094499346	EGF/FYN/PPP2CA	3
GO:0050768	negative regulation of neurogenesis	4/69	295/18670	0.0236775093459266	0.0557335302383737	0.0274311949239795	RHOA/CTNNA1/PTK2/TP73	4
GO:0050890	cognition	4/69	296/18670	0.0239366664824463	0.056276567853442	0.0276984697692347	EGFR/FYN/PRKCZ/KALRN	4
GO:0035051	cardiocyte differentiation	3/69	167/18670	0.0239496816030676	0.056276567853442	0.0276984697692347	EGFR/PAK1/VEGFA	3
GO:0045739	positive regulation of DNA repair	2/69	65/18670	0.0241073056061287	0.056549029745059	0.0278325713634875	EGFR/UBE2N	2
GO:0060675	ureteric bud morphogenesis	2/69	65/18670	0.0241073056061287	0.056549029745059	0.0278325713634875	FGF2/VEGFA	2
GO:0001906	cell killing	3/69	168/18670	0.0243220149681756	0.0569542265950204	0.0280320030830706	CRK/SYK/VAV1	3
GO:0071706	tumor necrosis factor superfamily cytokine production	3/69	168/18670	0.0243220149681756	0.0569542265950204	0.0280320030830706	CD86/PTPN11/SYK	3
GO:0048660	regulation of smooth muscle cell proliferation	3/69	169/18670	0.024697490094412	0.0577794782660449	0.0284381793893693	EGFR/FGF2/PAK1	3
GO:0006513	protein monoubiquitination	2/69	66/18670	0.0248021710316663	0.0577794782660449	0.0284381793893693	CBL/UBB	2
GO:0046888	negative regulation of hormone secretion	2/69	66/18670	0.0248021710316663	0.0577794782660449	0.0284381793893693	PTPN11/KALRN	2
GO:0051785	positive regulation of nuclear division	2/69	66/18670	0.0248021710316663	0.0577794782660449	0.0284381793893693	CD28/EGF	2
GO:0072171	mesonephric tubule morphogenesis	2/69	66/18670	0.0248021710316663	0.0577794782660449	0.0284381793893693	FGF2/VEGFA	2
GO:1905207	regulation of cardiocyte differentiation	2/69	66/18670	0.0248021710316663	0.0577794782660449	0.0284381793893693	EGFR/PAK1	2
GO:0009314	response to radiation	5/69	448/18670	0.024942963762859	0.0580576360655226	0.0285750844227391	CBL/EGFR/GNB1/HRAS/CXCL12	5
GO:0006022	aminoglycan metabolic process	3/69	170/18670	0.0250761064268247	0.0583175260003448	0.0287029982912917	EGF/FGF2/HGF	3
GO:0048659	smooth muscle cell proliferation	3/69	171/18670	0.0254578632769496	0.0591040555463142	0.0290901161572636	EGFR/FGF2/PAK1	3
GO:0060401	cytosolic calcium ion transport	3/69	171/18670	0.0254578632769496	0.0591040555463142	0.0290901161572636	FGF2/FYN/PLCG2	3
GO:0060038	cardiac muscle cell proliferation	2/69	67/18670	0.025505185723255	0.0591633111563367	0.0291192808662263	FGF2/TP73	2
GO:0140013	meiotic nuclear division	3/69	172/18670	0.0258427598240965	0.0598951752029016	0.0294794932057876	PLK1/UBB/RAD50	3
GO:0010812	negative regulation of cell-substrate adhesion	2/69	68/18670	0.0262162818332505	0.0604150825934374	0.0297353837067339	RHOA/SRC	2
GO:0031343	positive regulation of cell killing	2/69	68/18670	0.0262162818332505	0.0604150825934374	0.0297353837067339	SYK/VAV1	2
GO:0033047	regulation of mitotic sister chromatid segregation	2/69	68/18670	0.0262162818332505	0.0604150825934374	0.0297353837067339	CDC6/PLK1	2
GO:0046323	glucose import	2/69	68/18670	0.0262162818332505	0.0604150825934374	0.0297353837067339	PTPN11/RHOQ	2
GO:0071230	cellular response to amino acid stimulus	2/69	68/18670	0.0262162818332505	0.0604150825934374	0.0297353837067339	EGFR/FYN	2
GO:0071242	cellular response to ammonium ion	2/69	68/18670	0.0262162818332505	0.0604150825934374	0.0297353837067339	CRKL/GNB1	2
GO:0016570	histone modification	5/69	454/18670	0.0262229061514625	0.0604150825934374	0.0297353837067339	PRKCA/PRKCB/PRKCD/UBE2N/VEGFA	5
GO:0046488	phosphatidylinositol metabolic process	3/69	174/18670	0.0266219680732186	0.0612305265684027	0.030136732814375	FGF2/PIK3CB/PLCG2	3
GO:2001252	positive regulation of chromosome organization	3/69	174/18670	0.0266219680732186	0.0612305265684027	0.030136732814375	UBE2N/VEGFA/RAD50	3
GO:0042698	ovulation cycle	2/69	69/18670	0.0269353918913218	0.0617942972046047	0.0304142121369287	EGFR/SRC	2
GO:0050771	negative regulation of axonogenesis	2/69	69/18670	0.0269353918913218	0.0617942972046047	0.0304142121369287	RHOA/PTK2	2
GO:0070227	lymphocyte apoptotic process	2/69	69/18670	0.0269353918913218	0.0617942972046047	0.0304142121369287	BTK/CRKL	2
GO:0002695	negative regulation of leukocyte activation	3/69	175/18670	0.0270162774841347	0.0618752549299084	0.0304540582965728	BTK/CD80/CD86	3
GO:0032200	telomere organization	3/69	175/18670	0.0270162774841347	0.0618752549299084	0.0304540582965728	SRC/RAD50/POLA2	3
GO:0050796	regulation of insulin secretion	3/69	176/18670	0.0274137220124668	0.0627325814012099	0.0308760213311622	PRKCA/PTPN11/RAC1	3
GO:0007004	telomere maintenance via telomerase	2/69	70/18670	0.027662448802655	0.0630889798742904	0.0310514352327016	SRC/RAD50	2
GO:0033077	T cell differentiation in thymus	2/69	70/18670	0.027662448802655	0.0630889798742904	0.0310514352327016	CD28/SOS1	2
GO:0061515	myeloid cell development	2/69	70/18670	0.027662448802655	0.0630889798742904	0.0310514352327016	PTPN11/SRC	2
GO:0072091	regulation of stem cell proliferation	2/69	70/18670	0.027662448802655	0.0630889798742904	0.0310514352327016	CTNNA1/VEGFA	2
GO:0010950	positive regulation of endopeptidase activity	3/69	178/18670	0.0282180104453655	0.0642547062806632	0.0316251880193001	RHOA/FYN/SYK	3
GO:0002683	negative regulation of immune system process	5/69	463/18670	0.0282209321615882	0.0642547062806632	0.0316251880193001	BTK/CD80/CD86/CRK/CXCL12	5
GO:0043647	inositol phosphate metabolic process	2/69	71/18670	0.0283973858461657	0.0646022675494499	0.0317962523834511	FGF2/PLCG2	2
GO:0030177	positive regulation of Wnt signaling pathway	3/69	179/18670	0.0286248510514314	0.0650107495845899	0.0319973010211553	EGF/EGFR/SRC	3
GO:0051099	positive regulation of binding	3/69	179/18670	0.0286248510514314	0.0650107495845899	0.0319973010211553	EGF/MET/PPP2CA	3
GO:0030705	cytoskeleton-dependent intracellular transport	3/69	180/18670	0.029034820180359	0.0656863213702315	0.0323298071670573	CDC42/PRKCZ/UBB	3
GO:1901796	regulation of signal transduction by p53 class mediator	3/69	180/18670	0.029034820180359	0.0656863213702315	0.0323298071670573	TP73/UBB/RAD50	3
GO:0002532	production of molecular mediator involved in inflammatory response	2/69	72/18670	0.0291401366727188	0.0656863213702315	0.0323298071670573	BTK/SYK	2
GO:0032272	negative regulation of protein polymerization	2/69	72/18670	0.0291401366727188	0.0656863213702315	0.0323298071670573	PRKCD/SPTBN4	2
GO:0035019	somatic stem cell population maintenance	2/69	72/18670	0.0291401366727188	0.0656863213702315	0.0323298071670573	FGF2/SALL4	2
GO:0038034	signal transduction in absence of ligand	2/69	72/18670	0.0291401366727188	0.0656863213702315	0.0323298071670573	CTNNA1/FYN	2
GO:0051881	regulation of mitochondrial membrane potential	2/69	72/18670	0.0291401366727188	0.0656863213702315	0.0323298071670573	SRC/UBB	2
GO:0097192	extrinsic apoptotic signaling pathway in absence of ligand	2/69	72/18670	0.0291401366727188	0.0656863213702315	0.0323298071670573	CTNNA1/FYN	2
GO:1903747	regulation of establishment of protein localization to mitochondrion	2/69	72/18670	0.0291401366727188	0.0656863213702315	0.0323298071670573	RAC2/TP73	2
GO:0051961	negative regulation of nervous system development	4/69	315/18670	0.0291913783506043	0.0657472206170456	0.032359780849021	RHOA/CTNNA1/PTK2/TP73	4
GO:0051147	regulation of muscle cell differentiation	3/69	181/18670	0.0294479158778952	0.0662700196456115	0.0326170945701746	CDC42/CTNNA1/PAK1	3
GO:0010821	regulation of mitochondrion organization	3/69	182/18670	0.0298641360699597	0.0669885914230447	0.0329707646572717	HGF/RAC2/TP73	3
GO:0000281	mitotic cytokinesis	2/69	73/18670	0.0298906353033556	0.0669885914230447	0.0329707646572717	RHOA/PLK1	2
GO:0002312	B cell activation involved in immune response	2/69	73/18670	0.0298906353033556	0.0669885914230447	0.0329707646572717	CD28/PLCG2	2
GO:0046128	purine ribonucleoside metabolic process	2/69	73/18670	0.0298906353033556	0.0669885914230447	0.0329707646572717	RHOA/RHOQ	2
GO:1903524	positive regulation of blood circulation	2/69	73/18670	0.0298906353033556	0.0669885914230447	0.0329707646572717	RHOA/EGFR	2
GO:0002040	sprouting angiogenesis	3/69	183/18670	0.03028347856384	0.0678130039787637	0.0333765279637944	RHOA/FGF2/VEGFA	3
GO:0007204	positive regulation of cytosolic calcium ion concentration	4/69	319/18670	0.0303784377504171	0.0679695631118154	0.0334535839851428	FGF2/FYN/GNB1/PLCG2	4
GO:0014015	positive regulation of gliogenesis	2/69	74/18670	0.0306488161275299	0.0682930106486996	0.0336127799376333	CRKL/TP73	2
GO:0043507	positive regulation of JUN kinase activity	2/69	74/18670	0.0306488161275299	0.0682930106486996	0.0336127799376333	PAK1/SYK	2
GO:0060998	regulation of dendritic spine development	2/69	74/18670	0.0306488161275299	0.0682930106486996	0.0336127799376333	PAK3/KALRN	2
GO:0072078	nephron tubule morphogenesis	2/69	74/18670	0.0306488161275299	0.0682930106486996	0.0336127799376333	FGF2/VEGFA	2
GO:1900006	positive regulation of dendrite development	2/69	74/18670	0.0306488161275299	0.0682930106486996	0.0336127799376333	PAK3/KALRN	2
GO:0043401	steroid hormone mediated signaling pathway	3/69	184/18670	0.0307059410493786	0.0683641706382392	0.0336478038009252	RHOA/PAK1/SRC	3
GO:0016569	covalent chromatin modification	5/69	474/18670	0.0307919497157022	0.0684994684659146	0.0337143953315152	PRKCA/PRKCB/PRKCD/UBE2N/VEGFA	5
GO:0046173	polyol biosynthetic process	2/69	75/18670	0.0314146139013503	0.0697702636074178	0.0343398613496541	FGF2/PLCG2	2
GO:1902117	positive regulation of organelle assembly	2/69	75/18670	0.0314146139013503	0.0697702636074178	0.0343398613496541	RHOA/SRC	2
GO:0010498	proteasomal protein catabolic process	5/69	477/18670	0.0315180265195319	0.0699427015323055	0.0344247326705565	PLK1/RPS27A/UBA52/UBB/UBC	5
GO:0019933	cAMP-mediated signaling	3/69	187/18670	0.0319920236174065	0.0709365621712755	0.0349138957434544	GNB1/PRKCA/GNG2	3
GO:0007492	endoderm development	2/69	76/18670	0.0321879637458309	0.0711385452819097	0.0350133087548941	LAMB1/LAMC1	2
GO:0042278	purine nucleoside metabolic process	2/69	76/18670	0.0321879637458309	0.0711385452819097	0.0350133087548941	RHOA/RHOQ	2
GO:0042310	vasoconstriction	2/69	76/18670	0.0321879637458309	0.0711385452819097	0.0350133087548941	RHOA/EGFR	2
GO:0072088	nephron epithelium morphogenesis	2/69	76/18670	0.0321879637458309	0.0711385452819097	0.0350133087548941	FGF2/VEGFA	2
GO:0043902	positive regulation of multi-organism process	3/69	188/18670	0.0324269406602161	0.0715501763835988	0.0352159073152026	CD28/PRKCA/SYK	3
GO:1903046	meiotic cell cycle process	3/69	188/18670	0.0324269406602161	0.0715501763835988	0.0352159073152026	PLK1/UBB/RAD50	3
GO:0010506	regulation of autophagy	4/69	327/18670	0.0328376964747803	0.07239765087941	0.0356330213574725	HGF/MET/PIK3CB/PTK2	4
GO:0006278	RNA-dependent DNA biosynthetic process	2/69	77/18670	0.0329688011451502	0.0725099889043255	0.0356883124227549	SRC/RAD50	2
GO:0048678	response to axon injury	2/69	77/18670	0.0329688011451502	0.0725099889043255	0.0356883124227549	CTNNA1/LAMB2	2
GO:1901224	positive regulation of NIK/NF-kappaB signaling	2/69	77/18670	0.0329688011451502	0.0725099889043255	0.0356883124227549	RHOA/EGFR	2
GO:0043312	neutrophil degranulation	5/69	485/18670	0.0335068714082247	0.0735741496779303	0.0362120761514539	RHOA/NRAS/PRKCD/RAC1/SYK	5
GO:0050727	regulation of inflammatory response	5/69	485/18670	0.0335068714082247	0.0735741496779303	0.0362120761514539	BTK/CD28/EGFR/HGF/PRKCD	5
GO:0001910	regulation of leukocyte mediated cytotoxicity	2/69	78/18670	0.0337570619449162	0.0737654316574095	0.0363062222290861	CRK/VAV1	2
GO:0043407	negative regulation of MAP kinase activity	2/69	78/18670	0.0337570619449162	0.0737654316574095	0.0363062222290861	PPP2CA/PRKCD	2
GO:0061333	renal tubule morphogenesis	2/69	78/18670	0.0337570619449162	0.0737654316574095	0.0363062222290861	FGF2/VEGFA	2
GO:0072028	nephron morphogenesis	2/69	78/18670	0.0337570619449162	0.0737654316574095	0.0363062222290861	FGF2/VEGFA	2
GO:0072332	intrinsic apoptotic signaling pathway by p53 class mediator	2/69	78/18670	0.0337570619449162	0.0737654316574095	0.0363062222290861	TP73/UBB	2
GO:0090398	cellular senescence	2/69	78/18670	0.0337570619449162	0.0737654316574095	0.0363062222290861	HRAS/PRKCD	2
GO:0002283	neutrophil activation involved in immune response	5/69	488/18670	0.0342725366488096	0.0748315884673124	0.0368309683764571	RHOA/NRAS/PRKCD/RAC1/SYK	5
GO:0001570	vasculogenesis	2/69	79/18670	0.0345526823504404	0.0752616211068179	0.0370426238934771	PTK2/VEGFA	2
GO:0003151	outflow tract morphogenesis	2/69	79/18670	0.0345526823504404	0.0752616211068179	0.0370426238934771	CRKL/VEGFA	2
GO:0043537	negative regulation of blood vessel endothelial cell migration	2/69	79/18670	0.0345526823504404	0.0752616211068179	0.0370426238934771	RHOA/FGF2	2
GO:0007219	Notch signaling pathway	3/69	193/18670	0.0346480652369725	0.0754088605077332	0.0371150928845803	EGF/EGFR/MAML3	3
GO:1902115	regulation of organelle assembly	3/69	194/18670	0.0351015755757041	0.0763346763721641	0.0375707653555739	RHOA/PLK1/SRC	3
GO:0033045	regulation of sister chromatid segregation	2/69	80/18670	0.0353555989250184	0.0765129306451548	0.0376584993944465	CDC6/PLK1	2
GO:0140029	exocytic process	2/69	80/18670	0.0353555989250184	0.0765129306451548	0.0376584993944465	BTK/SYK	2
GO:0060070	canonical Wnt signaling pathway	4/69	335/18670	0.0354110108234912	0.0765129306451548	0.0376584993944465	CTNND1/EGF/EGFR/SRC	4
GO:0014855	striated muscle cell proliferation	2/69	81/18670	0.0361657485882187	0.0765129306451548	0.0376584993944465	FGF2/TP73	2
GO:0021766	hippocampus development	2/69	81/18670	0.0361657485882187	0.0765129306451548	0.0376584993944465	CRK/CRKL	2
GO:0032204	regulation of telomere maintenance	2/69	81/18670	0.0361657485882187	0.0765129306451548	0.0376584993944465	SRC/RAD50	2
GO:0001820	serotonin secretion	1/69	10/18670	0.0363576816917144	0.0765129306451548	0.0376584993944465	SYK	1
GO:0002934	desmosome organization	1/69	10/18670	0.0363576816917144	0.0765129306451548	0.0376584993944465	PRKCA	1
GO:0007016	cytoskeletal anchoring at plasma membrane	1/69	10/18670	0.0363576816917144	0.0765129306451548	0.0376584993944465	SPTBN4	1
GO:0007028	cytoplasm organization	1/69	10/18670	0.0363576816917144	0.0765129306451548	0.0376584993944465	SOS1	1
GO:0007084	mitotic nuclear envelope reassembly	1/69	10/18670	0.0363576816917144	0.0765129306451548	0.0376584993944465	PPP2CA	1
GO:0014041	regulation of neuron maturation	1/69	10/18670	0.0363576816917144	0.0765129306451548	0.0376584993944465	RAC3	1
GO:0021924	cell proliferation in external granule layer	1/69	10/18670	0.0363576816917144	0.0765129306451548	0.0376584993944465	EGF	1
GO:0021930	cerebellar granule cell precursor proliferation	1/69	10/18670	0.0363576816917144	0.0765129306451548	0.0376584993944465	EGF	1
GO:0021936	regulation of cerebellar granule cell precursor proliferation	1/69	10/18670	0.0363576816917144	0.0765129306451548	0.0376584993944465	EGF	1
GO:0032070	regulation of deoxyribonuclease activity	1/69	10/18670	0.0363576816917144	0.0765129306451548	0.0376584993944465	PRKCD	1
GO:0032463	negative regulation of protein homooligomerization	1/69	10/18670	0.0363576816917144	0.0765129306451548	0.0376584993944465	SRC	1
GO:0032836	glomerular basement membrane development	1/69	10/18670	0.0363576816917144	0.0765129306451548	0.0376584993944465	LAMB2	1
GO:0033182	regulation of histone ubiquitination	1/69	10/18670	0.0363576816917144	0.0765129306451548	0.0376584993944465	UBE2N	1
GO:0033314	mitotic DNA replication checkpoint	1/69	10/18670	0.0363576816917144	0.0765129306451548	0.0376584993944465	CDC6	1
GO:0035768	endothelial cell chemotaxis to fibroblast growth factor	1/69	10/18670	0.0363576816917144	0.0765129306451548	0.0376584993944465	FGF2	1
GO:0038063	collagen-activated tyrosine kinase receptor signaling pathway	1/69	10/18670	0.0363576816917144	0.0765129306451548	0.0376584993944465	SYK	1
GO:0045625	regulation of T-helper 1 cell differentiation	1/69	10/18670	0.0363576816917144	0.0765129306451548	0.0376584993944465	CD80	1
GO:0045741	positive regulation of epidermal growth factor-activated receptor activity	1/69	10/18670	0.0363576816917144	0.0765129306451548	0.0376584993944465	EGF	1
GO:0045792	negative regulation of cell size	1/69	10/18670	0.0363576816917144	0.0765129306451548	0.0376584993944465	RHOA	1
GO:0048304	positive regulation of isotype switching to IgG isotypes	1/69	10/18670	0.0363576816917144	0.0765129306451548	0.0376584993944465	CD28	1
GO:0050861	positive regulation of B cell receptor signaling pathway	1/69	10/18670	0.0363576816917144	0.0765129306451548	0.0376584993944465	PRKCB	1
GO:0072015	glomerular visceral epithelial cell development	1/69	10/18670	0.0363576816917144	0.0765129306451548	0.0376584993944465	LAMB2	1
GO:0090037	positive regulation of protein kinase C signaling	1/69	10/18670	0.0363576816917144	0.0765129306451548	0.0376584993944465	VEGFA	1
GO:0090154	positive regulation of sphingolipid biosynthetic process	1/69	10/18670	0.0363576816917144	0.0765129306451548	0.0376584993944465	PRKCD	1
GO:0097048	dendritic cell apoptotic process	1/69	10/18670	0.0363576816917144	0.0765129306451548	0.0376584993944465	CXCL12	1
GO:1901725	regulation of histone deacetylase activity	1/69	10/18670	0.0363576816917144	0.0765129306451548	0.0376584993944465	VEGFA	1
GO:1903800	positive regulation of production of miRNAs involved in gene silencing by miRNA	1/69	10/18670	0.0363576816917144	0.0765129306451548	0.0376584993944465	EGFR	1
GO:1904526	regulation of microtubule binding	1/69	10/18670	0.0363576816917144	0.0765129306451548	0.0376584993944465	PPP2CA	1
GO:2000304	positive regulation of ceramide biosynthetic process	1/69	10/18670	0.0363576816917144	0.0765129306451548	0.0376584993944465	PRKCD	1
GO:2000544	regulation of endothelial cell chemotaxis to fibroblast growth factor	1/69	10/18670	0.0363576816917144	0.0765129306451548	0.0376584993944465	FGF2	1
GO:2000628	regulation of miRNA metabolic process	1/69	10/18670	0.0363576816917144	0.0765129306451548	0.0376584993944465	HRAS	1
GO:2000665	regulation of interleukin-13 secretion	1/69	10/18670	0.0363576816917144	0.0765129306451548	0.0376584993944465	PRKCZ	1
GO:2000668	regulation of dendritic cell apoptotic process	1/69	10/18670	0.0363576816917144	0.0765129306451548	0.0376584993944465	CXCL12	1
GO:2000849	regulation of glucocorticoid secretion	1/69	10/18670	0.0363576816917144	0.0765129306451548	0.0376584993944465	PTPN11	1
GO:0006914	autophagy	5/69	496/18670	0.0363676052071664	0.0765129306451548	0.0376584993944465	HGF/MET/PIK3CB/PTK2/SRC	5
GO:0061919	process utilizing autophagic mechanism	5/69	496/18670	0.0363676052071664	0.0765129306451548	0.0376584993944465	HGF/MET/PIK3CB/PTK2/SRC	5
GO:0045930	negative regulation of mitotic cell cycle	4/69	338/18670	0.0364055155437535	0.0765333611043742	0.0376685549553779	CDC6/EGFR/HRAS/PLK1	4
GO:0010952	positive regulation of peptidase activity	3/69	197/18670	0.0364806149319124	0.076631879973073	0.037717044442396	RHOA/FYN/SYK	3
GO:0042119	neutrophil activation	5/69	498/18670	0.0369035376128761	0.0774603256622937	0.0381247927958154	RHOA/NRAS/PRKCD/RAC1/SYK	5
GO:0007626	locomotory behavior	3/69	198/18670	0.0369464517235856	0.077490471389344	0.0381396300636379	CXCL12/KALRN/SPTBN4	3
GO:0010833	telomere maintenance via telomere lengthening	2/69	82/18670	0.0369830686141787	0.0775073731419929	0.0381479488489272	SRC/RAD50	2
GO:0002446	neutrophil mediated immunity	5/69	499/18670	0.0371733349781604	0.0778460116749439	0.0383146215783671	RHOA/NRAS/PRKCD/RAC1/SYK	5
GO:0042509	regulation of tyrosine phosphorylation of STAT protein	2/69	83/18670	0.0378074966299076	0.0789911823353111	0.0388782571397858	FYN/PPP2CA	2
GO:0045913	positive regulation of carbohydrate metabolic process	2/69	83/18670	0.0378074966299076	0.0789911823353111	0.0388782571397858	EGF/SRC	2
GO:0048145	regulation of fibroblast proliferation	2/69	83/18670	0.0378074966299076	0.0789911823353111	0.0388782571397858	CDC6/EGFR	2
GO:0002718	regulation of cytokine production involved in immune response	2/69	84/18670	0.038638970613598	0.0804805573640099	0.0396113048500673	BTK/PRKCZ	2
GO:0048144	fibroblast proliferation	2/69	84/18670	0.038638970613598	0.0804805573640099	0.0396113048500673	CDC6/EGFR	2
GO:0050886	endocrine process	2/69	84/18670	0.038638970613598	0.0804805573640099	0.0396113048500673	RHOA/PTPN11	2
GO:0097756	negative regulation of blood vessel diameter	2/69	84/18670	0.038638970613598	0.0804805573640099	0.0396113048500673	RHOA/EGFR	2
GO:1901532	regulation of hematopoietic progenitor cell differentiation	2/69	85/18670	0.0394774288929433	0.08103632382882	0.0398848446413422	SOS1/TP73	2
GO:1904705	regulation of vascular smooth muscle cell proliferation	2/69	85/18670	0.0394774288929433	0.08103632382882	0.0398848446413422	FGF2/PAK1	2
GO:1990874	vascular smooth muscle cell proliferation	2/69	85/18670	0.0394774288929433	0.08103632382882	0.0398848446413422	FGF2/PAK1	2
GO:0034764	positive regulation of transmembrane transport	3/69	204/18670	0.0398058404725748	0.08103632382882	0.0398848446413422	PLCG2/PTPN11/RHOQ	3
GO:0001821	histamine secretion	1/69	11/18670	0.0399209892996066	0.08103632382882	0.0398848446413422	BTK	1
GO:0002328	pro-B cell differentiation	1/69	11/18670	0.0399209892996066	0.08103632382882	0.0398848446413422	SOS1	1
GO:0016264	gap junction assembly	1/69	11/18670	0.0399209892996066	0.08103632382882	0.0398848446413422	CTNNA1	1
GO:0021534	cell proliferation in hindbrain	1/69	11/18670	0.0399209892996066	0.08103632382882	0.0398848446413422	EGF	1
GO:0021892	cerebral cortex GABAergic interneuron differentiation	1/69	11/18670	0.0399209892996066	0.08103632382882	0.0398848446413422	RAC3	1
GO:0033148	positive regulation of intracellular estrogen receptor signaling pathway	1/69	11/18670	0.0399209892996066	0.08103632382882	0.0398848446413422	PAK1	1
GO:0033629	negative regulation of cell adhesion mediated by integrin	1/69	11/18670	0.0399209892996066	0.08103632382882	0.0398848446413422	PTPN11	1
GO:0035766	cell chemotaxis to fibroblast growth factor	1/69	11/18670	0.0399209892996066	0.08103632382882	0.0398848446413422	FGF2	1
GO:0035933	glucocorticoid secretion	1/69	11/18670	0.0399209892996066	0.08103632382882	0.0398848446413422	PTPN11	1
GO:0043117	positive regulation of vascular permeability	1/69	11/18670	0.0399209892996066	0.08103632382882	0.0398848446413422	VEGFA	1
GO:0043129	surfactant homeostasis	1/69	11/18670	0.0399209892996066	0.08103632382882	0.0398848446413422	VEGFA	1
GO:0045060	negative thymic T cell selection	1/69	11/18670	0.0399209892996066	0.08103632382882	0.0398848446413422	CD28	1
GO:0051974	negative regulation of telomerase activity	1/69	11/18670	0.0399209892996066	0.08103632382882	0.0398848446413422	SRC	1
GO:0060947	cardiac vascular smooth muscle cell differentiation	1/69	11/18670	0.0399209892996066	0.08103632382882	0.0398848446413422	VEGFA	1
GO:0072310	glomerular epithelial cell development	1/69	11/18670	0.0399209892996066	0.08103632382882	0.0398848446413422	LAMB2	1
GO:0072584	caveolin-mediated endocytosis	1/69	11/18670	0.0399209892996066	0.08103632382882	0.0398848446413422	SRC	1
GO:0072608	interleukin-10 secretion	1/69	11/18670	0.0399209892996066	0.08103632382882	0.0398848446413422	PRKCZ	1
GO:0072611	interleukin-13 secretion	1/69	11/18670	0.0399209892996066	0.08103632382882	0.0398848446413422	PRKCZ	1
GO:1902065	response to L-glutamate	1/69	11/18670	0.0399209892996066	0.08103632382882	0.0398848446413422	FYN	1
GO:1902563	regulation of neutrophil activation	1/69	11/18670	0.0399209892996066	0.08103632382882	0.0398848446413422	SYK	1
GO:1902946	protein localization to early endosome	1/69	11/18670	0.0399209892996066	0.08103632382882	0.0398848446413422	EGF	1
GO:1903977	positive regulation of glial cell migration	1/69	11/18670	0.0399209892996066	0.08103632382882	0.0398848446413422	CRKL	1
GO:1904396	regulation of neuromuscular junction development	1/69	11/18670	0.0399209892996066	0.08103632382882	0.0398848446413422	CRKL	1
GO:1904847	regulation of cell chemotaxis to fibroblast growth factor	1/69	11/18670	0.0399209892996066	0.08103632382882	0.0398848446413422	FGF2	1
GO:1904995	negative regulation of leukocyte adhesion to vascular endothelial cell	1/69	11/18670	0.0399209892996066	0.08103632382882	0.0398848446413422	CXCL12	1
GO:1905668	positive regulation of protein localization to endosome	1/69	11/18670	0.0399209892996066	0.08103632382882	0.0398848446413422	EGF	1
GO:1905941	positive regulation of gonad development	1/69	11/18670	0.0399209892996066	0.08103632382882	0.0398848446413422	SRC	1
GO:2000392	regulation of lamellipodium morphogenesis	1/69	11/18670	0.0399209892996066	0.08103632382882	0.0398848446413422	SRC	1
GO:2000551	regulation of T-helper 2 cell cytokine production	1/69	11/18670	0.0399209892996066	0.08103632382882	0.0398848446413422	PRKCZ	1
GO:2001241	positive regulation of extrinsic apoptotic signaling pathway in absence of ligand	1/69	11/18670	0.0399209892996066	0.08103632382882	0.0398848446413422	CTNNA1	1
GO:0001776	leukocyte homeostasis	2/69	86/18670	0.0403228101434641	0.081547024388496	0.0401362036803325	PIK3CB/SOS1	2
GO:0001942	hair follicle development	2/69	86/18670	0.0403228101434641	0.081547024388496	0.0401362036803325	EGFR/SOS1	2
GO:0006303	double-strand break repair via nonhomologous end joining	2/69	86/18670	0.0403228101434641	0.081547024388496	0.0401362036803325	UBE2N/RAD50	2
GO:0007260	tyrosine phosphorylation of STAT protein	2/69	86/18670	0.0403228101434641	0.081547024388496	0.0401362036803325	FYN/PPP2CA	2
GO:0032760	positive regulation of tumor necrosis factor production	2/69	86/18670	0.0403228101434641	0.081547024388496	0.0401362036803325	PTPN11/SYK	2
GO:0000956	nuclear-transcribed mRNA catabolic process	3/69	207/18670	0.0412767196660491	0.0833519473018282	0.0410245592545553	PPP2CA/RPS27A/UBA52	3
GO:0030073	insulin secretion	3/69	207/18670	0.0412767196660491	0.0833519473018282	0.0410245592545553	PRKCA/PTPN11/RAC1	3
GO:0022404	molting cycle process	2/69	88/18670	0.0420340979892519	0.0846294821534344	0.0416533424553808	EGFR/SOS1	2
GO:0022405	hair cycle process	2/69	88/18670	0.0420340979892519	0.0846294821534344	0.0416533424553808	EGFR/SOS1	2
GO:0043506	regulation of JUN kinase activity	2/69	88/18670	0.0420340979892519	0.0846294821534344	0.0416533424553808	PAK1/SYK	2
GO:0098773	skin epidermis development	2/69	88/18670	0.0420340979892519	0.0846294821534344	0.0416533424553808	EGFR/SOS1	2
GO:0050707	regulation of cytokine secretion	3/69	210/18670	0.0427748887106727	0.0852464869418758	0.0419570228170657	PRKCZ/SRC/SYK	3
GO:0055013	cardiac muscle cell development	2/69	89/18670	0.0428998836597259	0.0852464869418758	0.0419570228170657	PAK1/VEGFA	2
GO:0022412	cellular process involved in reproduction in multicellular organism	4/69	357/18670	0.0430792128074897	0.0852464869418758	0.0419570228170657	PLK1/SOS1/SRC/UBB	4
GO:0051480	regulation of cytosolic calcium ion concentration	4/69	357/18670	0.0430792128074897	0.0852464869418758	0.0419570228170657	FGF2/FYN/GNB1/PLCG2	4
GO:0010960	magnesium ion homeostasis	1/69	12/18670	0.0434713109534105	0.0852464869418758	0.0419570228170657	EGFR	1
GO:0030950	establishment or maintenance of actin cytoskeleton polarity	1/69	12/18670	0.0434713109534105	0.0852464869418758	0.0419570228170657	RHOA	1
GO:0031581	hemidesmosome assembly	1/69	12/18670	0.0434713109534105	0.0852464869418758	0.0419570228170657	LAMC1	1
GO:0032429	regulation of phospholipase A2 activity	1/69	12/18670	0.0434713109534105	0.0852464869418758	0.0419570228170657	EGFR	1
GO:0038110	interleukin-2-mediated signaling pathway	1/69	12/18670	0.0434713109534105	0.0852464869418758	0.0419570228170657	SYK	1
GO:0042659	regulation of cell fate specification	1/69	12/18670	0.0434713109534105	0.0852464869418758	0.0419570228170657	FGF2	1
GO:0043383	negative T cell selection	1/69	12/18670	0.0434713109534105	0.0852464869418758	0.0419570228170657	CD28	1
GO:0045161	neuronal ion channel clustering	1/69	12/18670	0.0434713109534105	0.0852464869418758	0.0419570228170657	SPTBN4	1
GO:0045416	positive regulation of interleukin-8 biosynthetic process	1/69	12/18670	0.0434713109534105	0.0852464869418758	0.0419570228170657	SYK	1
GO:0048302	regulation of isotype switching to IgG isotypes	1/69	12/18670	0.0434713109534105	0.0852464869418758	0.0419570228170657	CD28	1
GO:0051608	histamine transport	1/69	12/18670	0.0434713109534105	0.0852464869418758	0.0419570228170657	BTK	1
GO:0051988	regulation of attachment of spindle microtubules to kinetochore	1/69	12/18670	0.0434713109534105	0.0852464869418758	0.0419570228170657	CDC42	1
GO:0060019	radial glial cell differentiation	1/69	12/18670	0.0434713109534105	0.0852464869418758	0.0419570228170657	RHOA	1
GO:0060081	membrane hyperpolarization	1/69	12/18670	0.0434713109534105	0.0852464869418758	0.0419570228170657	PRKCZ	1
GO:0070486	leukocyte aggregation	1/69	12/18670	0.0434713109534105	0.0852464869418758	0.0419570228170657	RAC2	1
GO:0070493	thrombin-activated receptor signaling pathway	1/69	12/18670	0.0434713109534105	0.0852464869418758	0.0419570228170657	MET	1
GO:0070572	positive regulation of neuron projection regeneration	1/69	12/18670	0.0434713109534105	0.0852464869418758	0.0419570228170657	HGF	1
GO:0071340	skeletal muscle acetylcholine-gated channel clustering	1/69	12/18670	0.0434713109534105	0.0852464869418758	0.0419570228170657	CRKL	1
GO:0071639	positive regulation of monocyte chemotactic protein-1 production	1/69	12/18670	0.0434713109534105	0.0852464869418758	0.0419570228170657	SYK	1
GO:0071679	commissural neuron axon guidance	1/69	12/18670	0.0434713109534105	0.0852464869418758	0.0419570228170657	VEGFA	1
GO:0072520	seminiferous tubule development	1/69	12/18670	0.0434713109534105	0.0852464869418758	0.0419570228170657	UBB	1
GO:0072697	protein localization to cell cortex	1/69	12/18670	0.0434713109534105	0.0852464869418758	0.0419570228170657	PLK1	1
GO:0090331	negative regulation of platelet aggregation	1/69	12/18670	0.0434713109534105	0.0852464869418758	0.0419570228170657	PRKCD	1
GO:0098885	modification of postsynaptic actin cytoskeleton	1/69	12/18670	0.0434713109534105	0.0852464869418758	0.0419570228170657	RHOA	1
GO:0098962	regulation of postsynaptic neurotransmitter receptor activity	1/69	12/18670	0.0434713109534105	0.0852464869418758	0.0419570228170657	SRC	1
GO:0150065	regulation of deacetylase activity	1/69	12/18670	0.0434713109534105	0.0852464869418758	0.0419570228170657	VEGFA	1
GO:1902950	regulation of dendritic spine maintenance	1/69	12/18670	0.0434713109534105	0.0852464869418758	0.0419570228170657	FYN	1
GO:1903909	regulation of receptor clustering	1/69	12/18670	0.0434713109534105	0.0852464869418758	0.0419570228170657	CRKL	1
GO:1904424	regulation of GTP binding	1/69	12/18670	0.0434713109534105	0.0852464869418758	0.0419570228170657	MET	1
GO:1904668	positive regulation of ubiquitin protein ligase activity	1/69	12/18670	0.0434713109534105	0.0852464869418758	0.0419570228170657	PLK1	1
GO:1905244	regulation of modification of synaptic structure	1/69	12/18670	0.0434713109534105	0.0852464869418758	0.0419570228170657	RHOA	1
GO:1905666	regulation of protein localization to endosome	1/69	12/18670	0.0434713109534105	0.0852464869418758	0.0419570228170657	EGF	1
GO:0015844	monoamine transport	2/69	90/18670	0.0437723504484917	0.085651160142182	0.0421561968042621	CXCL12/SYK	2
GO:0031058	positive regulation of histone modification	2/69	90/18670	0.0437723504484917	0.085651160142182	0.0421561968042621	UBE2N/VEGFA	2
GO:0051304	chromosome separation	2/69	90/18670	0.0437723504484917	0.085651160142182	0.0421561968042621	CDC6/PLK1	2
GO:0048814	regulation of dendrite morphogenesis	2/69	91/18670	0.0446514387453422	0.0871827372337113	0.0429100157272542	PAK3/KALRN	2
GO:0051899	membrane depolarization	2/69	91/18670	0.0446514387453422	0.0871827372337113	0.0429100157272542	PRKCZ/SRC	2
GO:1901992	positive regulation of mitotic cell cycle phase transition	2/69	91/18670	0.0446514387453422	0.0871827372337113	0.0429100157272542	CDC6/EGFR	2
GO:0045732	positive regulation of protein catabolic process	3/69	214/18670	0.044814665311039	0.0874385346183752	0.0430359153049366	EGF/PLK1/PTK2	3
GO:0045861	negative regulation of proteolysis	4/69	363/18670	0.0453215345914938	0.0883211457193395	0.0434703230492347	HGF/PAK2/SRC/VEGFA	4
GO:0019935	cyclic-nucleotide-mediated signaling	3/69	215/18670	0.0453321134808548	0.0883211457193395	0.0434703230492347	GNB1/PRKCA/GNG2	3
GO:0006672	ceramide metabolic process	2/69	92/18670	0.0455370892780032	0.0886568581782645	0.0436355556095946	PPP2CA/PRKCD	2
GO:0006869	lipid transport	4/69	365/18670	0.0460833590762725	0.0890311190339817	0.0438197611038757	EGF/PRKCD/PTPN11/SYK	4
GO:0032102	negative regulation of response to external stimulus	4/69	365/18670	0.0460833590762725	0.0890311190339817	0.0438197611038757	CRK/FGF2/HGF/PRKCD	4
GO:0017157	regulation of exocytosis	3/69	217/18670	0.0463759765304283	0.0890311190339817	0.0438197611038757	PRKCB/RAC2/SYK	3
GO:0046474	glycerophospholipid biosynthetic process	3/69	217/18670	0.0463759765304283	0.0890311190339817	0.0438197611038757	FGF2/PIK3CB/PLCG2	3
GO:0060348	bone development	3/69	217/18670	0.0463759765304283	0.0890311190339817	0.0438197611038757	RHOA/PTPN11/SRC	3
GO:0007589	body fluid secretion	2/69	93/18670	0.04642924311051	0.0890311190339817	0.0438197611038757	VEGFA/KALRN	2
GO:0072080	nephron tubule development	2/69	93/18670	0.04642924311051	0.0890311190339817	0.0438197611038757	FGF2/VEGFA	2
GO:0016064	immunoglobulin mediated immune response	3/69	218/18670	0.046902380189975	0.0890311190339817	0.0438197611038757	BTK/CD28/PRKCD	3
GO:0000722	telomere maintenance via recombination	1/69	13/18670	0.0470086932850758	0.0890311190339817	0.0438197611038757	RAD50	1
GO:0001833	inner cell mass cell proliferation	1/69	13/18670	0.0470086932850758	0.0890311190339817	0.0438197611038757	SALL4	1
GO:0002281	macrophage activation involved in immune response	1/69	13/18670	0.0470086932850758	0.0890311190339817	0.0438197611038757	SYK	1
GO:0002864	regulation of acute inflammatory response to antigenic stimulus	1/69	13/18670	0.0470086932850758	0.0890311190339817	0.0438197611038757	BTK	1
GO:0003084	positive regulation of systemic arterial blood pressure	1/69	13/18670	0.0470086932850758	0.0890311190339817	0.0438197611038757	RHOA	1
GO:0007171	activation of transmembrane receptor protein tyrosine kinase activity	1/69	13/18670	0.0470086932850758	0.0890311190339817	0.0438197611038757	EGF	1
GO:0007494	midgut development	1/69	13/18670	0.0470086932850758	0.0890311190339817	0.0438197611038757	EGFR	1
GO:0010459	negative regulation of heart rate	1/69	13/18670	0.0470086932850758	0.0890311190339817	0.0438197611038757	SPTBN4	1
GO:0014842	regulation of skeletal muscle satellite cell proliferation	1/69	13/18670	0.0470086932850758	0.0890311190339817	0.0438197611038757	FGF2	1
GO:0031274	positive regulation of pseudopodium assembly	1/69	13/18670	0.0470086932850758	0.0890311190339817	0.0438197611038757	CDC42	1
GO:0032488	Cdc42 protein signal transduction	1/69	13/18670	0.0470086932850758	0.0890311190339817	0.0438197611038757	CDC42	1
GO:0032754	positive regulation of interleukin-5 production	1/69	13/18670	0.0470086932850758	0.0890311190339817	0.0438197611038757	PRKCZ	1
GO:0033605	positive regulation of catecholamine secretion	1/69	13/18670	0.0470086932850758	0.0890311190339817	0.0438197611038757	CXCL12	1
GO:0033623	regulation of integrin activation	1/69	13/18670	0.0470086932850758	0.0890311190339817	0.0438197611038757	SRC	1
GO:0035745	T-helper 2 cell cytokine production	1/69	13/18670	0.0470086932850758	0.0890311190339817	0.0438197611038757	PRKCZ	1
GO:0038007	netrin-activated signaling pathway	1/69	13/18670	0.0470086932850758	0.0890311190339817	0.0438197611038757	PTK2	1
GO:0038065	collagen-activated signaling pathway	1/69	13/18670	0.0470086932850758	0.0890311190339817	0.0438197611038757	SYK	1
GO:0042532	negative regulation of tyrosine phosphorylation of STAT protein	1/69	13/18670	0.0470086932850758	0.0890311190339817	0.0438197611038757	PPP2CA	1
GO:0042711	maternal behavior	1/69	13/18670	0.0470086932850758	0.0890311190339817	0.0438197611038757	KALRN	1
GO:0045602	negative regulation of endothelial cell differentiation	1/69	13/18670	0.0470086932850758	0.0890311190339817	0.0438197611038757	VEGFA	1
GO:0048291	isotype switching to IgG isotypes	1/69	13/18670	0.0470086932850758	0.0890311190339817	0.0438197611038757	CD28	1
GO:0048875	chemical homeostasis within a tissue	1/69	13/18670	0.0470086932850758	0.0890311190339817	0.0438197611038757	VEGFA	1
GO:0060746	parental behavior	1/69	13/18670	0.0470086932850758	0.0890311190339817	0.0438197611038757	KALRN	1
GO:0061052	negative regulation of cell growth involved in cardiac muscle cell development	1/69	13/18670	0.0470086932850758	0.0890311190339817	0.0438197611038757	PAK1	1
GO:0070208	protein heterotrimerization	1/69	13/18670	0.0470086932850758	0.0890311190339817	0.0438197611038757	GNB1	1
GO:0071352	cellular response to interleukin-2	1/69	13/18670	0.0470086932850758	0.0890311190339817	0.0438197611038757	SYK	1
GO:0098703	calcium ion import across plasma membrane	1/69	13/18670	0.0470086932850758	0.0890311190339817	0.0438197611038757	FYN	1
GO:1901550	regulation of endothelial cell development	1/69	13/18670	0.0470086932850758	0.0890311190339817	0.0438197611038757	VEGFA	1
GO:1902947	regulation of tau-protein kinase activity	1/69	13/18670	0.0470086932850758	0.0890311190339817	0.0438197611038757	HGF	1
GO:1903140	regulation of establishment of endothelial barrier	1/69	13/18670	0.0470086932850758	0.0890311190339817	0.0438197611038757	VEGFA	1
GO:2000194	regulation of female gonad development	1/69	13/18670	0.0470086932850758	0.0890311190339817	0.0438197611038757	SRC	1
GO:0000726	non-recombinational repair	2/69	94/18670	0.0473278416415897	0.0895106356900868	0.0440557719003685	UBE2N/RAD50	2
GO:0060993	kidney morphogenesis	2/69	94/18670	0.0473278416415897	0.0895106356900868	0.0440557719003685	FGF2/VEGFA	2
GO:0002702	positive regulation of production of molecular mediator of immune response	2/69	95/18670	0.048232826603053	0.0909054801393651	0.0447422930988847	CD28/PRKCZ	2
GO:0044070	regulation of anion transport	2/69	95/18670	0.048232826603053	0.0909054801393651	0.0447422930988847	PRKCD/SYK	2
GO:0055006	cardiac cell development	2/69	95/18670	0.048232826603053	0.0909054801393651	0.0447422930988847	PAK1/VEGFA	2
GO:0061326	renal tubule development	2/69	95/18670	0.048232826603053	0.0909054801393651	0.0447422930988847	FGF2/VEGFA	2
GO:1903076	regulation of protein localization to plasma membrane	2/69	95/18670	0.048232826603053	0.0909054801393651	0.0447422930988847	EGFR/RHOQ	2
GO:0007188	adenylate cyclase-modulating G protein-coupled receptor signaling pathway	3/69	221/18670	0.0484994106942777	0.091281137742212	0.0449271860508347	GNB1/PRKCA/GNG2	3
GO:0019724	B cell mediated immunity	3/69	221/18670	0.0484994106942777	0.091281137742212	0.0449271860508347	BTK/CD28/PRKCD	3
GO:0032755	positive regulation of interleukin-6 production	2/69	96/18670	0.0491441400581902	0.0923025578670784	0.0454299134830402	PTPN11/SYK	2
GO:0090277	positive regulation of peptide hormone secretion	2/69	96/18670	0.0491441400581902	0.0923025578670784	0.0454299134830402	EGFR/RAC1	2
GO:0097327	response to antineoplastic agent	2/69	96/18670	0.0491441400581902	0.0923025578670784	0.0454299134830402	CTNNA1/EGFR	2
GO:0001657	ureteric bud development	2/69	97/18670	0.0500617244001768	0.0928551509918456	0.0457018914046666	FGF2/VEGFA	2
GO:0010596	negative regulation of endothelial cell migration	2/69	97/18670	0.0500617244001768	0.0928551509918456	0.0457018914046666	RHOA/FGF2	2
GO:0010771	negative regulation of cell morphogenesis involved in differentiation	2/69	97/18670	0.0500617244001768	0.0928551509918456	0.0457018914046666	RHOA/PTK2	2
GO:0090630	activation of GTPase activity	2/69	97/18670	0.0500617244001768	0.0928551509918456	0.0457018914046666	CRK/CRKL	2
GO:0120162	positive regulation of cold-induced thermogenesis	2/69	97/18670	0.0500617244001768	0.0928551509918456	0.0457018914046666	SYK/VEGFA	2
GO:1990868	response to chemokine	2/69	97/18670	0.0500617244001768	0.0928551509918456	0.0457018914046666	RHOA/CXCL12	2
GO:1990869	cellular response to chemokine	2/69	97/18670	0.0500617244001768	0.0928551509918456	0.0457018914046666	RHOA/CXCL12	2
GO:0006684	sphingomyelin metabolic process	1/69	14/18670	0.0505331827615902	0.0928551509918456	0.0457018914046666	PRKCD	1
GO:0007175	negative regulation of epidermal growth factor-activated receptor activity	1/69	14/18670	0.0505331827615902	0.0928551509918456	0.0457018914046666	CBL	1
GO:0014841	skeletal muscle satellite cell proliferation	1/69	14/18670	0.0505331827615902	0.0928551509918456	0.0457018914046666	FGF2	1
GO:0014857	regulation of skeletal muscle cell proliferation	1/69	14/18670	0.0505331827615902	0.0928551509918456	0.0457018914046666	FGF2	1
GO:0030213	hyaluronan biosynthetic process	1/69	14/18670	0.0505331827615902	0.0928551509918456	0.0457018914046666	EGF	1
GO:0031272	regulation of pseudopodium assembly	1/69	14/18670	0.0505331827615902	0.0928551509918456	0.0457018914046666	CDC42	1
GO:0035020	regulation of Rac protein signal transduction	1/69	14/18670	0.0505331827615902	0.0928551509918456	0.0457018914046666	CRK	1
GO:0035791	platelet-derived growth factor receptor-beta signaling pathway	1/69	14/18670	0.0505331827615902	0.0928551509918456	0.0457018914046666	SRC	1
GO:0036092	phosphatidylinositol-3-phosphate biosynthetic process	1/69	14/18670	0.0505331827615902	0.0928551509918456	0.0457018914046666	PIK3CB	1
GO:0038166	angiotensin-activated signaling pathway	1/69	14/18670	0.0505331827615902	0.0928551509918456	0.0457018914046666	SRC	1
GO:0045651	positive regulation of macrophage differentiation	1/69	14/18670	0.0505331827615902	0.0928551509918456	0.0457018914046666	PRKCA	1
GO:0045953	negative regulation of natural killer cell mediated cytotoxicity	1/69	14/18670	0.0505331827615902	0.0928551509918456	0.0457018914046666	CRK	1
GO:0046479	glycosphingolipid catabolic process	1/69	14/18670	0.0505331827615902	0.0928551509918456	0.0457018914046666	PRKCD	1
GO:0046629	gamma-delta T cell activation	1/69	14/18670	0.0505331827615902	0.0928551509918456	0.0457018914046666	SYK	1
GO:0046940	nucleoside monophosphate phosphorylation	1/69	14/18670	0.0505331827615902	0.0928551509918456	0.0457018914046666	RAD50	1
GO:0051645	Golgi localization	1/69	14/18670	0.0505331827615902	0.0928551509918456	0.0457018914046666	CDC42	1
GO:0051712	positive regulation of killing of cells of other organism	1/69	14/18670	0.0505331827615902	0.0928551509918456	0.0457018914046666	SYK	1
GO:0070669	response to interleukin-2	1/69	14/18670	0.0505331827615902	0.0928551509918456	0.0457018914046666	SYK	1
GO:0072425	signal transduction involved in G2 DNA damage checkpoint	1/69	14/18670	0.0505331827615902	0.0928551509918456	0.0457018914046666	PLK1	1
GO:0097154	GABAergic neuron differentiation	1/69	14/18670	0.0505331827615902	0.0928551509918456	0.0457018914046666	RAC3	1
GO:0099171	presynaptic modulation of chemical synaptic transmission	1/69	14/18670	0.0505331827615902	0.0928551509918456	0.0457018914046666	PRKCB	1
GO:0106070	regulation of adenylate cyclase-activating G protein-coupled receptor signaling pathway	1/69	14/18670	0.0505331827615902	0.0928551509918456	0.0457018914046666	PRKCA	1
GO:1901626	regulation of postsynaptic membrane organization	1/69	14/18670	0.0505331827615902	0.0928551509918456	0.0457018914046666	CRKL	1
GO:1902656	calcium ion import into cytosol	1/69	14/18670	0.0505331827615902	0.0928551509918456	0.0457018914046666	FYN	1
GO:2001044	regulation of integrin-mediated signaling pathway	1/69	14/18670	0.0505331827615902	0.0928551509918456	0.0457018914046666	CTNNA1	1
GO:0045665	negative regulation of neuron differentiation	3/69	225/18670	0.0506701415540109	0.0930438187940362	0.0457947508240437	RHOA/PTK2/TP73	3
GO:0009119	ribonucleoside metabolic process	2/69	98/18670	0.0509855223504843	0.0933702480831407	0.0459554143495736	RHOA/RHOQ	2
GO:0072163	mesonephric epithelium development	2/69	98/18670	0.0509855223504843	0.0933702480831407	0.0459554143495736	FGF2/VEGFA	2
GO:0072164	mesonephric tubule development	2/69	98/18670	0.0509855223504843	0.0933702480831407	0.0459554143495736	FGF2/VEGFA	2
GO:2001243	negative regulation of intrinsic apoptotic signaling pathway	2/69	98/18670	0.0509855223504843	0.0933702480831407	0.0459554143495736	CXCL12/SRC	2
GO:0030838	positive regulation of actin filament polymerization	2/69	99/18670	0.0519154769572991	0.0950091736089749	0.0467620685373266	RHOA/RAC3	2
GO:0061640	cytoskeleton-dependent cytokinesis	2/69	100/18670	0.0528515315939477	0.0966570463247804	0.0475731263957438	RHOA/PLK1	2
GO:0009743	response to carbohydrate	3/69	230/18670	0.0534494640486371	0.0974883094492184	0.0479822614478758	RHOA/PRKCB/RAC1	3
GO:0000018	regulation of DNA recombination	2/69	101/18670	0.0537936299573289	0.0974883094492184	0.0479822614478758	CD28/RAD50	2
GO:0002716	negative regulation of natural killer cell mediated immunity	1/69	15/18670	0.0540448256855529	0.0974883094492184	0.0479822614478758	CRK	1
GO:0009415	response to water	1/69	15/18670	0.0540448256855529	0.0974883094492184	0.0479822614478758	COL18A1	1
GO:0010455	positive regulation of cell fate commitment	1/69	15/18670	0.0540448256855529	0.0974883094492184	0.0479822614478758	FGF2	1
GO:0014856	skeletal muscle cell proliferation	1/69	15/18670	0.0540448256855529	0.0974883094492184	0.0479822614478758	FGF2	1
GO:0032486	Rap protein signal transduction	1/69	15/18670	0.0540448256855529	0.0974883094492184	0.0479822614478758	CBL	1
GO:0032736	positive regulation of interleukin-13 production	1/69	15/18670	0.0540448256855529	0.0974883094492184	0.0479822614478758	PRKCZ	1
GO:0033008	positive regulation of mast cell activation involved in immune response	1/69	15/18670	0.0540448256855529	0.0974883094492184	0.0479822614478758	SYK	1
GO:0034111	negative regulation of homotypic cell-cell adhesion	1/69	15/18670	0.0540448256855529	0.0974883094492184	0.0479822614478758	PRKCD	1
GO:0043306	positive regulation of mast cell degranulation	1/69	15/18670	0.0540448256855529	0.0974883094492184	0.0479822614478758	SYK	1
GO:0043652	engulfment of apoptotic cell	1/69	15/18670	0.0540448256855529	0.0974883094492184	0.0479822614478758	RAC3	1
GO:0045410	positive regulation of interleukin-6 biosynthetic process	1/69	15/18670	0.0540448256855529	0.0974883094492184	0.0479822614478758	SYK	1
GO:0048569	post-embryonic animal organ development	1/69	15/18670	0.0540448256855529	0.0974883094492184	0.0479822614478758	VEGFA	1
GO:0050961	detection of temperature stimulus involved in sensory perception	1/69	15/18670	0.0540448256855529	0.0974883094492184	0.0479822614478758	CXCL12	1
GO:0050965	detection of temperature stimulus involved in sensory perception of pain	1/69	15/18670	0.0540448256855529	0.0974883094492184	0.0479822614478758	CXCL12	1
GO:0060841	venous blood vessel development	1/69	15/18670	0.0540448256855529	0.0974883094492184	0.0479822614478758	VEGFA	1
GO:0090136	epithelial cell-cell adhesion	1/69	15/18670	0.0540448256855529	0.0974883094492184	0.0479822614478758	CTNNA1	1
GO:1900029	positive regulation of ruffle assembly	1/69	15/18670	0.0540448256855529	0.0974883094492184	0.0479822614478758	HRAS	1
GO:1903729	regulation of plasma membrane organization	1/69	15/18670	0.0540448256855529	0.0974883094492184	0.0479822614478758	PRKCD	1
GO:0042692	muscle cell differentiation	4/69	385/18670	0.0540963132021086	0.0974883094492184	0.0479822614478758	CDC42/CTNNA1/PAK1/VEGFA	4
GO:0048545	response to steroid hormone	4/69	385/18670	0.0540963132021086	0.0974883094492184	0.0479822614478758	RHOA/EGFR/PAK1/SRC	4
GO:0001823	mesonephros development	2/69	102/18670	0.0547417160663531	0.0985205685703464	0.0484903236689949	FGF2/VEGFA	2
GO:0002367	cytokine production involved in immune response	2/69	102/18670	0.0547417160663531	0.0985205685703464	0.0484903236689949	BTK/PRKCZ	2
GO:0032091	negative regulation of protein binding	2/69	103/18670	0.0556957342603886	0.100104783299798	0.0492700500358544	MET/PRKCD	2
GO:1905269	positive regulation of chromatin organization	2/69	103/18670	0.0556957342603886	0.100104783299798	0.0492700500358544	UBE2N/VEGFA	2
GO:0008630	intrinsic apoptotic signaling pathway in response to DNA damage	2/69	104/18670	0.0566556291977139	0.101628141204624	0.0500198236003054	CXCL12/TP73	2
GO:0019233	sensory perception of pain	2/69	104/18670	0.0566556291977139	0.101628141204624	0.0500198236003054	FYN/CXCL12	2
GO:0046822	regulation of nucleocytoplasmic transport	2/69	104/18670	0.0566556291977139	0.101628141204624	0.0500198236003054	PRKCD/PTPN11	2
GO:0000076	DNA replication checkpoint	1/69	16/18670	0.0575436681957487	0.101940936999518	0.0501737769275836	CDC6	1
GO:0001780	neutrophil homeostasis	1/69	16/18670	0.0575436681957487	0.101940936999518	0.0501737769275836	PIK3CB	1
GO:0006837	serotonin transport	1/69	16/18670	0.0575436681957487	0.101940936999518	0.0501737769275836	SYK	1
GO:0007567	parturition	1/69	16/18670	0.0575436681957487	0.101940936999518	0.0501737769275836	KALRN	1
GO:0019377	glycolipid catabolic process	1/69	16/18670	0.0575436681957487	0.101940936999518	0.0501737769275836	PRKCD	1
GO:0030214	hyaluronan catabolic process	1/69	16/18670	0.0575436681957487	0.101940936999518	0.0501737769275836	FGF2	1
GO:0030889	negative regulation of B cell proliferation	1/69	16/18670	0.0575436681957487	0.101940936999518	0.0501737769275836	BTK	1
GO:0030952	establishment or maintenance of cytoskeleton polarity	1/69	16/18670	0.0575436681957487	0.101940936999518	0.0501737769275836	RHOA	1
GO:0031269	pseudopodium assembly	1/69	16/18670	0.0575436681957487	0.101940936999518	0.0501737769275836	CDC42	1
GO:0035970	peptidyl-threonine dephosphorylation	1/69	16/18670	0.0575436681957487	0.101940936999518	0.0501737769275836	PPP2CA	1
GO:0071732	cellular response to nitric oxide	1/69	16/18670	0.0575436681957487	0.101940936999518	0.0501737769275836	CRK	1
GO:0072224	metanephric glomerulus development	1/69	16/18670	0.0575436681957487	0.101940936999518	0.0501737769275836	LAMB2	1
GO:0086103	G protein-coupled receptor signaling pathway involved in heart process	1/69	16/18670	0.0575436681957487	0.101940936999518	0.0501737769275836	SRC	1
GO:0090036	regulation of protein kinase C signaling	1/69	16/18670	0.0575436681957487	0.101940936999518	0.0501737769275836	VEGFA	1
GO:0090153	regulation of sphingolipid biosynthetic process	1/69	16/18670	0.0575436681957487	0.101940936999518	0.0501737769275836	PRKCD	1
GO:1905038	regulation of membrane lipid metabolic process	1/69	16/18670	0.0575436681957487	0.101940936999518	0.0501737769275836	PRKCD	1
GO:2000303	regulation of ceramide biosynthetic process	1/69	16/18670	0.0575436681957487	0.101940936999518	0.0501737769275836	PRKCD	1
GO:2000369	regulation of clathrin-dependent endocytosis	1/69	16/18670	0.0575436681957487	0.101940936999518	0.0501737769275836	PIK3CB	1
GO:2000846	regulation of corticosteroid hormone secretion	1/69	16/18670	0.0575436681957487	0.101940936999518	0.0501737769275836	PTPN11	1
GO:0006614	SRP-dependent cotranslational protein targeting to membrane	2/69	105/18670	0.057621345853978	0.101945458049346	0.0501760021194661	RPS27A/UBA52	2
GO:1902750	negative regulation of cell cycle G2/M phase transition	2/69	105/18670	0.057621345853978	0.101945458049346	0.0501760021194661	CDC6/PLK1	2
GO:0051048	negative regulation of secretion	3/69	238/18670	0.0580467714766928	0.102631229829149	0.0505135285471786	EGF/PTPN11/KALRN	3
GO:0007052	mitotic spindle organization	2/69	106/18670	0.0585928295206662	0.103461899361801	0.0509223714424719	RHOA/PLK1	2
GO:1901989	positive regulation of cell cycle phase transition	2/69	106/18670	0.0585928295206662	0.103461899361801	0.0509223714424719	CDC6/EGFR	2
GO:0031348	negative regulation of defense response	3/69	239/18670	0.0586343054293564	0.103467818553494	0.0509252847784911	CRK/HGF/PRKCD	3
GO:0050663	cytokine secretion	3/69	240/18670	0.0592246758057928	0.104441695995401	0.0514046124260805	PRKCZ/SRC/SYK	3
GO:0001909	leukocyte mediated cytotoxicity	2/69	107/18670	0.0595700258035741	0.104982500020065	0.0516707879321501	CRK/VAV1	2
GO:0001503	ossification	4/69	398/18670	0.0596876474903565	0.105121528415852	0.0517392155915588	RHOA/EGFR/HGF/PTK2	4
GO:0051225	spindle assembly	2/69	108/18670	0.0605528806212867	0.106108109231636	0.0522247956463354	RHOA/PLK1	2
GO:0010876	lipid localization	4/69	400/18670	0.0605744406824756	0.106108109231636	0.0522247956463354	EGF/PRKCD/PTPN11/SYK	4
GO:0017085	response to insecticide	1/69	17/18670	0.0610297562677171	0.106108109231636	0.0522247956463354	UBA52	1
GO:0031268	pseudopodium organization	1/69	17/18670	0.0610297562677171	0.106108109231636	0.0522247956463354	CDC42	1
GO:0031643	positive regulation of myelination	1/69	17/18670	0.0610297562677171	0.106108109231636	0.0522247956463354	HGF	1
GO:0032460	negative regulation of protein oligomerization	1/69	17/18670	0.0610297562677171	0.106108109231636	0.0522247956463354	SRC	1
GO:0033145	positive regulation of intracellular steroid hormone receptor signaling pathway	1/69	17/18670	0.0610297562677171	0.106108109231636	0.0522247956463354	PAK1	1
GO:0035855	megakaryocyte development	1/69	17/18670	0.0610297562677171	0.106108109231636	0.0522247956463354	PTPN11	1
GO:0035930	corticosteroid hormone secretion	1/69	17/18670	0.0610297562677171	0.106108109231636	0.0522247956463354	PTPN11	1
GO:0042953	lipoprotein transport	1/69	17/18670	0.0610297562677171	0.106108109231636	0.0522247956463354	PRKCB	1
GO:0044872	lipoprotein localization	1/69	17/18670	0.0610297562677171	0.106108109231636	0.0522247956463354	PRKCB	1
GO:0050665	hydrogen peroxide biosynthetic process	1/69	17/18670	0.0610297562677171	0.106108109231636	0.0522247956463354	FYN	1
GO:0051709	regulation of killing of cells of other organism	1/69	17/18670	0.0610297562677171	0.106108109231636	0.0522247956463354	SYK	1
GO:0061318	renal filtration cell differentiation	1/69	17/18670	0.0610297562677171	0.106108109231636	0.0522247956463354	LAMB2	1
GO:0072112	glomerular visceral epithelial cell differentiation	1/69	17/18670	0.0610297562677171	0.106108109231636	0.0522247956463354	LAMB2	1
GO:0072673	lamellipodium morphogenesis	1/69	17/18670	0.0610297562677171	0.106108109231636	0.0522247956463354	SRC	1
GO:0099010	modification of postsynaptic structure	1/69	17/18670	0.0610297562677171	0.106108109231636	0.0522247956463354	RHOA	1
GO:1903975	regulation of glial cell migration	1/69	17/18670	0.0610297562677171	0.106108109231636	0.0522247956463354	CRKL	1
GO:1904996	positive regulation of leukocyte adhesion to vascular endothelial cell	1/69	17/18670	0.0610297562677171	0.106108109231636	0.0522247956463354	RHOA	1
GO:2000641	regulation of early endosome to late endosome transport	1/69	17/18670	0.0610297562677171	0.106108109231636	0.0522247956463354	SRC	1
GO:0006613	cotranslational protein targeting to membrane	2/69	109/18670	0.0615413402036655	0.10686065087188	0.0525951851826457	RPS27A/UBA52	2
GO:0051149	positive regulation of muscle cell differentiation	2/69	109/18670	0.0615413402036655	0.10686065087188	0.0525951851826457	CDC42/CTNNA1	2
GO:0001911	negative regulation of leukocyte mediated cytotoxicity	1/69	18/18670	0.0645031357143218	0.110581475053692	0.0544265181876179	CRK	1
GO:0002902	regulation of B cell apoptotic process	1/69	18/18670	0.0645031357143218	0.110581475053692	0.0544265181876179	BTK	1
GO:0007221	positive regulation of transcription of Notch receptor target	1/69	18/18670	0.0645031357143218	0.110581475053692	0.0544265181876179	MAML3	1
GO:0031065	positive regulation of histone deacetylation	1/69	18/18670	0.0645031357143218	0.110581475053692	0.0544265181876179	VEGFA	1
GO:0031468	nuclear envelope reassembly	1/69	18/18670	0.0645031357143218	0.110581475053692	0.0544265181876179	PPP2CA	1
GO:0036035	osteoclast development	1/69	18/18670	0.0645031357143218	0.110581475053692	0.0544265181876179	SRC	1
GO:0045056	transcytosis	1/69	18/18670	0.0645031357143218	0.110581475053692	0.0544265181876179	SRC	1
GO:0048739	cardiac muscle fiber development	1/69	18/18670	0.0645031357143218	0.110581475053692	0.0544265181876179	VEGFA	1
GO:0051895	negative regulation of focal adhesion assembly	1/69	18/18670	0.0645031357143218	0.110581475053692	0.0544265181876179	SRC	1
GO:0060977	coronary vasculature morphogenesis	1/69	18/18670	0.0645031357143218	0.110581475053692	0.0544265181876179	VEGFA	1
GO:0071605	monocyte chemotactic protein-1 production	1/69	18/18670	0.0645031357143218	0.110581475053692	0.0544265181876179	SYK	1
GO:0071637	regulation of monocyte chemotactic protein-1 production	1/69	18/18670	0.0645031357143218	0.110581475053692	0.0544265181876179	SYK	1
GO:0072311	glomerular epithelial cell differentiation	1/69	18/18670	0.0645031357143218	0.110581475053692	0.0544265181876179	LAMB2	1
GO:0090026	positive regulation of monocyte chemotaxis	1/69	18/18670	0.0645031357143218	0.110581475053692	0.0544265181876179	CXCL12	1
GO:0090190	positive regulation of branching involved in ureteric bud morphogenesis	1/69	18/18670	0.0645031357143218	0.110581475053692	0.0544265181876179	VEGFA	1
GO:2000047	regulation of cell-cell adhesion mediated by cadherin	1/69	18/18670	0.0645031357143218	0.110581475053692	0.0544265181876179	VEGFA	1
GO:2000647	negative regulation of stem cell proliferation	1/69	18/18670	0.0645031357143218	0.110581475053692	0.0544265181876179	CTNNA1	1
GO:0032411	positive regulation of transporter activity	2/69	112/18670	0.0645398144749625	0.110581475053692	0.0544265181876179	PLCG2/PRKCD	2
GO:0042303	molting cycle	2/69	112/18670	0.0645398144749625	0.110581475053692	0.0544265181876179	EGFR/SOS1	2
GO:0042633	hair cycle	2/69	112/18670	0.0645398144749625	0.110581475053692	0.0544265181876179	EGFR/SOS1	2
GO:0050868	negative regulation of T cell activation	2/69	112/18670	0.0645398144749625	0.110581475053692	0.0544265181876179	CD80/CD86	2
GO:0007517	muscle organ development	4/69	410/18670	0.0651140355926239	0.111494948011597	0.0548761156679659	RHOA/FGF2/PAK1/TP73	4
GO:0045017	glycerolipid biosynthetic process	3/69	251/18670	0.0659038293000553	0.112776161866551	0.0555067096182187	FGF2/PIK3CB/PLCG2	3
GO:0010633	negative regulation of epithelial cell migration	2/69	114/18670	0.0665658492307504	0.113837249409109	0.056028960749393	RHOA/FGF2	2
GO:0046486	glycerolipid metabolic process	4/69	414/18670	0.0669789177482285	0.11447152567298	0.0563411418682897	FGF2/PIK3CB/PLCG2/PTPN11	4
GO:0001832	blastocyst growth	1/69	19/18670	0.0679638521863203	0.114781515142298	0.0564937139648514	SALL4	1
GO:0002313	mature B cell differentiation involved in immune response	1/69	19/18670	0.0679638521863203	0.114781515142298	0.0564937139648514	PLCG2	1
GO:0002363	alpha-beta T cell lineage commitment	1/69	19/18670	0.0679638521863203	0.114781515142298	0.0564937139648514	RHOA	1
GO:0002726	positive regulation of T cell cytokine production	1/69	19/18670	0.0679638521863203	0.114781515142298	0.0564937139648514	PRKCZ	1
GO:0003159	morphogenesis of an endothelium	1/69	19/18670	0.0679638521863203	0.114781515142298	0.0564937139648514	RHOA	1
GO:0007213	G protein-coupled acetylcholine receptor signaling pathway	1/69	19/18670	0.0679638521863203	0.114781515142298	0.0564937139648514	GNB1	1
GO:0010544	negative regulation of platelet activation	1/69	19/18670	0.0679638521863203	0.114781515142298	0.0564937139648514	PRKCD	1
GO:0016048	detection of temperature stimulus	1/69	19/18670	0.0679638521863203	0.114781515142298	0.0564937139648514	CXCL12	1
GO:0032303	regulation of icosanoid secretion	1/69	19/18670	0.0679638521863203	0.114781515142298	0.0564937139648514	SYK	1
GO:0036303	lymph vessel morphogenesis	1/69	19/18670	0.0679638521863203	0.114781515142298	0.0564937139648514	VEGFA	1
GO:0045063	T-helper 1 cell differentiation	1/69	19/18670	0.0679638521863203	0.114781515142298	0.0564937139648514	CD80	1
GO:0045414	regulation of interleukin-8 biosynthetic process	1/69	19/18670	0.0679638521863203	0.114781515142298	0.0564937139648514	SYK	1
GO:0061154	endothelial tube morphogenesis	1/69	19/18670	0.0679638521863203	0.114781515142298	0.0564937139648514	RHOA	1
GO:0071731	response to nitric oxide	1/69	19/18670	0.0679638521863203	0.114781515142298	0.0564937139648514	CRK	1
GO:0090201	negative regulation of release of cytochrome c from mitochondria	1/69	19/18670	0.0679638521863203	0.114781515142298	0.0564937139648514	HGF	1
GO:1902170	cellular response to reactive nitrogen species	1/69	19/18670	0.0679638521863203	0.114781515142298	0.0564937139648514	CRK	1
GO:1903798	regulation of production of miRNAs involved in gene silencing by miRNA	1/69	19/18670	0.0679638521863203	0.114781515142298	0.0564937139648514	EGFR	1
GO:1905939	regulation of gonad development	1/69	19/18670	0.0679638521863203	0.114781515142298	0.0564937139648514	SRC	1
GO:2000831	regulation of steroid hormone secretion	1/69	19/18670	0.0679638521863203	0.114781515142298	0.0564937139648514	PTPN11	1
GO:0007569	cell aging	2/69	116/18670	0.0686130386742958	0.115733863867022	0.0569624455056631	HRAS/PRKCD	2
GO:0021782	glial cell development	2/69	116/18670	0.0686130386742958	0.115733863867022	0.0569624455056631	EGFR/LAMB2	2
GO:0007187	G protein-coupled receptor signaling pathway, coupled to cyclic nucleotide second messenger	3/69	256/18670	0.0690502354029692	0.11639896825072	0.0572897997557162	GNB1/PRKCA/GNG2	3
GO:0007613	memory	2/69	117/18670	0.0696444375079995	0.11718227116969	0.0576753295250115	PRKCZ/KALRN	2
GO:0010822	positive regulation of mitochondrion organization	2/69	117/18670	0.0696444375079995	0.11718227116969	0.0576753295250115	RAC2/TP73	2
GO:1901222	regulation of NIK/NF-kappaB signaling	2/69	117/18670	0.0696444375079995	0.11718227116969	0.0576753295250115	RHOA/EGFR	2
GO:0006911	phagocytosis, engulfment	2/69	118/18670	0.0706809709361197	0.118539471243618	0.0583433227351941	CDC42/RAC3	2
GO:0045047	protein targeting to ER	2/69	118/18670	0.0706809709361197	0.118539471243618	0.0583433227351941	RPS27A/UBA52	2
GO:0002320	lymphoid progenitor cell differentiation	1/69	20/18670	0.0714119511729238	0.118539471243618	0.0583433227351941	SOS1	1
GO:0002827	positive regulation of T-helper 1 type immune response	1/69	20/18670	0.0714119511729238	0.118539471243618	0.0583433227351941	CD80	1
GO:0006677	glycosylceramide metabolic process	1/69	20/18670	0.0714119511729238	0.118539471243618	0.0583433227351941	PRKCD	1
GO:0019370	leukotriene biosynthetic process	1/69	20/18670	0.0714119511729238	0.118539471243618	0.0583433227351941	SYK	1
GO:0030220	platelet formation	1/69	20/18670	0.0714119511729238	0.118539471243618	0.0583433227351941	PTPN11	1
GO:0032211	negative regulation of telomere maintenance via telomerase	1/69	20/18670	0.0714119511729238	0.118539471243618	0.0583433227351941	SRC	1
GO:0032462	regulation of protein homooligomerization	1/69	20/18670	0.0714119511729238	0.118539471243618	0.0583433227351941	SRC	1
GO:0032793	positive regulation of CREB transcription factor activity	1/69	20/18670	0.0714119511729238	0.118539471243618	0.0583433227351941	VEGFA	1
GO:0033005	positive regulation of mast cell activation	1/69	20/18670	0.0714119511729238	0.118539471243618	0.0583433227351941	SYK	1
GO:0033194	response to hydroperoxide	1/69	20/18670	0.0714119511729238	0.118539471243618	0.0583433227351941	PRKCD	1
GO:0042228	interleukin-8 biosynthetic process	1/69	20/18670	0.0714119511729238	0.118539471243618	0.0583433227351941	SYK	1
GO:0042535	positive regulation of tumor necrosis factor biosynthetic process	1/69	20/18670	0.0714119511729238	0.118539471243618	0.0583433227351941	SYK	1
GO:0043586	tongue development	1/69	20/18670	0.0714119511729238	0.118539471243618	0.0583433227351941	EGFR	1
GO:0043931	ossification involved in bone maturation	1/69	20/18670	0.0714119511729238	0.118539471243618	0.0583433227351941	RHOA	1
GO:0046514	ceramide catabolic process	1/69	20/18670	0.0714119511729238	0.118539471243618	0.0583433227351941	PRKCD	1
GO:0060039	pericardium development	1/69	20/18670	0.0714119511729238	0.118539471243618	0.0583433227351941	SOS1	1
GO:0070262	peptidyl-serine dephosphorylation	1/69	20/18670	0.0714119511729238	0.118539471243618	0.0583433227351941	PPP2CA	1
GO:0090370	negative regulation of cholesterol efflux	1/69	20/18670	0.0714119511729238	0.118539471243618	0.0583433227351941	EGF	1
GO:0097062	dendritic spine maintenance	1/69	20/18670	0.0714119511729238	0.118539471243618	0.0583433227351941	FYN	1
GO:1901673	regulation of mitotic spindle assembly	1/69	20/18670	0.0714119511729238	0.118539471243618	0.0583433227351941	PLK1	1
GO:0008654	phospholipid biosynthetic process	3/69	260/18670	0.0716160963984461	0.118805675810136	0.0584743445693141	FGF2/PIK3CB/PLCG2	3
GO:0098813	nuclear chromosome segregation	3/69	262/18670	0.0729150908733117	0.1208867175505	0.0594986016257162	CDC6/CDC42/PLK1	3
GO:0031330	negative regulation of cellular catabolic process	3/69	264/18670	0.0742247050875881	0.122493895585134	0.0602896301817227	HGF/MET/PTK2	3
GO:0002438	acute inflammatory response to antigenic stimulus	1/69	21/18670	0.0748474780023649	0.122493895585134	0.0602896301817227	BTK	1
GO:0010829	negative regulation of glucose transmembrane transport	1/69	21/18670	0.0748474780023649	0.122493895585134	0.0602896301817227	PRKCB	1
GO:0017000	antibiotic biosynthetic process	1/69	21/18670	0.0748474780023649	0.122493895585134	0.0602896301817227	FYN	1
GO:0021697	cerebellar cortex formation	1/69	21/18670	0.0748474780023649	0.122493895585134	0.0602896301817227	PTPN11	1
GO:0031290	retinal ganglion cell axon guidance	1/69	21/18670	0.0748474780023649	0.122493895585134	0.0602896301817227	VEGFA	1
GO:0032674	regulation of interleukin-5 production	1/69	21/18670	0.0748474780023649	0.122493895585134	0.0602896301817227	PRKCZ	1
GO:0035162	embryonic hemopoiesis	1/69	21/18670	0.0748474780023649	0.122493895585134	0.0602896301817227	VEGFA	1
GO:0035743	CD4-positive, alpha-beta T cell cytokine production	1/69	21/18670	0.0748474780023649	0.122493895585134	0.0602896301817227	PRKCZ	1
GO:0036344	platelet morphogenesis	1/69	21/18670	0.0748474780023649	0.122493895585134	0.0602896301817227	PTPN11	1
GO:0045061	thymic T cell selection	1/69	21/18670	0.0748474780023649	0.122493895585134	0.0602896301817227	CD28	1
GO:0050951	sensory perception of temperature stimulus	1/69	21/18670	0.0748474780023649	0.122493895585134	0.0602896301817227	CXCL12	1
GO:0051900	regulation of mitochondrial depolarization	1/69	21/18670	0.0748474780023649	0.122493895585134	0.0602896301817227	SRC	1
GO:0060044	negative regulation of cardiac muscle cell proliferation	1/69	21/18670	0.0748474780023649	0.122493895585134	0.0602896301817227	TP73	1
GO:0061213	positive regulation of mesonephros development	1/69	21/18670	0.0748474780023649	0.122493895585134	0.0602896301817227	VEGFA	1
GO:0070920	regulation of production of small RNA involved in gene silencing by RNA	1/69	21/18670	0.0748474780023649	0.122493895585134	0.0602896301817227	EGFR	1
GO:0071498	cellular response to fluid shear stress	1/69	21/18670	0.0748474780023649	0.122493895585134	0.0602896301817227	SRC	1
GO:0072010	glomerular epithelium development	1/69	21/18670	0.0748474780023649	0.122493895585134	0.0602896301817227	LAMB2	1
GO:0090280	positive regulation of calcium ion import	1/69	21/18670	0.0748474780023649	0.122493895585134	0.0602896301817227	CXCL12	1
GO:0006282	regulation of DNA repair	2/69	122/18670	0.0748774402268747	0.122493895585134	0.0602896301817227	EGFR/UBE2N	2
GO:0019079	viral genome replication	2/69	122/18670	0.0748774402268747	0.122493895585134	0.0602896301817227	CD28/CDC42	2
GO:0072599	establishment of protein localization to endoplasmic reticulum	2/69	122/18670	0.0748774402268747	0.122493895585134	0.0602896301817227	RPS27A/UBA52	2
GO:0009116	nucleoside metabolic process	2/69	123/18670	0.0759388914194181	0.124080765389705	0.061070663336127	RHOA/RHOQ	2
GO:0051928	positive regulation of calcium ion transport	2/69	123/18670	0.0759388914194181	0.124080765389705	0.061070663336127	PLCG2/CXCL12	2
GO:0072331	signal transduction by p53 class mediator	3/69	267/18670	0.0762088892977971	0.124447006951998	0.0612509218562953	TP73/UBB/RAD50	3
GO:0008637	apoptotic mitochondrial changes	2/69	124/18670	0.0770051771687366	0.125445408665037	0.0617423199767023	HGF/TP73	2
GO:0014013	regulation of gliogenesis	2/69	124/18670	0.0770051771687366	0.125445408665037	0.0617423199767023	CRKL/TP73	2
GO:0019751	polyol metabolic process	2/69	124/18670	0.0770051771687366	0.125445408665037	0.0617423199767023	FGF2/PLCG2	2
GO:0051209	release of sequestered calcium ion into cytosol	2/69	124/18670	0.0770051771687366	0.125445408665037	0.0617423199767023	FGF2/PLCG2	2
GO:0006836	neurotransmitter transport	3/69	269/18670	0.0775447534841951	0.125473170032145	0.0617559836988682	BTK/PRKCB/SYK	3
GO:0002052	positive regulation of neuroblast proliferation	1/69	22/18670	0.0782704778424544	0.125473170032145	0.0617559836988682	VEGFA	1
GO:0006312	mitotic recombination	1/69	22/18670	0.0782704778424544	0.125473170032145	0.0617559836988682	RAD50	1
GO:0006925	inflammatory cell apoptotic process	1/69	22/18670	0.0782704778424544	0.125473170032145	0.0617559836988682	PIK3CB	1
GO:0021801	cerebral cortex radial glia guided migration	1/69	22/18670	0.0782704778424544	0.125473170032145	0.0617559836988682	LAMB1	1
GO:0021854	hypothalamus development	1/69	22/18670	0.0782704778424544	0.125473170032145	0.0617559836988682	UBB	1
GO:0022030	telencephalon glial cell migration	1/69	22/18670	0.0782704778424544	0.125473170032145	0.0617559836988682	LAMB1	1
GO:0031342	negative regulation of cell killing	1/69	22/18670	0.0782704778424544	0.125473170032145	0.0617559836988682	CRK	1
GO:0032069	regulation of nuclease activity	1/69	22/18670	0.0782704778424544	0.125473170032145	0.0617559836988682	PRKCD	1
GO:0032634	interleukin-5 production	1/69	22/18670	0.0782704778424544	0.125473170032145	0.0617559836988682	PRKCZ	1
GO:0032656	regulation of interleukin-13 production	1/69	22/18670	0.0782704778424544	0.125473170032145	0.0617559836988682	PRKCZ	1
GO:0034643	establishment of mitochondrion localization, microtubule-mediated	1/69	22/18670	0.0782704778424544	0.125473170032145	0.0617559836988682	UBB	1
GO:0035024	negative regulation of Rho protein signal transduction	1/69	22/18670	0.0782704778424544	0.125473170032145	0.0617559836988682	MET	1
GO:0035929	steroid hormone secretion	1/69	22/18670	0.0782704778424544	0.125473170032145	0.0617559836988682	PTPN11	1
GO:0045117	azole transport	1/69	22/18670	0.0782704778424544	0.125473170032145	0.0617559836988682	BTK	1
GO:0045649	regulation of macrophage differentiation	1/69	22/18670	0.0782704778424544	0.125473170032145	0.0617559836988682	PRKCA	1
GO:0047497	mitochondrion transport along microtubule	1/69	22/18670	0.0782704778424544	0.125473170032145	0.0617559836988682	UBB	1
GO:0051195	negative regulation of cofactor metabolic process	1/69	22/18670	0.0782704778424544	0.125473170032145	0.0617559836988682	FYN	1
GO:0060065	uterus development	1/69	22/18670	0.0782704778424544	0.125473170032145	0.0617559836988682	SRC	1
GO:0071404	cellular response to low-density lipoprotein particle stimulus	1/69	22/18670	0.0782704778424544	0.125473170032145	0.0617559836988682	SYK	1
GO:0090189	regulation of branching involved in ureteric bud morphogenesis	1/69	22/18670	0.0782704778424544	0.125473170032145	0.0617559836988682	VEGFA	1
GO:0090312	positive regulation of protein deacetylation	1/69	22/18670	0.0782704778424544	0.125473170032145	0.0617559836988682	VEGFA	1
GO:1901522	positive regulation of transcription from RNA polymerase II promoter involved in cellular response to chemical stimulus	1/69	22/18670	0.0782704778424544	0.125473170032145	0.0617559836988682	VEGFA	1
GO:1901798	positive regulation of signal transduction by p53 class mediator	1/69	22/18670	0.0782704778424544	0.125473170032145	0.0617559836988682	UBB	1
GO:1903077	negative regulation of protein localization to plasma membrane	1/69	22/18670	0.0782704778424544	0.125473170032145	0.0617559836988682	RHOQ	1
GO:1903589	positive regulation of blood vessel endothelial cell proliferation involved in sprouting angiogenesis	1/69	22/18670	0.0782704778424544	0.125473170032145	0.0617559836988682	VEGFA	1
GO:1904666	regulation of ubiquitin protein ligase activity	1/69	22/18670	0.0782704778424544	0.125473170032145	0.0617559836988682	PLK1	1
GO:0045667	regulation of osteoblast differentiation	2/69	126/18670	0.0791520566634868	0.126736685418704	0.062377866732473	HGF/PTK2	2
GO:0051283	negative regulation of sequestering of calcium ion	2/69	126/18670	0.0791520566634868	0.126736685418704	0.062377866732473	FGF2/PLCG2	2
GO:0045727	positive regulation of translation	2/69	127/18670	0.0802325532867771	0.128391008030845	0.0631920991316535	RHOA/CD28	2
GO:0051282	regulation of sequestering of calcium ion	2/69	128/18670	0.0813176902197716	0.129411688460542	0.0636944624971601	FGF2/PLCG2	2
GO:0043270	positive regulation of ion transport	3/69	275/18670	0.0816143344951544	0.129411688460542	0.0636944624971601	PLCG2/PRKCD/CXCL12	3
GO:0010447	response to acidic pH	1/69	23/18670	0.0816809957011454	0.129411688460542	0.0636944624971601	SRC	1
GO:0032959	inositol trisphosphate biosynthetic process	1/69	23/18670	0.0816809957011454	0.129411688460542	0.0636944624971601	PLCG2	1
GO:0043950	positive regulation of cAMP-mediated signaling	1/69	23/18670	0.0816809957011454	0.129411688460542	0.0636944624971601	PRKCA	1
GO:0048714	positive regulation of oligodendrocyte differentiation	1/69	23/18670	0.0816809957011454	0.129411688460542	0.0636944624971601	TP73	1
GO:0051882	mitochondrial depolarization	1/69	23/18670	0.0816809957011454	0.129411688460542	0.0636944624971601	SRC	1
GO:0060055	angiogenesis involved in wound healing	1/69	23/18670	0.0816809957011454	0.129411688460542	0.0636944624971601	PIK3CB	1
GO:0060445	branching involved in salivary gland morphogenesis	1/69	23/18670	0.0816809957011454	0.129411688460542	0.0636944624971601	HGF	1
GO:0061436	establishment of skin barrier	1/69	23/18670	0.0816809957011454	0.129411688460542	0.0636944624971601	MET	1
GO:0070193	synaptonemal complex organization	1/69	23/18670	0.0816809957011454	0.129411688460542	0.0636944624971601	PLK1	1
GO:0070977	bone maturation	1/69	23/18670	0.0816809957011454	0.129411688460542	0.0636944624971601	RHOA	1
GO:0072243	metanephric nephron epithelium development	1/69	23/18670	0.0816809957011454	0.129411688460542	0.0636944624971601	LAMB2	1
GO:1901889	negative regulation of cell junction assembly	1/69	23/18670	0.0816809957011454	0.129411688460542	0.0636944624971601	SRC	1
GO:1903429	regulation of cell maturation	1/69	23/18670	0.0816809957011454	0.129411688460542	0.0636944624971601	RAC3	1
GO:2000637	positive regulation of gene silencing by miRNA	1/69	23/18670	0.0816809957011454	0.129411688460542	0.0636944624971601	EGFR	1
GO:2000726	negative regulation of cardiac muscle cell differentiation	1/69	23/18670	0.0816809957011454	0.129411688460542	0.0636944624971601	PAK1	1
GO:0000082	G1/S transition of mitotic cell cycle	3/69	279/18670	0.0843783337016526	0.132932995637946	0.0654275962706255	CDC6/EGFR/POLA2	3
GO:0051208	sequestering of calcium ion	2/69	131/18670	0.0846004657568661	0.132932995637946	0.0654275962706255	FGF2/PLCG2	2
GO:1902850	microtubule cytoskeleton organization involved in mitosis	2/69	131/18670	0.0846004657568661	0.132932995637946	0.0654275962706255	RHOA/PLK1	2
GO:0007097	nuclear migration	1/69	24/18670	0.0850790764270865	0.132932995637946	0.0654275962706255	PTK2	1
GO:0007141	male meiosis I	1/69	24/18670	0.0850790764270865	0.132932995637946	0.0654275962706255	UBB	1
GO:0010288	response to lead ion	1/69	24/18670	0.0850790764270865	0.132932995637946	0.0654275962706255	PPP2CA	1
GO:0021895	cerebral cortex neuron differentiation	1/69	24/18670	0.0850790764270865	0.132932995637946	0.0654275962706255	RAC3	1
GO:0032528	microvillus organization	1/69	24/18670	0.0850790764270865	0.132932995637946	0.0654275962706255	PTPN11	1
GO:0033081	regulation of T cell differentiation in thymus	1/69	24/18670	0.0850790764270865	0.132932995637946	0.0654275962706255	SOS1	1
GO:0036010	protein localization to endosome	1/69	24/18670	0.0850790764270865	0.132932995637946	0.0654275962706255	EGF	1
GO:0042832	defense response to protozoan	1/69	24/18670	0.0850790764270865	0.132932995637946	0.0654275962706255	HRAS	1
GO:0043302	positive regulation of leukocyte degranulation	1/69	24/18670	0.0850790764270865	0.132932995637946	0.0654275962706255	SYK	1
GO:0046426	negative regulation of JAK-STAT cascade	1/69	24/18670	0.0850790764270865	0.132932995637946	0.0654275962706255	PPP2CA	1
GO:0050857	positive regulation of antigen receptor-mediated signaling pathway	1/69	24/18670	0.0850790764270865	0.132932995637946	0.0654275962706255	PRKCB	1
GO:0050996	positive regulation of lipid catabolic process	1/69	24/18670	0.0850790764270865	0.132932995637946	0.0654275962706255	PRKCD	1
GO:0060148	positive regulation of posttranscriptional gene silencing	1/69	24/18670	0.0850790764270865	0.132932995637946	0.0654275962706255	EGFR	1
GO:0060396	growth hormone receptor signaling pathway	1/69	24/18670	0.0850790764270865	0.132932995637946	0.0654275962706255	PTK2	1
GO:0071677	positive regulation of mononuclear cell migration	1/69	24/18670	0.0850790764270865	0.132932995637946	0.0654275962706255	CXCL12	1
GO:1900118	negative regulation of execution phase of apoptosis	1/69	24/18670	0.0850790764270865	0.132932995637946	0.0654275962706255	PAK2	1
GO:1902410	mitotic cytokinetic process	1/69	24/18670	0.0850790764270865	0.132932995637946	0.0654275962706255	RHOA	1
GO:1903649	regulation of cytoplasmic transport	1/69	24/18670	0.0850790764270865	0.132932995637946	0.0654275962706255	SRC	1
GO:1904376	negative regulation of protein localization to cell periphery	1/69	24/18670	0.0850790764270865	0.132932995637946	0.0654275962706255	RHOQ	1
GO:1905564	positive regulation of vascular endothelial cell proliferation	1/69	24/18670	0.0850790764270865	0.132932995637946	0.0654275962706255	FGF2	1
GO:2000178	negative regulation of neural precursor cell proliferation	1/69	24/18670	0.0850790764270865	0.132932995637946	0.0654275962706255	CTNNA1	1
GO:0042177	negative regulation of protein catabolic process	2/69	132/18670	0.0857036882080357	0.133678051607247	0.0657943014736826	EGFR/FYN	2
GO:0043280	positive regulation of cysteine-type endopeptidase activity involved in apoptotic process	2/69	132/18670	0.0857036882080357	0.133678051607247	0.0657943014736826	RHOA/SYK	2
GO:0055007	cardiac muscle cell differentiation	2/69	132/18670	0.0857036882080357	0.133678051607247	0.0657943014736826	PAK1/VEGFA	2
GO:0007018	microtubule-based movement	3/69	283/18670	0.0871824137479199	0.135906416376711	0.0668910686817077	CDC42/PRKCZ/UBB	3
GO:0031647	regulation of protein stability	3/69	284/18670	0.0878896275857584	0.136184555543632	0.0670279645444167	PLK1/PRKCD/SRC	3
GO:0000724	double-strand break repair via homologous recombination	2/69	134/18670	0.0879232981815057	0.136184555543632	0.0670279645444167	UBE2N/RAD50	2
GO:0048565	digestive tract development	2/69	134/18670	0.0879232981815057	0.136184555543632	0.0670279645444167	CRKL/EGFR	2
GO:0001562	response to protozoan	1/69	25/18670	0.0884647647101783	0.136184555543632	0.0670279645444167	HRAS	1
GO:0002053	positive regulation of mesenchymal cell proliferation	1/69	25/18670	0.0884647647101783	0.136184555543632	0.0670279645444167	VEGFA	1
GO:0002335	mature B cell differentiation	1/69	25/18670	0.0884647647101783	0.136184555543632	0.0670279645444167	PLCG2	1
GO:0003071	renal system process involved in regulation of systemic arterial blood pressure	1/69	25/18670	0.0884647647101783	0.136184555543632	0.0670279645444167	RHOA	1
GO:0014829	vascular smooth muscle contraction	1/69	25/18670	0.0884647647101783	0.136184555543632	0.0670279645444167	RHOA	1
GO:0021952	central nervous system projection neuron axonogenesis	1/69	25/18670	0.0884647647101783	0.136184555543632	0.0670279645444167	SPTBN4	1
GO:0031664	regulation of lipopolysaccharide-mediated signaling pathway	1/69	25/18670	0.0884647647101783	0.136184555543632	0.0670279645444167	PRKCA	1
GO:0032616	interleukin-13 production	1/69	25/18670	0.0884647647101783	0.136184555543632	0.0670279645444167	PRKCZ	1
GO:0045830	positive regulation of isotype switching	1/69	25/18670	0.0884647647101783	0.136184555543632	0.0670279645444167	CD28	1
GO:0050901	leukocyte tethering or rolling	1/69	25/18670	0.0884647647101783	0.136184555543632	0.0670279645444167	CXCL12	1
GO:0051654	establishment of mitochondrion localization	1/69	25/18670	0.0884647647101783	0.136184555543632	0.0670279645444167	UBB	1
GO:0060444	branching involved in mammary gland duct morphogenesis	1/69	25/18670	0.0884647647101783	0.136184555543632	0.0670279645444167	SRC	1
GO:0060571	morphogenesis of an epithelial fold	1/69	25/18670	0.0884647647101783	0.136184555543632	0.0670279645444167	EGFR	1
GO:0061050	regulation of cell growth involved in cardiac muscle cell development	1/69	25/18670	0.0884647647101783	0.136184555543632	0.0670279645444167	PAK1	1
GO:0061217	regulation of mesonephros development	1/69	25/18670	0.0884647647101783	0.136184555543632	0.0670279645444167	VEGFA	1
GO:0071378	cellular response to growth hormone stimulus	1/69	25/18670	0.0884647647101783	0.136184555543632	0.0670279645444167	PTK2	1
GO:0072202	cell differentiation involved in metanephros development	1/69	25/18670	0.0884647647101783	0.136184555543632	0.0670279645444167	LAMB2	1
GO:0090025	regulation of monocyte chemotaxis	1/69	25/18670	0.0884647647101783	0.136184555543632	0.0670279645444167	CXCL12	1
GO:2000353	positive regulation of endothelial cell apoptotic process	1/69	25/18670	0.0884647647101783	0.136184555543632	0.0670279645444167	COL18A1	1
GO:0000725	recombinational repair	2/69	135/18670	0.0890395930558295	0.136914139123808	0.067387054473146	UBE2N/RAD50	2
GO:0060359	response to ammonium ion	2/69	135/18670	0.0890395930558295	0.136914139123808	0.067387054473146	CRKL/GNB1	2
GO:0002440	production of molecular mediator of immune response	3/69	286/18670	0.0893114230087835	0.137254361294359	0.0675545066448986	BTK/CD28/PRKCZ	3
GO:0072655	establishment of protein localization to mitochondrion	2/69	137/18670	0.0912849330080616	0.140184824067995	0.0689968357996684	RAC2/TP73	2
GO:0002360	T cell lineage commitment	1/69	26/18670	0.0918381050821276	0.140184824067995	0.0689968357996684	RHOA	1
GO:0003081	regulation of systemic arterial blood pressure by renin-angiotensin	1/69	26/18670	0.0918381050821276	0.140184824067995	0.0689968357996684	RHOA	1
GO:0032957	inositol trisphosphate metabolic process	1/69	26/18670	0.0918381050821276	0.140184824067995	0.0689968357996684	PLCG2	1
GO:0033561	regulation of water loss via skin	1/69	26/18670	0.0918381050821276	0.140184824067995	0.0689968357996684	MET	1
GO:0048169	regulation of long-term neuronal synaptic plasticity	1/69	26/18670	0.0918381050821276	0.140184824067995	0.0689968357996684	HRAS	1
GO:0051497	negative regulation of stress fiber assembly	1/69	26/18670	0.0918381050821276	0.140184824067995	0.0689968357996684	MET	1
GO:1900739	regulation of protein insertion into mitochondrial membrane involved in apoptotic signaling pathway	1/69	26/18670	0.0918381050821276	0.140184824067995	0.0689968357996684	TP73	1
GO:1900740	positive regulation of protein insertion into mitochondrial membrane involved in apoptotic signaling pathway	1/69	26/18670	0.0918381050821276	0.140184824067995	0.0689968357996684	TP73	1
GO:1903579	negative regulation of ATP metabolic process	1/69	26/18670	0.0918381050821276	0.140184824067995	0.0689968357996684	RHOA	1
GO:1904353	regulation of telomere capping	1/69	26/18670	0.0918381050821276	0.140184824067995	0.0689968357996684	RAD50	1
GO:1904754	positive regulation of vascular associated smooth muscle cell migration	1/69	26/18670	0.0918381050821276	0.140184824067995	0.0689968357996684	PAK1	1
GO:0003015	heart process	3/69	290/18670	0.0921842230955723	0.140634053671379	0.0692179397699957	FYN/SRC/SPTBN4	3
GO:0003012	muscle system process	4/69	465/18670	0.0931474989847972	0.142023770924011	0.0699019374403948	RHOA/PAK1/PRKCA/PTK2	4
GO:0006310	DNA recombination	3/69	292/18670	0.0936350771324345	0.14268702938654	0.0702283831561567	CD28/UBE2N/RAD50	3
GO:0001837	epithelial to mesenchymal transition	2/69	140/18670	0.0946841378518994	0.144099537737163	0.0709235982579452	HGF/PPP2CA	2
GO:0000188	inactivation of MAPK activity	1/69	27/18670	0.0951991419169984	0.144099537737163	0.0709235982579452	PPP2CA	1
GO:0002825	regulation of T-helper 1 type immune response	1/69	27/18670	0.0951991419169984	0.144099537737163	0.0709235982579452	CD80	1
GO:0022616	DNA strand elongation	1/69	27/18670	0.0951991419169984	0.144099537737163	0.0709235982579452	RAD50	1
GO:0032201	telomere maintenance via semi-conservative replication	1/69	27/18670	0.0951991419169984	0.144099537737163	0.0709235982579452	POLA2	1
GO:0048143	astrocyte activation	1/69	27/18670	0.0951991419169984	0.144099537737163	0.0709235982579452	EGFR	1
GO:0048799	animal organ maturation	1/69	27/18670	0.0951991419169984	0.144099537737163	0.0709235982579452	RHOA	1
GO:0051450	myoblast proliferation	1/69	27/18670	0.0951991419169984	0.144099537737163	0.0709235982579452	HGF	1
GO:0072207	metanephric epithelium development	1/69	27/18670	0.0951991419169984	0.144099537737163	0.0709235982579452	LAMB2	1
GO:0090169	regulation of spindle assembly	1/69	27/18670	0.0951991419169984	0.144099537737163	0.0709235982579452	PLK1	1
GO:1904357	negative regulation of telomere maintenance via telomere lengthening	1/69	27/18670	0.0951991419169984	0.144099537737163	0.0709235982579452	SRC	1
GO:2000191	regulation of fatty acid transport	1/69	27/18670	0.0951991419169984	0.144099537737163	0.0709235982579452	SYK	1
GO:0070585	protein localization to mitochondrion	2/69	141/18670	0.0958253451639911	0.144966547812192	0.0713503274148358	RAC2/TP73	2
GO:0001818	negative regulation of cytokine production	3/69	296/18670	0.0965653132769335	0.146004601801447	0.0718612417818083	BTK/HGF/RAC1	3
GO:1903522	regulation of blood circulation	3/69	297/18670	0.0973037598315778	0.147039200547273	0.072370455530578	RHOA/EGFR/SPTBN4	3
GO:0044843	cell cycle G1/S phase transition	3/69	298/18670	0.0980445421511634	0.147360359965731	0.0725285253060205	CDC6/EGFR/POLA2	3
GO:0006606	protein import into nucleus	2/69	143/18670	0.0981197021059245	0.147360359965731	0.0725285253060205	PRKCD/SYK	2
GO:0031056	regulation of histone modification	2/69	143/18670	0.0981197021059245	0.147360359965731	0.0725285253060205	UBE2N/VEGFA	2
GO:0035296	regulation of tube diameter	2/69	143/18670	0.0981197021059245	0.147360359965731	0.0725285253060205	RHOA/EGFR	2
GO:0050880	regulation of blood vessel size	2/69	143/18670	0.0981197021059245	0.147360359965731	0.0725285253060205	RHOA/EGFR	2
GO:0097746	regulation of blood vessel diameter	2/69	143/18670	0.0981197021059245	0.147360359965731	0.0725285253060205	RHOA/EGFR	2
GO:0106106	cold-induced thermogenesis	2/69	143/18670	0.0981197021059245	0.147360359965731	0.0725285253060205	SYK/VEGFA	2
GO:0120161	regulation of cold-induced thermogenesis	2/69	143/18670	0.0981197021059245	0.147360359965731	0.0725285253060205	SYK/VEGFA	2
GO:0002691	regulation of cellular extravasation	1/69	28/18670	0.0985479194317619	0.147360359965731	0.0725285253060205	CXCL12	1
GO:0033137	negative regulation of peptidyl-serine phosphorylation	1/69	28/18670	0.0985479194317619	0.147360359965731	0.0725285253060205	HGF	1
GO:0033688	regulation of osteoblast proliferation	1/69	28/18670	0.0985479194317619	0.147360359965731	0.0725285253060205	RHOA	1
GO:0045408	regulation of interleukin-6 biosynthetic process	1/69	28/18670	0.0985479194317619	0.147360359965731	0.0725285253060205	SYK	1
GO:0051647	nucleus localization	1/69	28/18670	0.0985479194317619	0.147360359965731	0.0725285253060205	PTK2	1
GO:0051984	positive regulation of chromosome segregation	1/69	28/18670	0.0985479194317619	0.147360359965731	0.0725285253060205	CDC6	1
GO:0071168	protein localization to chromatin	1/69	28/18670	0.0985479194317619	0.147360359965731	0.0725285253060205	PLK1	1
GO:1900543	negative regulation of purine nucleotide metabolic process	1/69	28/18670	0.0985479194317619	0.147360359965731	0.0725285253060205	RHOA	1
GO:2000108	positive regulation of leukocyte apoptotic process	1/69	28/18670	0.0985479194317619	0.147360359965731	0.0725285253060205	PIK3CB	1
GO:2000463	positive regulation of excitatory postsynaptic potential	1/69	28/18670	0.0985479194317619	0.147360359965731	0.0725285253060205	PRKCZ	1
GO:2001025	positive regulation of response to drug	1/69	28/18670	0.0985479194317619	0.147360359965731	0.0725285253060205	CXCL12	1
GO:0035150	regulation of tube size	2/69	144/18670	0.0992727639155802	0.148199274624249	0.072941426326716	RHOA/EGFR	2
GO:0060041	retina development in camera-type eye	2/69	144/18670	0.0992727639155802	0.148199274624249	0.072941426326716	GNB1/LAMB2	2
GO:0071322	cellular response to carbohydrate stimulus	2/69	144/18670	0.0992727639155802	0.148199274624249	0.072941426326716	PRKCB/RAC1	2
GO:0000077	DNA damage checkpoint	2/69	145/18670	0.100429689840135	0.149761636387982	0.073710396996606	PLK1/PTPN11	2
GO:0007612	learning	2/69	145/18670	0.100429689840135	0.149761636387982	0.073710396996606	FYN/KALRN	2
GO:0016311	dephosphorylation	4/69	478/18670	0.100502170148123	0.149787418880838	0.0737230867469973	PPP2CA/PRKCD/PTPN11/SRC	4
GO:0051384	response to glucocorticoid	2/69	146/18670	0.101590436621414	0.149953624348205	0.0738048905472103	RHOA/EGFR	2
GO:0055123	digestive system development	2/69	146/18670	0.101590436621414	0.149953624348205	0.0738048905472103	CRKL/EGFR	2
GO:0000083	regulation of transcription involved in G1/S transition of mitotic cell cycle	1/69	29/18670	0.101884481686842	0.149953624348205	0.0738048905472103	CDC6	1
GO:0000132	establishment of mitotic spindle orientation	1/69	29/18670	0.101884481686842	0.149953624348205	0.0738048905472103	PLK1	1
GO:0007628	adult walking behavior	1/69	29/18670	0.101884481686842	0.149953624348205	0.0738048905472103	SPTBN4	1
GO:0010954	positive regulation of protein processing	1/69	29/18670	0.101884481686842	0.149953624348205	0.0738048905472103	SRC	1
GO:0014044	Schwann cell development	1/69	29/18670	0.101884481686842	0.149953624348205	0.0738048905472103	LAMB2	1
GO:0016056	rhodopsin mediated signaling pathway	1/69	29/18670	0.101884481686842	0.149953624348205	0.0738048905472103	GNB1	1
GO:0021799	cerebral cortex radially oriented cell migration	1/69	29/18670	0.101884481686842	0.149953624348205	0.0738048905472103	LAMB1	1
GO:0031063	regulation of histone deacetylation	1/69	29/18670	0.101884481686842	0.149953624348205	0.0738048905472103	VEGFA	1
GO:0032232	negative regulation of actin filament bundle assembly	1/69	29/18670	0.101884481686842	0.149953624348205	0.0738048905472103	MET	1
GO:0032372	negative regulation of sterol transport	1/69	29/18670	0.101884481686842	0.149953624348205	0.0738048905472103	EGF	1
GO:0032375	negative regulation of cholesterol transport	1/69	29/18670	0.101884481686842	0.149953624348205	0.0738048905472103	EGF	1
GO:0033032	regulation of myeloid cell apoptotic process	1/69	29/18670	0.101884481686842	0.149953624348205	0.0738048905472103	PIK3CB	1
GO:0035025	positive regulation of Rho protein signal transduction	1/69	29/18670	0.101884481686842	0.149953624348205	0.0738048905472103	RAC1	1
GO:0042226	interleukin-6 biosynthetic process	1/69	29/18670	0.101884481686842	0.149953624348205	0.0738048905472103	SYK	1
GO:0045822	negative regulation of heart contraction	1/69	29/18670	0.101884481686842	0.149953624348205	0.0738048905472103	SPTBN4	1
GO:0045980	negative regulation of nucleotide metabolic process	1/69	29/18670	0.101884481686842	0.149953624348205	0.0738048905472103	RHOA	1
GO:0048261	negative regulation of receptor-mediated endocytosis	1/69	29/18670	0.101884481686842	0.149953624348205	0.0738048905472103	RAC1	1
GO:0050855	regulation of B cell receptor signaling pathway	1/69	29/18670	0.101884481686842	0.149953624348205	0.0738048905472103	PRKCB	1
GO:0061099	negative regulation of protein tyrosine kinase activity	1/69	29/18670	0.101884481686842	0.149953624348205	0.0738048905472103	CBL	1
GO:0120033	negative regulation of plasma membrane bounded cell projection assembly	1/69	29/18670	0.101884481686842	0.149953624348205	0.0738048905472103	PRKCD	1
GO:1900027	regulation of ruffle assembly	1/69	29/18670	0.101884481686842	0.149953624348205	0.0738048905472103	HRAS	1
GO:0002262	myeloid cell homeostasis	2/69	147/18670	0.102754961259699	0.150907448516679	0.0742743482789692	PIK3CB/VEGFA	2
GO:0010212	response to ionizing radiation	2/69	147/18670	0.102754961259699	0.150907448516679	0.0742743482789692	CBL/HRAS	2
GO:0070972	protein localization to endoplasmic reticulum	2/69	147/18670	0.102754961259699	0.150907448516679	0.0742743482789692	RPS27A/UBA52	2
GO:1901657	glycosyl compound metabolic process	2/69	147/18670	0.102754961259699	0.150907448516679	0.0742743482789692	RHOA/RHOQ	2
GO:0002792	negative regulation of peptide secretion	2/69	148/18670	0.10392322101246	0.152458173960981	0.0750375917296223	PTPN11/KALRN	2
GO:0035148	tube formation	2/69	148/18670	0.10392322101246	0.152458173960981	0.0750375917296223	VEGFA/SALL4	2
GO:0008277	regulation of G protein-coupled receptor signaling pathway	2/69	149/18670	0.105095173393083	0.153020836120156	0.075314525476662	MET/PRKCA	2
GO:0001782	B cell homeostasis	1/69	30/18670	0.105208872586666	0.153020836120156	0.075314525476662	SOS1	1
GO:0001844	protein insertion into mitochondrial membrane involved in apoptotic signaling pathway	1/69	30/18670	0.105208872586666	0.153020836120156	0.075314525476662	TP73	1
GO:0003209	cardiac atrium morphogenesis	1/69	30/18670	0.105208872586666	0.153020836120156	0.075314525476662	SOS1	1
GO:0010586	miRNA metabolic process	1/69	30/18670	0.105208872586666	0.153020836120156	0.075314525476662	HRAS	1
GO:0021696	cerebellar cortex morphogenesis	1/69	30/18670	0.105208872586666	0.153020836120156	0.075314525476662	PTPN11	1
GO:0032728	positive regulation of interferon-beta production	1/69	30/18670	0.105208872586666	0.153020836120156	0.075314525476662	PTPN11	1
GO:0044818	mitotic G2/M transition checkpoint	1/69	30/18670	0.105208872586666	0.153020836120156	0.075314525476662	CDC6	1
GO:0045954	positive regulation of natural killer cell mediated cytotoxicity	1/69	30/18670	0.105208872586666	0.153020836120156	0.075314525476662	VAV1	1
GO:0048384	retinoic acid receptor signaling pathway	1/69	30/18670	0.105208872586666	0.153020836120156	0.075314525476662	CRKL	1
GO:0050869	negative regulation of B cell activation	1/69	30/18670	0.105208872586666	0.153020836120156	0.075314525476662	BTK	1
GO:0071480	cellular response to gamma radiation	1/69	30/18670	0.105208872586666	0.153020836120156	0.075314525476662	HRAS	1
GO:0071549	cellular response to dexamethasone stimulus	1/69	30/18670	0.105208872586666	0.153020836120156	0.075314525476662	EGFR	1
GO:0097421	liver regeneration	1/69	30/18670	0.105208872586666	0.153020836120156	0.075314525476662	EGFR	1
GO:1904893	negative regulation of STAT cascade	1/69	30/18670	0.105208872586666	0.153020836120156	0.075314525476662	PPP2CA	1
GO:1905476	negative regulation of protein localization to membrane	1/69	30/18670	0.105208872586666	0.153020836120156	0.075314525476662	RHOQ	1
GO:0000070	mitotic sister chromatid segregation	2/69	151/18670	0.107449987363499	0.15599913282779	0.0767803977653748	CDC6/PLK1	2
GO:1903169	regulation of calcium ion transmembrane transport	2/69	151/18670	0.107449987363499	0.15599913282779	0.0767803977653748	FYN/PLCG2	2
GO:0002082	regulation of oxidative phosphorylation	1/69	31/18670	0.108521135880202	0.15599913282779	0.0767803977653748	RHOA	1
GO:0002675	positive regulation of acute inflammatory response	1/69	31/18670	0.108521135880202	0.15599913282779	0.0767803977653748	BTK	1
GO:0002724	regulation of T cell cytokine production	1/69	31/18670	0.108521135880202	0.15599913282779	0.0767803977653748	PRKCZ	1
GO:0006691	leukotriene metabolic process	1/69	31/18670	0.108521135880202	0.15599913282779	0.0767803977653748	SYK	1
GO:0007202	activation of phospholipase C activity	1/69	31/18670	0.108521135880202	0.15599913282779	0.0767803977653748	EGFR	1
GO:0010719	negative regulation of epithelial to mesenchymal transition	1/69	31/18670	0.108521135880202	0.15599913282779	0.0767803977653748	PPP2CA	1
GO:0019098	reproductive behavior	1/69	31/18670	0.108521135880202	0.15599913282779	0.0767803977653748	KALRN	1
GO:0030149	sphingolipid catabolic process	1/69	31/18670	0.108521135880202	0.15599913282779	0.0767803977653748	PRKCD	1
GO:0031572	G2 DNA damage checkpoint	1/69	31/18670	0.108521135880202	0.15599913282779	0.0767803977653748	PLK1	1
GO:0033687	osteoblast proliferation	1/69	31/18670	0.108521135880202	0.15599913282779	0.0767803977653748	RHOA	1
GO:0040018	positive regulation of multicellular organism growth	1/69	31/18670	0.108521135880202	0.15599913282779	0.0767803977653748	SPTBN4	1
GO:0044319	wound healing, spreading of cells	1/69	31/18670	0.108521135880202	0.15599913282779	0.0767803977653748	RHOA	1
GO:0045880	positive regulation of smoothened signaling pathway	1/69	31/18670	0.108521135880202	0.15599913282779	0.0767803977653748	CTNNA1	1
GO:0050482	arachidonic acid secretion	1/69	31/18670	0.108521135880202	0.15599913282779	0.0767803977653748	SYK	1
GO:0090505	epiboly involved in wound healing	1/69	31/18670	0.108521135880202	0.15599913282779	0.0767803977653748	RHOA	1
GO:0090659	walking behavior	1/69	31/18670	0.108521135880202	0.15599913282779	0.0767803977653748	SPTBN4	1
GO:1902230	negative regulation of intrinsic apoptotic signaling pathway in response to DNA damage	1/69	31/18670	0.108521135880202	0.15599913282779	0.0767803977653748	CXCL12	1
GO:1902253	regulation of intrinsic apoptotic signaling pathway by p53 class mediator	1/69	31/18670	0.108521135880202	0.15599913282779	0.0767803977653748	UBB	1
GO:1903319	positive regulation of protein maturation	1/69	31/18670	0.108521135880202	0.15599913282779	0.0767803977653748	SRC	1
GO:1903963	arachidonate transport	1/69	31/18670	0.108521135880202	0.15599913282779	0.0767803977653748	SYK	1
GO:0001890	placenta development	2/69	152/18670	0.108632765248331	0.156076932177857	0.0768186894208199	EGFR/PTK2	2
GO:0006261	DNA-dependent DNA replication	2/69	153/18670	0.109819068348613	0.157614464039204	0.0775754391908429	CDC6/POLA2	2
GO:0062013	positive regulation of small molecule metabolic process	2/69	153/18670	0.109819068348613	0.157614464039204	0.0775754391908429	EGF/SRC	2
GO:0070588	calcium ion transmembrane transport	3/69	315/18670	0.110985764340125	0.15897488179588	0.0782450160954781	FGF2/FYN/PLCG2	3
GO:1990845	adaptive thermogenesis	2/69	154/18670	0.11100885543851	0.15897488179588	0.0782450160954781	SYK/VEGFA	2
GO:0001569	branching involved in blood vessel morphogenesis	1/69	32/18670	0.111821315161509	0.15897488179588	0.0782450160954781	VEGFA	1
GO:0007616	long-term memory	1/69	32/18670	0.111821315161509	0.15897488179588	0.0782450160954781	PRKCZ	1
GO:0008608	attachment of spindle microtubules to kinetochore	1/69	32/18670	0.111821315161509	0.15897488179588	0.0782450160954781	CDC42	1
GO:0039694	viral RNA genome replication	1/69	32/18670	0.111821315161509	0.15897488179588	0.0782450160954781	CDC42	1
GO:0045589	regulation of regulatory T cell differentiation	1/69	32/18670	0.111821315161509	0.15897488179588	0.0782450160954781	CD28	1
GO:0045745	positive regulation of G protein-coupled receptor signaling pathway	1/69	32/18670	0.111821315161509	0.15897488179588	0.0782450160954781	PRKCA	1
GO:0045987	positive regulation of smooth muscle contraction	1/69	32/18670	0.111821315161509	0.15897488179588	0.0782450160954781	RHOA	1
GO:0051385	response to mineralocorticoid	1/69	32/18670	0.111821315161509	0.15897488179588	0.0782450160954781	SRC	1
GO:0051968	positive regulation of synaptic transmission, glutamatergic	1/69	32/18670	0.111821315161509	0.15897488179588	0.0782450160954781	EGFR	1
GO:0055094	response to lipoprotein particle	1/69	32/18670	0.111821315161509	0.15897488179588	0.0782450160954781	SYK	1
GO:0060325	face morphogenesis	1/69	32/18670	0.111821315161509	0.15897488179588	0.0782450160954781	PTPN11	1
GO:0061384	heart trabecula morphogenesis	1/69	32/18670	0.111821315161509	0.15897488179588	0.0782450160954781	SOS1	1
GO:0070570	regulation of neuron projection regeneration	1/69	32/18670	0.111821315161509	0.15897488179588	0.0782450160954781	HGF	1
GO:0090504	epiboly	1/69	32/18670	0.111821315161509	0.15897488179588	0.0782450160954781	RHOA	1
GO:1900745	positive regulation of p38MAPK cascade	1/69	32/18670	0.111821315161509	0.15897488179588	0.0782450160954781	VEGFA	1
GO:1903955	positive regulation of protein targeting to mitochondrion	1/69	32/18670	0.111821315161509	0.15897488179588	0.0782450160954781	RAC2	1
GO:0010977	negative regulation of neuron projection development	2/69	155/18670	0.112202085540619	0.159432701653006	0.0784703480578925	RHOA/PTK2	2
GO:0031667	response to nutrient levels	4/69	499/18670	0.112937910757744	0.160394290840668	0.0789436276138572	CBL/EGFR/FYN/SRC	4
GO:0006650	glycerophospholipid metabolic process	3/69	319/18670	0.114123227078161	0.161992907055506	0.0797304421725312	FGF2/PIK3CB/PLCG2	3
GO:0019827	stem cell population maintenance	2/69	157/18670	0.114598712106663	0.162373730667311	0.0799178777554271	FGF2/SALL4	2
GO:0002717	positive regulation of natural killer cell mediated immunity	1/69	33/18670	0.115109453870268	0.162373730667311	0.0799178777554271	VAV1	1
GO:0010464	regulation of mesenchymal cell proliferation	1/69	33/18670	0.115109453870268	0.162373730667311	0.0799178777554271	VEGFA	1
GO:0033028	myeloid cell apoptotic process	1/69	33/18670	0.115109453870268	0.162373730667311	0.0799178777554271	PIK3CB	1
GO:0035774	positive regulation of insulin secretion involved in cellular response to glucose stimulus	1/69	33/18670	0.115109453870268	0.162373730667311	0.0799178777554271	RAC1	1
GO:0036003	positive regulation of transcription from RNA polymerase II promoter in response to stress	1/69	33/18670	0.115109453870268	0.162373730667311	0.0799178777554271	VEGFA	1
GO:0040001	establishment of mitotic spindle localization	1/69	33/18670	0.115109453870268	0.162373730667311	0.0799178777554271	PLK1	1
GO:0045191	regulation of isotype switching	1/69	33/18670	0.115109453870268	0.162373730667311	0.0799178777554271	CD28	1
GO:0045736	negative regulation of cyclin-dependent protein serine/threonine kinase activity	1/69	33/18670	0.115109453870268	0.162373730667311	0.0799178777554271	PLK1	1
GO:0048854	brain morphogenesis	1/69	33/18670	0.115109453870268	0.162373730667311	0.0799178777554271	SOS1	1
GO:0051204	protein insertion into mitochondrial membrane	1/69	33/18670	0.115109453870268	0.162373730667311	0.0799178777554271	TP73	1
GO:0060603	mammary gland duct morphogenesis	1/69	33/18670	0.115109453870268	0.162373730667311	0.0799178777554271	SRC	1
GO:0006470	protein dephosphorylation	3/69	321/18670	0.115704709609402	0.162959305594144	0.0802060888178137	PPP2CA/PRKCD/PTPN11	3
GO:0007059	chromosome segregation	3/69	321/18670	0.115704709609402	0.162959305594144	0.0802060888178137	CDC6/CDC42/PLK1	3
GO:0007568	aging	3/69	321/18670	0.115704709609402	0.162959305594144	0.0802060888178137	CTNNA1/HRAS/PRKCD	3
GO:0006665	sphingolipid metabolic process	2/69	159/18670	0.117008625149619	0.164624887846587	0.0810258630404991	PPP2CA/PRKCD	2
GO:0098727	maintenance of cell number	2/69	159/18670	0.117008625149619	0.164624887846587	0.0810258630404991	FGF2/SALL4	2
GO:0032680	regulation of tumor necrosis factor production	2/69	160/18670	0.118218464261189	0.165532460393292	0.0814725564283005	PTPN11/SYK	2
GO:0007094	mitotic spindle assembly checkpoint	1/69	34/18670	0.118385595292328	0.165532460393292	0.0814725564283005	PLK1	1
GO:0007603	phototransduction, visible light	1/69	34/18670	0.118385595292328	0.165532460393292	0.0814725564283005	GNB1	1
GO:0031577	spindle checkpoint	1/69	34/18670	0.118385595292328	0.165532460393292	0.0814725564283005	PLK1	1
GO:0042533	tumor necrosis factor biosynthetic process	1/69	34/18670	0.118385595292328	0.165532460393292	0.0814725564283005	SYK	1
GO:0042534	regulation of tumor necrosis factor biosynthetic process	1/69	34/18670	0.118385595292328	0.165532460393292	0.0814725564283005	SYK	1
GO:0045066	regulatory T cell differentiation	1/69	34/18670	0.118385595292328	0.165532460393292	0.0814725564283005	CD28	1
GO:0071173	spindle assembly checkpoint	1/69	34/18670	0.118385595292328	0.165532460393292	0.0814725564283005	PLK1	1
GO:0071174	mitotic spindle checkpoint	1/69	34/18670	0.118385595292328	0.165532460393292	0.0814725564283005	PLK1	1
GO:0071402	cellular response to lipoprotein particle stimulus	1/69	34/18670	0.118385595292328	0.165532460393292	0.0814725564283005	SYK	1
GO:0097009	energy homeostasis	1/69	34/18670	0.118385595292328	0.165532460393292	0.0814725564283005	UBB	1
GO:1904030	negative regulation of cyclin-dependent protein kinase activity	1/69	34/18670	0.118385595292328	0.165532460393292	0.0814725564283005	PLK1	1
GO:0003230	cardiac atrium development	1/69	35/18670	0.121649782560242	0.169138068580172	0.0832471818749711	SOS1	1
GO:0032735	positive regulation of interleukin-12 production	1/69	35/18670	0.121649782560242	0.169138068580172	0.0832471818749711	SYK	1
GO:0033144	negative regulation of intracellular steroid hormone receptor signaling pathway	1/69	35/18670	0.121649782560242	0.169138068580172	0.0832471818749711	RHOA	1
GO:0042462	eye photoreceptor cell development	1/69	35/18670	0.121649782560242	0.169138068580172	0.0832471818749711	VEGFA	1
GO:0045070	positive regulation of viral genome replication	1/69	35/18670	0.121649782560242	0.169138068580172	0.0832471818749711	CD28	1
GO:0046466	membrane lipid catabolic process	1/69	35/18670	0.121649782560242	0.169138068580172	0.0832471818749711	PRKCD	1
GO:0051294	establishment of spindle orientation	1/69	35/18670	0.121649782560242	0.169138068580172	0.0832471818749711	PLK1	1
GO:0051954	positive regulation of amine transport	1/69	35/18670	0.121649782560242	0.169138068580172	0.0832471818749711	CXCL12	1
GO:0060338	regulation of type I interferon-mediated signaling pathway	1/69	35/18670	0.121649782560242	0.169138068580172	0.0832471818749711	PTPN11	1
GO:1901030	positive regulation of mitochondrial outer membrane permeabilization involved in apoptotic signaling pathway	1/69	35/18670	0.121649782560242	0.169138068580172	0.0832471818749711	TP73	1
GO:1905332	positive regulation of morphogenesis of an epithelium	1/69	35/18670	0.121649782560242	0.169138068580172	0.0832471818749711	VEGFA	1
GO:0032640	tumor necrosis factor production	2/69	163/18670	0.121867038523514	0.169266705502977	0.08331049500961	PTPN11/SYK	2
GO:0051170	import into nucleus	2/69	163/18670	0.121867038523514	0.169266705502977	0.08331049500961	PRKCD/SYK	2
GO:0051235	maintenance of location	3/69	330/18670	0.122924080868673	0.170647547558864	0.0839901244433148	FGF2/PLCG2/SPTBN4	3
GO:0010453	regulation of cell fate commitment	1/69	36/18670	0.124902058653794	0.172951115911427	0.0851239057098092	FGF2	1
GO:0030224	monocyte differentiation	1/69	36/18670	0.124902058653794	0.172951115911427	0.0851239057098092	VEGFA	1
GO:0045841	negative regulation of mitotic metaphase/anaphase transition	1/69	36/18670	0.124902058653794	0.172951115911427	0.0851239057098092	PLK1	1
GO:0071392	cellular response to estradiol stimulus	1/69	36/18670	0.124902058653794	0.172951115911427	0.0851239057098092	EGFR	1
GO:1903131	mononuclear cell differentiation	1/69	36/18670	0.124902058653794	0.172951115911427	0.0851239057098092	VEGFA	1
GO:0002244	hematopoietic progenitor cell differentiation	2/69	166/18670	0.125543380951342	0.173750502754687	0.0855173517417283	SOS1/TP73	2
GO:0030336	negative regulation of cell migration	3/69	334/18670	0.12618531487076	0.174549920774333	0.0859108131181899	RHOA/FGF2/CXCL12	3
GO:0050806	positive regulation of synaptic transmission	2/69	168/18670	0.128009190873046	0.176001343021796	0.0866251810474573	EGFR/PRKCZ	2
GO:0010614	negative regulation of cardiac muscle hypertrophy	1/69	37/18670	0.128142466400541	0.176001343021796	0.0866251810474573	PAK1	1
GO:0014037	Schwann cell differentiation	1/69	37/18670	0.128142466400541	0.176001343021796	0.0866251810474573	LAMB2	1
GO:0021587	cerebellum morphogenesis	1/69	37/18670	0.128142466400541	0.176001343021796	0.0866251810474573	PTPN11	1
GO:0032885	regulation of polysaccharide biosynthetic process	1/69	37/18670	0.128142466400541	0.176001343021796	0.0866251810474573	EGF	1
GO:0034405	response to fluid shear stress	1/69	37/18670	0.128142466400541	0.176001343021796	0.0866251810474573	SRC	1
GO:0042307	positive regulation of protein import into nucleus	1/69	37/18670	0.128142466400541	0.176001343021796	0.0866251810474573	PRKCD	1
GO:0045777	positive regulation of blood pressure	1/69	37/18670	0.128142466400541	0.176001343021796	0.0866251810474573	RHOA	1
GO:0060236	regulation of mitotic spindle organization	1/69	37/18670	0.128142466400541	0.176001343021796	0.0866251810474573	PLK1	1
GO:0060323	head morphogenesis	1/69	37/18670	0.128142466400541	0.176001343021796	0.0866251810474573	PTPN11	1
GO:0071276	cellular response to cadmium ion	1/69	37/18670	0.128142466400541	0.176001343021796	0.0866251810474573	EGFR	1
GO:0071542	dopaminergic neuron differentiation	1/69	37/18670	0.128142466400541	0.176001343021796	0.0866251810474573	VEGFA	1
GO:1902100	negative regulation of metaphase/anaphase transition of cell cycle	1/69	37/18670	0.128142466400541	0.176001343021796	0.0866251810474573	PLK1	1
GO:2000273	positive regulation of signaling receptor activity	1/69	37/18670	0.128142466400541	0.176001343021796	0.0866251810474573	EGF	1
GO:0050728	negative regulation of inflammatory response	2/69	169/18670	0.129246456750634	0.177338161588079	0.0872831427899284	HGF/PRKCD	2
GO:0051100	negative regulation of binding	2/69	169/18670	0.129246456750634	0.177338161588079	0.0872831427899284	MET/PRKCD	2
GO:0007051	spindle organization	2/69	170/18670	0.130486579968775	0.178806933583143	0.0880060500007788	RHOA/PLK1	2
GO:0002707	negative regulation of lymphocyte mediated immunity	1/69	38/18670	0.13137104847634	0.178806933583143	0.0880060500007788	CRK	1
GO:0003298	physiological muscle hypertrophy	1/69	38/18670	0.13137104847634	0.178806933583143	0.0880060500007788	PAK1	1
GO:0003301	physiological cardiac muscle hypertrophy	1/69	38/18670	0.13137104847634	0.178806933583143	0.0880060500007788	PAK1	1
GO:0006298	mismatch repair	1/69	38/18670	0.13137104847634	0.178806933583143	0.0880060500007788	TP73	1
GO:0045022	early endosome to late endosome transport	1/69	38/18670	0.13137104847634	0.178806933583143	0.0880060500007788	SRC	1
GO:0046676	negative regulation of insulin secretion	1/69	38/18670	0.13137104847634	0.178806933583143	0.0880060500007788	PTPN11	1
GO:0046825	regulation of protein export from nucleus	1/69	38/18670	0.13137104847634	0.178806933583143	0.0880060500007788	PTPN11	1
GO:0051693	actin filament capping	1/69	38/18670	0.13137104847634	0.178806933583143	0.0880060500007788	SPTBN4	1
GO:0060045	positive regulation of cardiac muscle cell proliferation	1/69	38/18670	0.13137104847634	0.178806933583143	0.0880060500007788	FGF2	1
GO:0060416	response to growth hormone	1/69	38/18670	0.13137104847634	0.178806933583143	0.0880060500007788	PTK2	1
GO:0061049	cell growth involved in cardiac muscle cell development	1/69	38/18670	0.13137104847634	0.178806933583143	0.0880060500007788	PAK1	1
GO:1901021	positive regulation of calcium ion transmembrane transporter activity	1/69	38/18670	0.13137104847634	0.178806933583143	0.0880060500007788	PLCG2	1
GO:1903523	negative regulation of blood circulation	1/69	38/18670	0.13137104847634	0.178806933583143	0.0880060500007788	SPTBN4	1
GO:1904037	positive regulation of epithelial cell apoptotic process	1/69	38/18670	0.13137104847634	0.178806933583143	0.0880060500007788	COL18A1	1
GO:2000279	negative regulation of DNA biosynthetic process	1/69	38/18670	0.13137104847634	0.178806933583143	0.0880060500007788	SRC	1
GO:0003205	cardiac chamber development	2/69	171/18670	0.131729523361577	0.179204975640762	0.0882019602405179	SOS1/SALL4	2
GO:0030324	lung development	2/69	172/18670	0.13297524999143	0.180809032302976	0.0889914525045483	EGFR/VEGFA	2
GO:0006913	nucleocytoplasmic transport	3/69	343/18670	0.133637120594466	0.181546430347689	0.0893543885937311	PRKCD/PTPN11/SYK	3
GO:0001659	temperature homeostasis	2/69	173/18670	0.13422372314786	0.181546430347689	0.0893543885937311	SYK/VEGFA	2
[truncated: 716 more rows]
