# Supplementary material for: CD4+ T-cell DNA methylation changes during pregnancy significantly correlate with disease-associated methylation changes in autoimmune diseases
Source: Epigenetics. 2021 Oct 4;17(9):1040–55. doi: 10.1080/15592294.2021.1982510 (PMC9487751; doi:10.1080/15592294.2021.1982510)
Supplement: Supplemental Material [file KEPI_A_1982510_SM4016.zip › supplementary/Table S5.xlsx]

## Sheet: Table S5
Table S5. Overlapping probes between disease-associated DMPs and pregnancy-associated CpGs from the module
cpgid	gene	Disease
cg00095688	PRKCZ	MS
cg00295572	TP73	MS
cg00439261	BCAR1	MS
cg00499822	CXCL12	MS
cg00565688	TP73	MS
cg00984696	KALRN	MS
cg01833222	LAMB2	MS
cg01915516	TP73	MS
cg02570061	HNRNPH1	MS
cg02576468	SPTBN4	MS
cg04123357	COL18A1	MS
cg04137576	TP73	MS
cg05198819	RAD50	MS
cg05764628	SPTBN4	MS
cg06553871	SPTBN4	MS
cg06646112	TP73	MS
cg06762395	BCAR1	MS
cg06921282	HRAS	MS
cg07243548	VAV3	MS
cg08428266	EGFR	MS
cg08608952	CDC42	MS
cg09108394	PRKCB	MS
cg11084718	UBE2N	MS
cg13077150	PRKCZ	MS
cg15522984	LAMC1	MS
cg16165748	POLA2	MS
cg16741710	TP73	MS
cg16958351	SALL4	MS
cg17231373	CDC6	MS
cg17496659	TP73	MS
cg18858144	SRC	MS
cg20326682	PRKCA	MS
cg21572897	CD80	MS
cg21911000	CD28	MS
cg22967080	GNG2	MS
cg23965590	CBL	MS
cg25299676	MET	MS
cg25314445	GNB1	MS
cg25731359	TP73	MS
cg25819026	SPTBN4	MS
cg27598340	EGFR	MS
cg01833222	LAMB2	RA
cg02614525	BCAR1	RA
cg05198819	RAD50	RA
cg05302350	MAML3	RA
cg05764628	SPTBN4	RA
cg06762395	BCAR1	RA
cg06921282	HRAS	RA
cg08852911	TP73	RA
cg12933162	COL15A1	RA
cg13077150	PRKCZ	RA
cg19803229	PRKCZ	RA
cg20706768	EGFR	RA
cg25299676	MET	RA
cg25407448	PRKCZ	RA
cg25731359	TP73	RA
cg00499822	CXCL12	SLE
cg00984696	KALRN	SLE
cg02614525	BCAR1	SLE
cg04137576	TP73	SLE
cg05090851	UBB	SLE
cg05302350	MAML3	SLE
cg05764628	SPTBN4	SLE
cg05909892	UBE2N	SLE
cg06553871	SPTBN4	SLE
cg06921282	HRAS	SLE
cg08852911	TP73	SLE
cg12933162	COL15A1	SLE
cg15522984	LAMC1	SLE
cg16741710	TP73	SLE
cg19803229	PRKCZ	SLE
cg23965590	CBL	SLE
cg24579247	HNRNPH1	SLE
cg25407448	PRKCZ	SLE
cg25731359	TP73	SLE
cg27598340	EGFR	SLE
